# Supplementary material for: Deciphering Genetic Architecture of Adventitious Root and Related Shoot Traits in Populus Using QTL Mapping and RNA-Seq Data
Source: Int J Mol Sci. 2019 Dec 4;20(24):6114. doi: 10.3390/ijms20246114 (PMC6941115; doi:10.3390/ijms20246114)
Supplement: Supplementary file 1 [file ijms-20-06114-s001.zip]

Archive with 12 entries (12 files):
- Figure S1.tiff
- Figure S2.tiff
- Table S1.xlsx
- Table S10.xlsx
- Table S2.xlsx
- Table S3.xlsx
- Table S4.xlsx
- Table S5.xlsx
- Table S6.xlsx
- Table S7.xlsx
- Table S8.xlsx
- Table S9.xlsx
