# Supplementary material for: Deciphering Genetic Architecture of Adventitious Root and Related Shoot Traits in Populus Using QTL Mapping and RNA-Seq Data
Source: Int J Mol Sci. 2019 Dec 4;20(24):6114. doi: 10.3390/ijms20246114 (PMC6941115; doi:10.3390/ijms20246114)
Supplement: Supplementary file 1 [file ijms-20-06114-s001.zip › Table S1.xlsx]

## Sheet: Sheet1
Table S1. ANOVA analysis of adventitious root and related shoot traits in F1 population
Traits	Source of variation	Df	Mean square	F value
Maximum root length (MRL)	Block	2	19.566	2.075
	Clone	435	59.205	6.280**
Total number of root (TNR)	Block	2	22.83	2.453
	Clone	435	84.336	9.060**
Root dry weight (RDW)	Block	2	0.049	38.223**
	Clone	435	0.007	5.252**
Total root length (TRL)	Block	2	22743.7	5.600**
	Clone	435	26190.7	6.448**
Projected area (PA)	Block	2	627.454	24.677**
	Clone	435	231.039	9.086**
Suface area (SA)	Block	2	1832.64	7.357**
	Clone	435	2207.68	8.862**
Average diameter (AD)	Block	2	10.482	221.012**
	Clone	435	0.197	4.145**
Root volume (RV)	Block	2	0.025	2.018
	Clone	435	0.102	8.134**
Shoot dry weight (SDW)	Block	2	0.438	26.577**
	Clone	435	0.119	7.205**
Shoot height (SH)	Block	2	384.847	33.936**
	Clone	435	69.631	6.140**
Basal diameter (BD)	Block	2	7.363	48.011**
	Clone	435	0.553	3.605**
Leaf number (LN)	Block	2	82.952	23.427**
	Clone	435	27.702	7.842**
** P < 0.01; * P < 0.05. Df: Degrees of freedom.
