# Supplementary material for: Deciphering Genetic Architecture of Adventitious Root and Related Shoot Traits in Populus Using QTL Mapping and RNA-Seq Data
Source: Int J Mol Sci. 2019 Dec 4;20(24):6114. doi: 10.3390/ijms20246114 (PMC6941115; doi:10.3390/ijms20246114)
Supplement: Supplementary file 1 [file ijms-20-06114-s001.zip › Table S10.xlsx]

## Sheet: Sheet1
Table S10. Primers for PtAAAP19 coding sequence in ‘Danhong’ and ‘Tongliao1’
Material	Forward primer sequence	Reverse primer sequence
‘Danhong1’	CCTTGTAGCAGACAGTAGGAGGGTA	AAGCAAGTTTTCATCTATTTTACAA
‘Danhong2’	TTCAGGAAGACCATTAGTTGTAAAA	CATCGCCAAATAGAAGGAACCCAAA
‘Danhong3’	CTCATGGTAACGTAATTAAGATTGT	CCAAGTAGGTTCTTTTGATGACTGC
‘Danhong4’	TATGTAACGATCTTGGTATCTCTCC	GGACAAGACTCAGAGATGAAAGCAA
‘Tongliao1’	TATTGTGCAGTTTTGAAGGCGATTT	AAAGCATTCATATCAAGCATAGTTC
‘Tongliao2’	TTCAGGAAGACCATTAGTTGTAAAA	CATCGCCAAATAGAAGGAACCCAAA
‘Tongliao3’	CTCATGGTAACGTAATTAAGATTGT	CCAAGTAGGTTCTTTTGATGACTGC
‘Tongliao4’	TATGTAACGATCTTGGTATCTCTCC	GGACAAGACTCAGAGATGAAAGCAA
