# Supplementary material for: Deciphering Genetic Architecture of Adventitious Root and Related Shoot Traits in Populus Using QTL Mapping and RNA-Seq Data
Source: Int J Mol Sci. 2019 Dec 4;20(24):6114. doi: 10.3390/ijms20246114 (PMC6941115; doi:10.3390/ijms20246114)
Supplement: Supplementary file 1 [file ijms-20-06114-s001.zip › Table S2.xlsx]

## Sheet: Sheet1
Table S2. Annotation of candidate genes associated with the adventitious root and related shoot traits
QTL code	LOD	Genetic distance	Chr	Gene start	Gene end	Candidate gene	Homologous gene	Phytozome annotation
qMRL-LG1-1	4.9	60.187	Chr05	6067849	6071373	Potri.005G082400	AT4G39620	Pentatricopeptide repeat domain (PPR_3)
qMRL-LG1-1	4.9	60.187	Chr05	6098867	6106555	Potri.005G082800	AT4G39640	gamma-glutamyltranspeptidase family protein
qMRL-LG1-1	4.9	60.187	Chr05	6077055	6078094	Potri.005G082600	AT3G49910	similar to 60S ribosomal protein L26B
qMRL-LG1-1	4.9	60.187	Chr05	6070911	6074229	Potri.005G082500	AT4G39630	similar to expressed protein in Arabidopsis thaliana
qMRL-LG1-1	4.9	60.187	Chr05	6087657	6088835	Potri.005G082700	AT5G62380	No apical meristem protein (NAM)
qMRL-LG1-2	4.23	61.517	Chr05	6067849	6071373	Potri.005G082400	AT4G39620	Pentatricopeptide repeat domain (PPR_3)
qMRL-LG1-2	4.23	61.517	Chr05	6070911	6074229	Potri.005G082500	AT4G39630	similar to expressed protein in Arabidopsis thaliana
qMRL-LG1-2	4.23	61.517	Chr05	6077055	6078094	Potri.005G082600	AT3G49910	similar to 60S ribosomal protein L26B
qMRL-LG1-2	4.23	61.517	Chr05	6087657	6088835	Potri.005G082700	AT5G62380	No apical meristem protein (NAM)
qMRL-LG1-2	4.23	61.517	Chr05	6098867	6106555	Potri.005G082800	AT4G39640	gamma-glutamyltranspeptidase family protein
qMRL-LG1-3	4.2	61.536	Chr06	2483268	2487030	Potri.006G036400	AT2G33530	Serine protease family S10 serine carboxypeptidase
qMRL-LG1-3	4.2	61.536	Chr06	2489970	2493158	Potri.006G036500	AT1G28110	Serine protease family S10 serine carboxypeptidase
qMRL-LG1-3	4.2	61.536	Chr06	2505230	2506469	Potri.006G036600	AT1G19485	_
qMRL-LG1-3	4.2	61.536	Chr06	2514615	2515936	Potri.006G036700	AT1G70895	_
qMRL-LG1-3	4.2	61.536	Chr06	2519479	2525959	Potri.006G036800	AT2G26800	hydroxymethylglutaryl-CoA lyase
qMRL-LG8-1	4.49	136.892	Chr19	9326152	9327455	Potri.019G060800	AT4G08850	Serine/threonine protein kinase
qMRL-LG8-1	4.49	136.892	Chr19	9339809	9354515	Potri.019G060900	AT2G40770	E3 ubiquitin-protein ligase
qMRL-LG8-2	4.97	136.892	Chr10	12815383	12816922	Potri.010G108800	AT1G14870	similar to PGPS/D12
qMRL-LG8-2	4.97	136.892	Chr10	12824596	12825837	Potri.010G108900	AT1G14870	Protein plant cadmimum resistance 11
qMRL-LG8-2	4.97	136.892	Chr10	12829600	12831122	Potri.010G109000	AT1G14870	Protein plant cadmimum resistance 11
qMRL-LG8-2	4.97	136.892	Chr10	12839290	12842206	Potri.010G109100	AT1G14870.	Protein plant cadmimum resistance 11
qMRL-LG8-2	4.97	136.892	Chr10	12847531	12852248	Potri.010G109200	AT1G70710	similar to 4-beta-glucanase
qMRL-LG14-1	4.86	82.879	Chr16	9566770	9567388	Potri.016G098300	_	_
qMRL-LG14-1	4.86	82.879	Chr16	9578756	9583162	Potri.016G098400	AT3G09880	similar to serine/threonine protein phosphatase 2A (PP2A)
qMRL-LG14-1	4.86	82.879	Chr16	9587865	9590107	Potri.016G098500	AT3G10130	SOUL heme-binding family protein
qMRL-LG14-2	4.79	82.879	Chr06	20018522	20020917	Potri.006G186100	AT1G69940	Pectin lyase-like superfamily protein
qMRL-LG14-2	4.79	82.879	Chr06	19982367	19986958	Potri.006G185700	AT5G58000	Reticulon family protein
qMRL-LG14-2	4.79	82.879	Chr06	19988605	19991461	Potri.006G185800	AT2G28605	Photosystem II reaction center PsbP family protein
qMRL-LG14-2	4.79	82.879	Chr06	20009205	20011766	Potri.006G186000	AT1G69940	Pectin lyase-like superfamily protein
qMRL-LG14-2	4.79	82.879	Chr06	19999305	20000254	Potri.006G185900	AT1G69940	Pectin lyase-like superfamily protein
qMRL-LG14-3	4.44	82.879	Chr06	20018522	20020917	Potri.006G186100	AT5G58000	Reticulon family protein
qMRL-LG14-3	4.44	82.879	Chr06	19982367	19986958	Potri.006G185700	AT5G58000	Reticulon family protein
qMRL-LG14-3	4.44	82.879	Chr06	19988605	19991461	Potri.006G185800	AT2G28605	Photosystem II reaction center PsbP family protein
qMRL-LG14-3	4.44	82.879	Chr06	20009205	20011766	Potri.006G186000	AT1G69940	Pectin lyase-like superfamily protein
qMRL-LG14-3	4.44	82.879	Chr06	19999305	20000254	Potri.006G185900	AT1G69940	Pectin lyase-like superfamily protein
qMRL-LG14-4	4.82	83.217	Chr06	20018522	20020917	Potri.006G186100	AT1G69940	Pectin lyase-like superfamily protein
qMRL-LG14-4	4.82	83.217	Chr06	19982367	19986958	Potri.006G185700	AT5G58000	Reticulon family protein
qMRL-LG14-4	4.82	83.217	Chr06	19988605	19991461	Potri.006G185800	AT2G28605	Photosystem II reaction center PsbP family protein
qMRL-LG14-4	4.82	83.217	Chr06	20009205	20011766	Potri.006G186000	AT5G58000	Reticulon family protein
qMRL-LG14-4	4.82	83.217	Chr06	19999305	20000254	Potri.006G185900	AT1G69940	Pectin lyase-like superfamily protein
qMRL-LG14-5	4.84	84.193	Chr06	20018522	20020917	Potri.006G186100	AT5G58000	Reticulon family protein
qMRL-LG14-5	4.84	84.193	Chr06	19982367	19986958	Potri.006G185700	AT5G58000	Reticulon family protein
qMRL-LG14-5	4.84	84.193	Chr06	19988605	19991461	Potri.006G185800	AT2G28605	Photosystem II reaction center PsbP family protein
qMRL-LG14-5	4.84	84.193	Chr06	20009205	20011766	Potri.006G186000	AT1G69940	Pectin lyase-like superfamily protein
qMRL-LG14-5	4.84	84.193	Chr06	19999305	20000254	Potri.006G185900	AT1G69940	Pectin lyase-like superfamily protein
qMRL-LG14-6	4.28	86.625	Chr06	20100199	20103606	Potri.006G186600	AT2G24260	Transcription factor bHLH66
qMRL-LG14-7	5.95	93.11	Chr06	19982367	19986958	Potri.006G185700	AT5G58000	Reticulon-like protein B21
qMRL-LG14-7	5.95	93.11	Chr06	19988605	19991461	Potri.006G185800	AT2G28605	PsbP
qMRL-LG14-7	5.95	93.11	Chr06	19999305	20000254	Potri.006G185900	AT5G58003	RNA polymerase II C-terminal domain phosphatase
qMRL-LG14-7	5.95	93.11	Chr06	20009205	20011766	Potri.006G186000	AT1G69940	Pectinesterase ppme1 related
qMRL-LG14-7	5.95	93.11	Chr06	20018522	20020917	Potri.006G186100	AT1G69940	Pectinesterase ppme1 related
qTNR-LG1-1	3.07	111.46	Chr14	17078279	17079478	Potri.014G189300	AT2G01050	zinc ion binding;nucleic acid binding
qTNR-LG1-2	3.04	111.724	Chr05	2132335	2143696	Potri.005G029000	AT3G05380	Myb-like DNA-binding domain
qTNR-LG1-2	3.04	111.724	Chr05	2116587	2123549	Potri.005G028800	AT1G09020	homolog of yeast sucrose nonfermenting 4
qTNR-LG1-2	3.04	111.724	Chr05	2103601	2112946	Potri.005G028700	AT3G62900	CW-type Zinc Finger
qTNR-LG1-2	3.04	111.724	Chr05	2125300	2130205	Potri.005G028900	AT3G06540	Rab escort protein
qTNR-LG1-3	3.04	111.724	Chr05	2239129	2241827	Potri.005G030100	AT3G52970	cytochrome P450, family 76, subfamily G, polypeptide 1
qTNR-LG1-3	3.04	111.724	Chr05	2222721	2224892	Potri.005G029900	AT1G09020	homolog of yeast sucrose nonfermenting 4
qTNR-LG1-3	3.04	111.724	Chr05	2226255	2231116	Potri.005G030000	AT3G06540	Rab escort protein
qTNR-LG1-3	3.04	111.724	Chr05	2207234	2209647	Potri.005G029700	AT3G52970	cytochrome P450, family 76, subfamily G, polypeptide 1
qTNR-LG1-3	3.04	111.724	Chr05	2248435	2249146	Potri.005G030200	_	_
qTNR-LG1-3	3.04	111.724	Chr05	2218449	2221538	Potri.005G029800	AT3G52970	cytochrome P450, family 76, subfamily G, polypeptide 1
qTNR-LG5-1	3.49	83.835	Chr15	10073377	10075304	Potri.015G075900	AT5G14740	carbonic anhydrase 2
qTNR-LG5-1	3.49	83.835	Chr15	10066263	10068263	Potri.015G075800	AT5G14750	myb domain protein 66
qTNR-LG5-2	3.27	89.437	Chr03	14337559	14340931	Potri.003G121000	AT4G23010	UDP-galactose transporter 2
qTNR-LG5-2	3.27	89.437	Chr03	14327083	14330691	Potri.003G120800	AT1G12580	phosphoenolpyruvate carboxylase-related kinase 1
qTNR-LG5-2	3.27	89.437	Chr03	14330717	14336093	Potri.003G120900	AT4G11790	Pleckstrin homology (PH) domain superfamily protein
qTNR-LG5-2	3.27	89.437	Chr03	14347020	14349909	Potri.003G121100	AT4G23020	_
qTNR-LG5-3	3.01	89.437	Chr08	1165612	1167356	Potri.008G022500	_	_
qTNR-LG5-3	3.01	89.437	Chr08	1172113	1173399	Potri.008G022600	AT1G14550	Peroxidase superfamily protein
qTNR-LG5-3	3.01	89.437	Chr08	1180632	1180808	Potri.008G022800	AT1G14540	Peroxidase superfamily protein
qTNR-LG5-3	3.01	89.437	Chr08	1151884	1154475	Potri.008G022200	AT3G20930	RNA-binding (RRM/RBD/RNP motifs) family protein
qTNR-LG5-3	3.01	89.437	Chr08	1147034	1151022	Potri.008G022100	AT2G16980	Major facilitator superfamily protein
qTNR-LG5-3	3.01	89.437	Chr08	1153219	1159099	Potri.008G022300	AT2G27600	AAA-type ATPase family protein
qTNR-LG5-3	3.01	89.437	Chr08	1182571	1186408	Potri.008G022900	AT3G18670	Ankyrin repeat family protein
qTNR-LG5-3	3.01	89.437	Chr08	1161264	1162503	Potri.008G022400	AT5G03610	GDSL-like Lipase/Acylhydrolase superfamily protein
qTNR-LG5-3	3.01	89.437	Chr08	1175127	1176659	Potri.008G022700	AT1G14540	Peroxidase superfamily protein
qTNR-LG5-4	3.2	94.992	Chr15	9582514	9586447	Potri.015G071300	AT3G47830	DNA glycosylase superfamily protein
qTNR-LG5-4	3.2	94.992	Chr15	9578142	9580481	Potri.015G071200	AT5G65200	plant U-box 38
qTNR-LG5-4	3.2	94.992	Chr15	9599631	9606748	Potri.015G071400	AT1G27520	Glycosyl hydrolase family 47 protein
qTNR-LG5-4	3.2	94.992	Chr15	9609587	9611128	Potri.015G071500	AT5G14920	Gibberellin-regulated family protein
qTNR-LG5-5	3.28	108.269	Chr15	9344284	9345236	Potri.015G068800	_	_
qTNR-LG5-5	3.28	108.269	Chr15	9347562	9349314	Potri.015G068900	AT2G30050	transducin family protein / WD-40 repeat family protein
qTNR-LG5-5	3.28	108.269	Chr15	9357108	9359571	Potri.015G069000	AT1G19000	Homeodomain-like superfamily protein
qTNR-LG5-5	3.28	108.269	Chr15	9363681	9370108	Potri.015G069100	AT1G74850	plastid transcriptionally active 2
qTNR-LG5-5	3.28	108.269	Chr15	9320012	9337098	Potri.015G068600	AT5G62600	ARM repeat superfamily protein
qTNR-LG5-5	3.28	108.269	Chr15	9339250	9340353	Potri.015G068700	AT3G08720	serine/threonine protein kinase 2
qTNR-LG5-6	3.47	108.269	scaffold_94	60660	61907	Potri.T083300	AT4G29090	Ribonuclease H-like superfamily protein
qTNR-LG5-6	3.47	108.269	scaffold_94	35768	37789	Potri.T083100	AT2G37710	receptor lectin kinase
qTNR-LG5-6	3.47	108.269	scaffold_94	53874	54572	Potri.T083200	AT2G01050	zinc ion binding;nucleic acid binding
qTNR-LG5-6	3.47	108.269	scaffold_94	64883	65658	Potri.T083400	AT2G38870	Serine protease inhibitor, potato inhibitor I-type family protein
qTNR-LG5-7	3.61	109.465	Chr15	9344284	9345236	Potri.015G068800	_	_
qTNR-LG5-7	3.61	109.465	Chr15	9347562	9349314	Potri.015G068900	AT2G30050	transducin family protein
qTNR-LG5-7	3.61	109.465	Chr15	9357108	9359571	Potri.015G069000	AT1G19000	Homeodomain-like superfamily protein
qTNR-LG5-7	3.61	109.465	Chr15	9363681	9370108	Potri.015G069100	AT1G74850	plastid transcriptionally active 2
qTNR-LG5-7	3.61	109.465	Chr15	9320012	9337098	Potri.015G068600	AT5G62600	ARM repeat superfamily protein
qTNR-LG5-7	3.61	109.465	Chr15	9339250	9340353	Potri.015G068700	AT3G08720	serine/threonine protein kinase 2
qTNR-LG5-8	3.4	111.466	Chr15	9482951	9486436	Potri.015G070300	AT3G48160	DP-E2F-like 1
qTNR-LG5-8	3.4	111.466	Chr15	9492528	9498242	Potri.015G070500	AT1G74910	ADP-glucose pyrophosphorylase family protein
qTNR-LG5-8	3.4	111.466	Chr15	9503635	9509738	Potri.015G070600	AT1G74920	aldehyde dehydrogenase 10A8
qTNR-LG5-8	3.4	111.466	Chr15	9470370	9471902	Potri.015G070200	AT1G74900	Pentatricopeptide repeat (PPR) superfamily protein
qTNR-LG5-8	3.4	111.466	Chr15	9487535	9487927	Potri.015G070400	_	_
qTNR-LG5-9	3.3	113.218	Chr05	14722355	14726278	Potri.005G154100	_	_
qTNR-LG5-9	3.3	113.218	Chr05	14729903	14730214	Potri.005G154200	AT2G25540	cellulose synthase 10
qTNR-LG5-10	4.08	113.218	Chr15	9320012	9337098	Potri.015G068600	AT5G62600	transportin-3 (TRPO3, MTR10)
qTNR-LG5-10	4.08	113.218	Chr15	9339250	9340353	Potri.015G068700	AT3G08720	similar to CsPK5
qTNR-LG5-10	4.08	113.218	Chr15	9344284	9345236	Potri.015G068800	AT3G08720	_
qTNR-LG5-10	4.08	113.218	Chr15	9347562	9349314	Potri.015G068900	AT2G30050.	protein transport protein SEC13 family protein
qTNR-LG5-10	4.08	113.218	Chr15	9357108	9359571	Potri.015G069000	AT1G70000	similar to myb family transcription factor
qTNR-LG5-10	4.08	113.218	Chr15	9363681	9370108	Potri.015G069100	AT1G74850	Pentatricopeptide repeat domain (PPR_3)
qTNR-LG5-11	3.46	113.218	Chr15	5252387	5253025	Potri.015G049300	AT3G17450	hAT dimerisation domain-containing protein
qTNR-LG5-11	3.46	113.218	Chr15	5262043	5263665	Potri.015G049400	_	_
qTNR-LG5-11	3.46	113.218	Chr15	5268757	5284175	Potri.015G049500	AT1G49040	stomatal cytokinesis defective (SCD1)
qTNR-LG5-12	3.25	120.75	Chr13	4683304	4683831	Potri.013G061900	_	_
qTNR-LG5-12	3.25	120.75	Chr13	4686214	4688400	Potri.013G062000	AT5G13530	protein kinases;ubiquitin-protein ligases
qTNR-LG5-12	3.25	120.75	Chr13	4650648	4658580	Potri.013G061500	AT3G62800	double-stranded-RNA-binding protein 4
qTNR-LG5-12	3.25	120.75	Chr13	4654778	4656104	Potri.013G061600	_	_
qTNR-LG5-12	3.25	120.75	Chr13	4661922	4666800	Potri.013G061800	AT5G17920	Cobalamin-independent synthase family protein
qTNR-LG5-12	3.25	120.75	Chr13	4656234	4656931	Potri.013G061700	_	_
qTNR-LG5-13	3.2	146.547	Chr15	2055341	2056671	Potri.015G026400	AT4G18550	alpha/beta-Hydrolases superfamily protein
qTNR-LG5-13	3.2	146.547	Chr15	2049937	2053285	Potri.015G026300	AT5G24080	Protein kinase superfamily protein
qTNR-LG5-13	3.2	146.547	Chr15	2080732	2082066	Potri.015G026600	AT5G52900	_
qTNR-LG5-13	3.2	146.547	Chr15	2062698	2064393	Potri.015G026500	AT4G18550	alpha/beta-Hydrolases superfamily protein
qTNR-LG5-14	3.18	146.547	Chr15	2055341	2056671	Potri.015G026400	AT4G18550	alpha/beta-Hydrolases superfamily protein
qTNR-LG5-14	3.18	146.547	Chr15	2049937	2053285	Potri.015G026300	AT5G24080	Protein kinase superfamily protein
qTNR-LG5-14	3.18	146.547	Chr15	2080732	2082066	Potri.015G026600	AT5G52900	_
qTNR-LG5-14	3.18	146.547	Chr15	2062698	2064393	Potri.015G026500	AT4G18550	alpha/beta-Hydrolases superfamily protein
qTNR-LG5-15	3.49	151.667	Chr15	996167	1003930	Potri.015G014800	AT5G53440	_
qTNR-LG5-15	3.49	151.667	Chr15	973293	974152	Potri.015G014400	_	_
qTNR-LG5-15	3.49	151.667	Chr15	979634	981736	Potri.015G014500	AT3G61700	Plant protein 1589 of unknown function
qTNR-LG5-15	3.49	151.667	Chr15	990789	992051	Potri.015G014700	AT3G24850	Domain of unknown function (DUF313)
qTNR-LG5-15	3.49	151.667	Chr15	963976	973282	Potri.015G014300	AT4G27910	SET domain protein 16
qTNR-LG5-15	3.49	151.667	Chr15	983857	984386	Potri.015G014600	_	_
qTNR-LG5-16	3.49	151.667	scaffold_20	136612	139531	Potri.T001100	AT5G23960	terpene synthase 21
qTNR-LG5-16	3.49	151.667	scaffold_20	145505	146577	Potri.T001200	_	_
qTNR-LG6-1	3.28	48.932	Chr14	15795116	15796128	Potri.014G183700	AT2G30920	coenzyme Q 3
qTNR-LG6-2	3.97	48.967	Chr14	15795116	15796128	Potri.014G183700	AT2G30920	coenzyme Q 3
qTNR-LG8-1	3.44	113.645	Chr19	13269413	13276732	Potri.019G103900	AT4G03390	STRUBBELIG-receptor family 3
qTNR-LG8-1	3.44	113.645	Chr19	13306929	13311828	Potri.019G104500	AT4G28190	Developmental regulator, ULTRAPETALA
qTNR-LG8-1	3.44	113.645	Chr19	13286943	13287700	Potri.019G104100	AT1G52855	_
qTNR-LG8-1	3.44	113.645	Chr19	13290082	13290543	Potri.019G104200	AT1G16090	wall associated kinase-like 7
qTNR-LG8-1	3.44	113.645	Chr19	13298178	13298384	Potri.019G104300	AT1G52855	_
qTNR-LG8-1	3.44	113.645	Chr19	13302199	13305475	Potri.019G104400	AT1G03530	nuclear assembly factor 1
qTNR-LG8-1	3.44	113.645	Chr19	13277219	13282743	Potri.019G104000	AT2G20840	Secretory carrier membrane protein (SCAMP) family protein
qTNR-LG8-2	3.41	114.08	Chr19	9966641	9968418	Potri.019G067100	AT3G07820	Pectin lyase-like superfamily protein
qTNR-LG8-2	3.41	114.08	Chr19	9984160	9985937	Potri.019G067200	AT3G07820	Pectin lyase-like superfamily protein
qTNR-LG9-1	3.75	160.194	Chr11	14036855	14039078	Potri.011G115400	AT5G53950	NAC (No Apical Meristem) domain transcriptional regulator superfamily protein
qTNR-LG9-1	3.75	160.194	Chr11	14045866	14048806	Potri.011G115500	AT3G15200	Tetratricopeptide repeat (TPR)-like superfamily protein
qTNR-LG9-1	3.75	160.194	Chr11	14034054	14035002	Potri.011G115300	AT1G48120	hydrolases;protein serine/threonine phosphatases
qTNR-LG9-2	3.1	161.708	Chr16	7796125	7796896	Potri.016G092900	_	_
qTNR-LG9-3	3.11	181.569	scaffold_29	140968	145030	Potri.T021700	AT4G27290	S-locus lectin protein kinase family protein
qTNR-LG9-3	3.11	181.569	scaffold_29	125839	129285	Potri.T021500	AT4G27290	S-locus lectin protein kinase family protein
qTNR-LG9-3	3.11	181.569	scaffold_29	157078	161218	Potri.T021800	AT4G27290	S-locus lectin protein kinase family protein
qTNR-LG9-3	3.11	181.569	scaffold_29	131847	135487	Potri.T021600	AT4G27290	S-locus lectin protein kinase family protein
qTNR-LG9-4	3.7	181.707	scaffold_29	140968	145030	Potri.T021700	AT4G27290	S-locus lectin protein kinase family protein
qTNR-LG9-4	3.7	181.707	scaffold_29	125839	129285	Potri.T021500	AT4G27290	S-locus lectin protein kinase family protein
qTNR-LG9-4	3.7	181.707	scaffold_29	157078	161218	Potri.T021800	AT4G27290	S-locus lectin protein kinase family protein
qTNR-LG9-4	3.7	181.707	scaffold_29	131847	135487	Potri.T021600	AT4G27290	S-locus lectin protein kinase family protein
qTNR-LG14-1	3.32	38.376	Chr17	1799942	1802469	Potri.017G020400	AT2G01570	GRAS family transcription factor family protein
qTNR-LG14-1	3.32	38.376	Chr17	1824465	1827261	Potri.017G020600	AT2G43500	Plant regulator RWP-RK family protein
qTNR-LG14-1	3.32	38.376	Chr17	1821367	1824351	Potri.017G020500	AT3G22060	Receptor-like protein kinase-related family protein
qTNR-LG14-1	3.32	38.376	Chr17	1827330	1828645	Potri.017G020700	AT3G22060	Receptor-like protein kinase-related family protein
qTNR-LG14-2	3.8	93.11	Chr06	19999305	20000254	Potri.006G185900	AT5G58003	C-terminal domain phosphatase-like 4
qTNR-LG14-2	3.8	93.11	Chr06	20009205	20011766	Potri.006G186000	AT1G69940	Pectin lyase-like superfamily protein
qTNR-LG14-2	3.8	93.11	Chr06	20018522	20020917	Potri.006G186100	AT1G69940	Pectin lyase-like superfamily protein
qTNR-LG16-1	3.16	70.358	Chr07	13947214	13948131	Potri.007G120300	AT3G22060	Receptor-like protein kinase-related family protein
qTNR-LG16-1	3.16	70.358	Chr07	13964371	13965219	Potri.007G120700	AT3G22060	Receptor-like protein kinase-related family protein
qTNR-LG16-1	3.16	70.358	Chr07	13980605	13983738	Potri.007G120900	AT4G23160	cysteine-rich RLK (RECEPTOR-like protein kinase) 8
qTNR-LG16-1	3.16	70.358	Chr07	13957155	13958042	Potri.007G120500	AT3G22060	Receptor-like protein kinase-related family protein
qTNR-LG16-1	3.16	70.358	Chr07	13958166	13958868	Potri.007G120600	AT3G22060	Receptor-like protein kinase-related family protein
qTNR-LG16-1	3.16	70.358	Chr07	13950449	13951319	Potri.007G120400	AT3G22060	Receptor-like protein kinase-related family protein
qTNR-LG16-1	3.16	70.358	Chr07	13971889	13972439	Potri.007G120800	AT4G23170	receptor-like protein kinase-related family protein
qTNR-LG16-2	3.38	79.656	Chr07	15143792	15146199	Potri.007G140500	AT2G43820	UDP-glucosyltransferase 74F2
qTNR-LG16-2	3.38	79.656	Chr07	15162952	15164125	Potri.007G140900	AT1G66910	Protein kinase superfamily protein
qTNR-LG16-2	3.38	79.656	Chr07	15174166	15175122	Potri.007G141100	AT1G18390	Protein kinase superfamily protein
qTNR-LG16-2	3.38	79.656	Chr07	15160115	15162536	Potri.007G140800	AT5G38280	PR5-like receptor kinase
qTNR-LG16-2	3.38	79.656	Chr07	15133923	15138521	Potri.007G140400	AT1G05690	BTB and TAZ domain protein 3
qTNR-LG16-2	3.38	79.656	Chr07	15154507	15156012	Potri.007G140700	AT1G05680	Uridine diphosphate glycosyltransferase 74E2
qTNR-LG16-2	3.38	79.656	Chr07	15178810	15179088	Potri.007G141200	AT1G66910	Protein kinase superfamily protein
qTNR-LG16-2	3.38	79.656	Chr07	15168528	15171811	Potri.007G141000	AT5G38280	PR5-like receptor kinase
qTNR-LG16-2	3.38	79.656	Chr07	15147080	15153913	Potri.007G140600	AT2G43840	UDP-glycosyltransferase 74 F1
qTNR-LG16-3	3.74	79.656	Chr07	15143792	15146199	Potri.007G140500	AT2G43820	UDP-glucosyltransferase 74F2
qTNR-LG16-3	3.74	79.656	Chr07	15162952	15164125	Potri.007G140900	AT1G66910	Wall-associated receptor kinase galacturonan-binding (GUB_WAK_bind)
qTNR-LG16-3	3.74	79.656	Chr07	15174166	15175122	Potri.007G141100	AT1G18390	Wall-associated receptor kinase galacturonan-binding (GUB_WAK_bind)
qTNR-LG16-3	3.74	79.656	Chr07	15160115	15162536	Potri.007G140800	AT5G38280	Threonine protein kinase
qTNR-LG16-3	3.74	79.656	Chr07	15133923	15138521	Potri.007G140400	AT1G05690	BTB and TAZ domain protein 3
qTNR-LG16-3	3.74	79.656	Chr07	15154507	15156012	Potri.007G140700	AT1G05680	Uridine diphosphate glycosyltransferase 74E2
qTNR-LG16-3	3.74	79.656	Chr07	15178810	15179088	Potri.007G141200	AT1G66910	Protein kinase superfamily protein
qTNR-LG16-3	3.74	79.656	Chr07	15168528	15171811	Potri.007G141000	AT5G38280	PR5-like receptor kinase
qTNR-LG16-3	3.74	79.656	Chr07	15147080	15153913	Potri.007G140600	AT2G43840	UDP-glycosyltransferase 74 F1
qTNR-LG16-4	4	79.656	Chr07	15143792	15146199	Potri.007G140500	AT2G43840	UDP-glucosyl transferase family protein
qTNR-LG16-4	4	79.656	Chr07	15147080	15153913	Potri.007G140600	AT2G43840	Glucuronosyl transferases
qTNR-LG16-4	4	79.656	Chr07	15154507	15156012	Potri.007G140700	AT2G43840	Glucuronosyl transferases
qTNR-LG16-4	4	79.656	Chr07	15160115	15162536	Potri.007G140800	AT5G38280	threonine protein kinase
qTNR-LG16-4	4	79.656	Chr07	15162952	15164125	Potri.007G140900	AT1G66910	Wall-associated receptor kinase galacturonan-binding (GUB_WAK_bind)
qTNR-LG16-4	4	79.656	Chr07	15168528	15171811	Potri.007G141000	AT5G38280	receptor-associated kinase 4 (IRAK4)
qTNR-LG16-4	4	79.656	Chr07	15174166	15175122	Potri.007G141100	AT1G18390	Wall-associated receptor kinase galacturonan-binding (GUB_WAK_bind)
qTNR-LG16-4	4	79.656	Chr07	15178810	15179088	Potri.007G141200	AT1G66910	Wall-associated receptor kinase galacturonan-binding (GUB_WAK_bind)
qTNR-LG16-4	4	79.656	Chr07	15180717	15180979	Potri.007G141300	_	_
qTNR-LG16-5	3.24	79.656	Chr07	15143792	15146199	Potri.007G140500	AT2G43820	UDP-glucosyltransferase 74F2
qTNR-LG16-5	3.24	79.656	Chr07	15162952	15164125	Potri.007G140900	AT1G66910	Protein kinase superfamily protein
qTNR-LG16-5	3.24	79.656	Chr07	15174166	15175122	Potri.007G141100	AT1G18390	Protein kinase superfamily protein
qTNR-LG16-5	3.24	79.656	Chr07	15160115	15162536	Potri.007G140800	AT5G38280	PR5-like receptor kinase
qTNR-LG16-5	3.24	79.656	Chr07	15133923	15138521	Potri.007G140400	AT1G05690	BTB and TAZ domain protein 3
qTNR-LG16-5	3.24	79.656	Chr07	15154507	15156012	Potri.007G140700	AT1G05680	Uridine diphosphate glycosyltransferase 74E2
qTNR-LG16-5	3.24	79.656	Chr07	15178810	15179088	Potri.007G141200	AT1G66910	Protein kinase superfamily protein
qTNR-LG16-5	3.24	79.656	Chr07	15168528	15171811	Potri.007G141000	AT5G38280	PR5-like receptor kinase
qTNR-LG16-5	3.24	79.656	Chr07	15147080	15153913	Potri.007G140600	AT2G43840	UDP-glycosyltransferase 74 F1
qTNR-LG16-6	3.02	80.56	Chr07	15002557	15003632	Potri.007G138500	AT5G44265	lipid-transfer protein
qTNR-LG16-6	3.02	80.56	Chr07	15014301	15020744	Potri.007G138700	AT5G44280	RING 1A
qTNR-LG16-6	3.02	80.56	Chr07	15023724	15024582	Potri.007G138900	_	_
qTNR-LG16-6	3.02	80.56	Chr07	14998848	14999195	Potri.007G138400	AT5G44265	lipid-transfer protein
qTNR-LG16-6	3.02	80.56	Chr07	15008708	15013847	Potri.007G138600	AT1G03780	targeting protein for XKLP2
qTNR-LG16-6	3.02	80.56	Chr07	15030359	15035658	Potri.007G139000	AT2G20635	protein serine/threonine kinases
qTNR-LG16-6	3.02	80.56	Chr07	14993967	14995388	Potri.007G138300	AT1G03790	Zinc finger C-x8-C-x5-C-x3-H type family protein
qTNR-LG16-6	3.02	80.56	Chr07	15022806	15025700	Potri.007G138800	AT1G53160	squamosa promoter binding protein-like 4
qTNR-LG17-1	3.62	75.914	Chr16	7609442	7609819	Potri.016G092400	AT3G09870	SAUR-like auxin-responsive protein family
qTNR-LG17-1	3.62	75.914	Chr16	7606175	7609321	Potri.016G092300	AT5G52970	thylakoid lumen 15.0 kDa protein
qTNR-LG17-1	3.62	75.914	Chr16	7594689	7601096	Potri.016G092100	AT3G09860	_
qTNR-LG17-1	3.62	75.914	Chr16	7602085	7605435	Potri.016G092200	AT1G70280	NHL domain-containing protein
qTNR-LG17-2	3.3	76.44	Chr16	7742701	7746342	Potri.016G092600	AT3G50950	Hopz activated resistance 1
qTNR-LG17-2	3.3	76.44	Chr16	7763666	7765087	Potri.016G092800	AT1G35710	Protein kinase family protein with leucine-rich repeat domain
qTNR-LG17-2	3.3	76.44	Chr16	7752890	7761488	Potri.016G092700	AT1G53430	Leucine-rich repeat transmembrane protein kinase
qTNR-LG17-3	3.17	76.538	Chr16	7742701	7746342	Potri.016G092600	AT3G50950	Hopz activated resistance 1
qTNR-LG17-3	3.17	76.538	Chr16	7763666	7765087	Potri.016G092800	AT1G35710	Protein kinase family protein with leucine-rich repeat domain
qTNR-LG17-3	3.17	76.538	Chr16	7752890	7761488	Potri.016G092700	AT1G53430	Leucine-rich repeat transmembrane protein kinase
qTNR-LG17-4	3.03	76.881	Chr16	7742701	7746342	Potri.016G092600	AT3G50950	Hopz activated resistance 1
qTNR-LG17-4	3.03	76.881	Chr16	7763666	7765087	Potri.016G092800	AT1G35710	Protein kinase family protein with leucine-rich repeat domain
qTNR-LG17-4	3.03	76.881	Chr16	7752890	7761488	Potri.016G092700	AT1G53430	Leucine-rich repeat transmembrane protein kinase
qTNR-LG17-5	3.68	78.101	Chr16	9609864	9612577	Potri.016G098600	AT2G36870	xyloglucan endotransglucosylase/hydrolase 32
qTNR-LG17-6	3.29	89.987	Chr16	10089606	10092005	Potri.016G102600	AT2G19130	S-locus lectin protein kinase family protein
qTNR-LG17-6	3.29	89.987	Chr16	10109484	10112182	Potri.016G102700	AT2G19130	S-locus lectin protein kinase family protein
qTNR-LG17-6	3.29	89.987	Chr16	10078951	10081616	Potri.016G102500	AT2G19130	S-locus lectin protein kinase family protein
qTNR-LG17-6	3.21	89.987	Chr16	10089606	10092005	Potri.016G102600	AT2G19130	S-locus lectin protein kinase family protein
qTNR-LG17-6	3.21	89.987	Chr16	10109484	10112182	Potri.016G102700	AT2G19130	S-locus lectin protein kinase family protein
qTNR-LG17-6	3.21	89.987	Chr16	10078951	10081616	Potri.016G102500	AT2G19130	S-locus lectin protein kinase family protein
qRDW-LG1-1	3.26	60.826	Chr06	2514615	2515936	Potri.006G036700	_	_
qRDW-LG1-1	3.26	60.826	Chr06	2483268	2487030	Potri.006G036400	AT2G33530	serine carboxypeptidase-like 46
qRDW-LG1-1	3.26	60.826	Chr06	2505230	2506469	Potri.006G036600	AT1G19485	Transducin/WD40 repeat-like superfamily protein
qRDW-LG1-1	3.26	60.826	Chr06	2489970	2493158	Potri.006G036500	AT1G28110	serine carboxypeptidase-like 45
qRDW-LG1-1	3.26	60.826	Chr06	2519479	2525959	Potri.006G036800	AT2G26800	Aldolase superfamily protein
qRDW-LG1-2	3.09	60.917	Chr06	2514615	2515936	Potri.006G036700	_	_
qRDW-LG1-2	3.09	60.917	Chr06	2483268	2487030	Potri.006G036400	AT2G33530	serine carboxypeptidase-like 46
qRDW-LG1-2	3.09	60.917	Chr06	2505230	2506469	Potri.006G036600	AT1G19485	Transducin/WD40 repeat-like superfamily protein
qRDW-LG1-2	3.09	60.917	Chr06	2489970	2493158	Potri.006G036500	AT1G28110	serine carboxypeptidase-like 45
qRDW-LG1-2	3.09	60.917	Chr06	2519479	2525959	Potri.006G036800	AT2G26800	Aldolase superfamily protein
qRDW-LG1-3	3.04	61.055	Chr05	6593737	6594348	Potri.005G088000	AT3G44220	Late embryogenesis abundant (LEA) hydroxyproline-rich glycoprotein family
qRDW-LG1-3	3.04	61.055	Chr05	6626341	6627469	Potri.005G088600	AT5G45890	senescence-associated gene 12
qRDW-LG1-3	3.04	61.055	Chr05	6602590	6603742	Potri.005G088200	AT5G08350	ABA-responsive protein-related
qRDW-LG1-3	3.04	61.055	Chr05	6608777	6609553	Potri.005G088300	AT5G08350	ABA-responsive protein-related
qRDW-LG1-3	3.04	61.055	Chr05	6597536	6598182	Potri.005G088100	AT2G35970	Late embryogenesis abundant (LEA) hydroxyproline-rich glycoprotein family
qRDW-LG1-3	3.04	61.055	Chr05	6617932	6619113	Potri.005G088400	AT5G08350	ABA-responsive protein-related
qRDW-LG1-3	3.04	61.055	Chr05	6621840	6622861	Potri.005G088500	_	_
qRDW-LG1-3	3.04	61.055	Chr05	6584715	6591561	Potri.005G087900	AT1G14610	valine--tRNA ligase (VALRS)
qRDW-LG1-4	3.02	61.517	Chr05	6077055	6078094	Potri.005G082600	AT3G49910	Translation protein SH3-like family protein
qRDW-LG1-4	3.02	61.517	Chr05	6098867	6106555	Potri.005G082800	AT4G39640	gamma-glutamyl transpeptidase 1
qRDW-LG1-4	3.02	61.517	Chr05	6067849	6071373	Potri.005G082400	AT4G39620	Tetratricopeptide repeat (TPR)-like superfamily protein
qRDW-LG1-4	3.02	61.517	Chr05	6087657	6088835	Potri.005G082700	AT5G62380	NAC-domain protein 101
qRDW-LG1-4	3.02	61.517	Chr05	6070911	6074229	Potri.005G082500	AT4G39630	_
qRDW-LG1-5	3.48	63.383	Chr05	6077055	6078094	Potri.005G082600	AT3G49910	Translation protein SH3-like family protein
qRDW-LG1-5	3.48	63.383	Chr05	6098867	6106555	Potri.005G082800	AT4G39640	gamma-glutamyl transpeptidase 1
qRDW-LG1-5	3.48	63.383	Chr05	6067849	6071373	Potri.005G082400	AT4G39620	Tetratricopeptide repeat (TPR)-like superfamily protein
qRDW-LG1-5	3.48	63.383	Chr05	6087657	6088835	Potri.005G082700	AT5G62380	NAC-domain protein 101
qRDW-LG1-5	3.48	63.383	Chr05	6070911	6074229	Potri.005G082500	AT4G39630	_
qRDW-LG1-6	3.07	78.527	Chr11	12403103	12405015	Potri.011G101600	AT3G14640	cytochrome P450, family 72, subfamily A, polypeptide 10
qRDW-LG1-6	3.07	78.527	Chr11	12406572	12411384	Potri.011G101700	AT3G14690	cytochrome P450, family 72, subfamily A, polypeptide 15
qRDW-LG8-1	3.57	111.965	Chr06	9984586	9991083	Potri.006G124400	AT3G46100	Histidyl-tRNA synthetase 1
qRDW-LG8-1	3.27	111.965	Chr06	9965047	9965914	Potri.006G124000	_	_
qRDW-LG8-1	3.27	111.965	Chr06	9970136	9976287	Potri.006G124200	AT5G03415	Transcription factor DP
qRDW-LG8-1	3.27	111.965	Chr06	9966973	9968410	Potri.006G124100	AT2G36930	zinc finger (C2H2 type) family protein
qRDW-LG8-1	3.27	111.965	Chr06	9983637	9984781	Potri.006G124300	_	_
qRDW-LG8-1	3.27	111.965	Chr06	9957734	9964902	Potri.006G123900	AT2G36910	ATP binding cassette subfamily B1
qRDW-LG8-1	3.27	111.965	Chr06	9984586	9991083	Potri.006G124400	AT3G46100	Histidyl-tRNA synthetase 1
qRDW-LG8-3	3.57	111.965	Chr06	9983637	9984781	Potri.006G124300	_	_
qRDW-LG8-3	3.57	111.965	Chr06	9957734	9964902	Potri.006G123900	AT2G36910	ATP binding cassette subfamily B1
qRDW-LG8-4	3.28	110.497	Chr06	7424185	7428075	Potri.006G097200	AT5G60010	ferric reductase-like transmembrane component family protein
qRDW-LG8-4	3.36	110.497	Chr06	8224129	8227530	Potri.006G106400	AT2G38420	Pentatricopeptide repeat (PPR) superfamily protein
qRDW-LG8-4	3.36	110.497	Chr06	8206637	8208720	Potri.006G106100	AT3G45100	UDP-Glycosyltransferase superfamily protein
qRDW-LG8-4	3.36	110.497	Chr06	8220179	8223135	Potri.006G106300	_	_
qRDW-LG8-5	3.28	110.497	Chr06	7435922	7438834	Potri.006G097300	AT2G38090	Duplicated homeodomain-like superfamily protein
qRDW-LG8-5	3.28	110.497	Chr06	7420542	7423546	Potri.006G097100	AT2G38080	Laccase/Diphenol oxidase family protein
qRDW-LG8-5	3.28	110.497	Chr06	7405751	7409066	Potri.006G096900	AT2G38080	Laccase/Diphenol oxidase family protein
qRDW-LG8-5	3.28	110.497	Chr06	7412934	7415921	Potri.006G097000	AT2G38080	Laccase/Diphenol oxidase family protein
qRDW-LG8-6	3	27.461	scaffold_555	12102	14105	Potri.T152100	AT1G77380	amino acid permease 3
qRDW-LG8-6	3	27.461	scaffold_555	4570	8066	Potri.T152000	AT1G21690	ATPase family associated with various cellular activities (AAA)
qRDW-LG8-6	3	27.461	scaffold_555	18152	19146	Potri.T152200	_	_
qRDW-LG8-6	3.57	111.965	Chr06	9965047	9965914	Potri.006G124000	_	_
qRDW-LG8-6	3.57	111.965	Chr06	9970136	9976287	Potri.006G124200	AT5G03415	Transcription factor DP
qRDW-LG8-6	3.57	111.965	Chr06	9966973	9968410	Potri.006G124100	AT2G36930	zinc finger (C2H2 type) family protein
qRDW-LG13-1	3.36	110.497	Chr06	8195653	8204773	Potri.006G106000	AT3G08840	D-alanine--D-alanine ligase family
qRDW-LG13-1	3.36	110.497	Chr06	8215886	8216620	Potri.006G106200	_	_
qRDW-LG13-1	3.48	93.11	Chr06	20009205	20011766	Potri.006G186000	AT1G69940	Pectin lyase-like superfamily protein
qRDW-LG14-1	3.96	63.546	Chr04	8348899	8353983	Potri.004G097000	AT1G66920	Protein kinase superfamily protein
qRDW-LG14-1	3.96	63.546	Chr04	8360765	8364004	Potri.004G097100	AT5G38210	Protein kinase family protein
qRDW-LG14-1	3.06	65.532	Chr04	8156079	8162312	Potri.004G095000	AT2G34260	transducin family protein / WD-40 repeat family protein
qRDW-LG14-2	3.29	97.932	Chr04	10083213	10088454	Potri.004G111400	AT3G30390	Transmembrane amino acid transporter family protein
qRDW-LG14-2	3.69	113.925	Chr04	14327643	14328431	Potri.004G129600	AT1G69940	_
qRDW-LG14-3	3.28	79.845	Chr18	14032304	14037433	Potri.018G115900	AT2G41040	S-adenosyl-L-methionine-dependent methyltransferases superfamily protein
qRDW-LG14-3	3.26	105.033	Chr12	7086235	7087933	Potri.012G062600	ATCG00490	ribulose-bisphosphate carboxylases
qRDW-LG14-3	3.96	63.546	Chr04	8367867	8368944	Potri.004G097200	AT5G16200	50S ribosomal protein-related
qRDW-LG14-3	3.96	63.546	Chr04	8380314	8384384	Potri.004G097300	AT5G38220	alpha/beta-Hydrolases superfamily protein
qRDW-LG14-3	3.96	63.546	Chr04	8341471	8345071	Potri.004G096900	AT5G38210	Protein kinase family protein
qRDW-LG14-4	3.19	104.523	Chr01	34302690	34304459	Potri.001G339300	AT1G43722	_
qRDW-LG14-4	3.19	104.523	Chr01	34320955	34322348	Potri.001G339600	AT1G44900	minichromosome maintenance (MCM2/3/5) family protein
qRDW-LG14-4	3.28	79.845	Chr18	14044583	14046457	Potri.018G116000	AT2G12646	PLATZ transcription factor family protein
qRDW-LG14-4	3.28	79.845	Chr18	14064960	14065575	Potri.018G116200	AT5G11090	serine-rich protein-related
qRDW-LG14-4	3.28	79.845	Chr18	14057240	14062348	Potri.018G116100	AT2G12400	_
qRDW-LG14-5	3.06	65.532	Chr04	8124871	8127155	Potri.004G094900	AT1G71140	MATE efflux family protein
qRDW-LG14-5	3.06	65.532	Chr04	8115132	8120000	Potri.004G094800	AT1G15150	MATE efflux family protein
qRDW-LG14-5	3.29	97.932	Chr04	10123099	10134345	Potri.004G111600	AT5G15700	DNA/RNA polymerases superfamily protein
qRDW-LG14-5	3.29	97.932	Chr04	10114828	10122499	Potri.004G111500	AT5G38840	SMAD/FHA domain-containing protein
qRDW-LG14-6	3.48	93.11	Chr06	19999305	20000254	Potri.006G185900	AT5G58003	C-terminal domain phosphatase-like 4
qRDW-LG14-6	3.48	93.11	Chr06	20018522	20020917	Potri.006G186100	AT1G69940	Pectin lyase-like superfamily protein
qRDW-LG14-6	3.21	111.128	Chr06	9893301	9896763	Potri.006G123500	AT3G53690	RING/U-box superfamily protein
qRDW-LG14-6	3.21	111.128	Chr06	9887885	9889789	Potri.006G123400	AT5G57620	myb domain protein 36
qRDW-LG14-6	3.21	111.128	Chr06	9907488	9914655	Potri.006G123600	AT1G65260	plastid transcriptionally active 4
qRDW-LG14-6	3.21	111.128	Chr06	9917265	9922740	Potri.006G123700	AT3G59630	diphthamide synthesis DPH2 family protein
qRDW-LG14-7	3.04	110.497	Chr19	12025281	12028260	Potri.019G088500	AT5G09360	laccase 14
qRDW-LG14-7	3.04	110.497	Chr19	12004000	12004480	Potri.019G088400	_	_
qRDW-LG14-7	3.08	103.39	Chr06	16001351	16003870	Potri.006G162500	AT5G19590	Protein of unknown function, DUF538
qRDW-LG14-7	3.19	104.523	Chr01	34295646	34299554	Potri.001G339200	AT5G14370	CCT motif family protein
qRDW-LG14-7	3.19	104.523	Chr01	34306000	34308222	Potri.001G339400	AT5G36930	Disease resistance protein (TIR-NBS-LRR class) family
qRDW-LG14-7	3.19	104.523	Chr01	34316929	34319080	Potri.001G339500	AT3G27400	Pectin lyase-like superfamily protein
qRDW-LG18-1	3.53	120.773	Chr04	17883679	17885843	Potri.004G157200	AT4G39200	Ribosomal protein S25 family protein
qRDW-LG18-1	3.53	120.773	Chr04	17869923	17874574	Potri.004G157100	AT4G39210	Glucose-1-phosphate adenylyltransferase family protein
qRDW-LG18-1	3.05	104.705	Chr04	15479437	15483035	Potri.004G134400	AT3G08505	zinc finger (CCCH-type/C3HC4-type RING finger) family protein
qRDW-LG18-1	3.05	104.705	Chr04	15483873	15490468	Potri.004G134500	AT5G08500	Transmembrane CLPTM1 family protein
qRDW-LG18-1	3.05	104.705	Chr04	15447332	15454617	Potri.004G134100	_	_
qRDW-LG18-1	3.05	104.705	Chr04	15472198	15472737	Potri.004G134200	AT5G08480	VQ motif-containing protein
qRDW-LG18-1	3.05	104.705	Chr04	15473821	15479276	Potri.004G134300	AT5G08490	Tetratricopeptide repeat (TPR)-like superfamily protein
qRDW-LG18-1	3.45	108.922	Chr04	16314377	16319195	Potri.004G140000	_	_
qRDW-LG18-2	4.8	61.454	Chr04	7793636	7794355	Potri.004G092000	AT5G37890	_
qRDW-LG18-2	4.8	61.454	Chr04	7781958	7783266	Potri.004G091700	AT1G23000	Copper transport protein atox1
qRDW-LG18-2	4.8	61.454	Chr04	7807813	7812895	Potri.004G092400	AT5G18420	Uncharacterized conserved protein
qRDW-LG18-2	4.8	61.454	Chr04	7790713	7791799	Potri.004G091900	AT5G37930	seven in absentia (SINA) family protein
qRDW-LG18-2	4.8	61.454	Chr04	7798303	7804749	Potri.004G092100	AT1G66670	ATP-dependent clp protease proteolytic subunit 3
qRDW-LG18-2	4.8	61.454	Chr04	7803031	7805861	Potri.004G092200	AT1G71080	ELL-associated factor (EAF)
qRDW-LG18-2	4.8	61.454	Chr04	7784983	7789703	Potri.004G091800	AT5G37930	Sumo-specific protease
qRDW-LG18-2	4.8	61.454	Chr04	7806927	7807842	Potri.004G092300	_	_
qRDW-LG18-3	4.36	63.535	Chr04	7856009	7856137	Potri.004G092700	ATCG00065	small subunit ribosomal protein S12
qRDW-LG18-3	4.36	63.535	Chr04	7856509	7857170	Potri.004G092800	AT2G01300	genscan and genefinder
qRDW-LG18-3	4.36	63.535	Chr04	7850992	7852133	Potri.004G092600	AT4G27650	protein pelota (PELO, DOM34, pelA)
qRDW-LG18-3	4.36	63.535	Chr04	7862522	7868490	Potri.004G092900	AT5G61060	histone deacetylase 6 (HDAC6)
qRDW-LG18-3	4.36	63.535	Chr04	7840605	7842239	Potri.004G092500	AT5G23530	Member of 'GDXG' family of lipolytic enzymes
qRDW-LG18-4	3.28	58.039	Chr04	7762378	7764186	Potri.004G091300	AT5G40010	AAA-ATPase 1
qRDW-LG18-4	3.28	58.039	Chr04	7767820	7769448	Potri.004G091500	AT5G40010	AAA-ATPase 1
qRDW-LG18-4	3.28	58.039	Chr04	7748949	7753441	Potri.004G091100	AT1G23170	Protein of unknown function DUF2359
qRDW-LG18-4	3.28	58.039	Chr04	7761705	7762400	Potri.004G091200	AT3G45980	Histone superfamily protein
qRDW-LG18-4	3.75	113.47	Chr04	10982663	10989767	Potri.004G117900	AT3G02320	N2-dimethylguanosine tRNA methyltransferase
qRDW-LG18-5	4.02	63.554	Chr04	9385629	9393355	Potri.004G106700	AT5G15930	Protein ADP-ribosylarginne
qRDW-LG18-5	4.02	63.554	Chr04	9407256	9411750	Potri.004G106900	AT5G38720	ribosomal RNA-processing protein 7 (RRP7)
qRDW-LG18-5	4.02	63.554	Chr04	9400604	9403466	Potri.004G106800	AT3G02470	similar to S-adenosylmethionine decarboxylase
qRDW-LG18-6	3.75	113.47	Chr04	11021742	11024368	Potri.004G118100	AT1G26610	C2H2-like zinc finger protein
qRDW-LG18-6	3.75	113.47	Chr04	11015607	11016617	Potri.004G118000	AT3G30210	myb domain protein 121
qRDW-LG18-6	3.08	103.826	Chr04	8937418	8939214	Potri.004G101900	AT1G11260	sugar transporter 1
qRDW-LG18-7	3.5	121.726	Chr04	17394422	17397013	Potri.004G152000	AT3G18840	Tetratricopeptide repeat (TPR)-like superfamily protein
qRDW-LG18-7	3.28	58.039	Chr04	7784983	7789703	Potri.004G091800	AT5G37930	Protein with RING/U-box and TRAF-like domains
qRDW-LG18-7	3.28	58.039	Chr04	7778534	7780659	Potri.004G091600	AT5G17460	_
qRDW-LG18-7	3.28	58.039	Chr04	7766985	7767638	Potri.004G091400	AT3G45980	Histone superfamily protein
qRDW-LG18-8	3.13	104.697	Chr10	2198926	2201698	Potri.010G016900	AT3G53270	Small nuclear RNA activating complex (SNAPc), subunit SNAP43 protein
qRDW-LG18-8	3.13	104.697	Chr10	2195182	2198231	Potri.010G016800	_	_
qRDW-LG18-8	3.13	104.697	Chr10	2192704	2195099	Potri.010G016700	AT3G42170	BED zinc finger ;hAT family dimerisation domain
qRDW-LG18-9	3.23	115.105	Chr19	14447491	14448129	Potri.019G115700	AT4G10720	Ankyrin repeat family protein
qRDW-LG18-9	3.23	115.105	Chr19	14459664	14463707	Potri.019G115900	AT4G03500	Ankyrin repeat family protein
qRDW-LG18-9	3.23	115.105	Chr19	14476089	14477306	Potri.019G116000	_	_
qRDW-LG18-9	3.15	115.105	Chr19	14451221	14452226	Potri.019G115800	AT5G51160	Ankyrin repeat family protein
qRDW-LG18-9	3.15	115.105	Chr19	14447491	14448129	Potri.019G115700	AT4G10720	Ankyrin repeat family protein
qRDW-LG18-9	3.15	115.105	Chr19	14459664	14463707	Potri.019G115900	AT4G03500	Ankyrin repeat family protein
qRDW-LG18-10	3.08	103.826	Chr04	8950002	8953464	Potri.004G102000	AT4G05160	AMP-dependent synthetase and ligase family protein
qRDW-LG18-10	3.08	103.826	Chr04	8918094	8926375	Potri.004G101800	AT5G16040	Regulator of chromosome condensation (RCC1) family protein
qRDW-LG18-10	3.25	80.351	Chr04	8937418	8939214	Potri.004G101900	AT1G11260	sugar transporter 1
qRDW-LG18-11	3.69	113.925	Chr04	14319028	14325117	Potri.004G129500	AT3G01410	Polynucleotidyl transferase, ribonuclease H-like superfamily protein
qRDW-LG18-12	3.61	113.645	Chr19	13277219	13282743	Potri.019G104000	AT2G20840	Secretory carrier membrane protein (SCAMP) family protein
qRDW-LG18-12	3.61	113.645	Chr19	13286943	13287700	Potri.019G104100	AT1G52855	_
qRDW-LG18-12	3.23	115.105	Chr19	14451221	14452226	Potri.019G115800	AT5G51160	Ankyrin repeat family protein
qRDW-LG18-13	3.11	114.374	Chr04	10365239	10365973	Potri.004G114500	_	_
qRDW-LG18-13	3.11	114.374	Chr04	10376020	10386458	Potri.004G114600	AT5G38880	_
qRDW-LG18-13	3.11	114.374	Chr04	10392796	10395295	Potri.004G114700	AT3G17450	hAT dimerisation domain-containing protein
qRDW-LG18-14	3.69	113.925	Chr04	14349119	14352155	Potri.004G129700	AT3G47800	Galactose mutarotase-like superfamily protein
qRDW-LG18-14	3.5	121.726	Chr04	17397729	17401939	Potri.004G152100	AT1G49350	pfkB-like carbohydrate kinase family protein
qRDW-LG18-14	3.5	121.726	Chr04	17421330	17438179	Potri.004G152400	AT1G49340	Phosphatidylinositol 3- and 4-kinase family protein
qRDW-LG18-14	3.5	121.726	Chr04	17408424	17408594	Potri.004G152200	_	_
qRDW-LG18-14	3.5	121.726	Chr04	17416629	17419361	Potri.004G152300	AT3G18830	polyol/monosaccharide transporter 5
qRDW-LG18-15	3.61	113.645	Chr19	13306929	13311828	Potri.019G104500	AT4G28190	Developmental regulator, ULTRAPETALA
qRDW-LG18-15	3.61	113.645	Chr19	13290082	13290543	Potri.019G104200	AT1G16090	wall associated kinase-like 7
qRDW-LG18-15	3.61	113.645	Chr19	13298178	13298384	Potri.019G104300	AT1G52855	_
qRDW-LG18-16	3.09	96.891	Chr10	16643067	16646424	Potri.010G160700	AT5G61240	Leucine-rich repeat (LRR) family protein
qRDW-LG18-16	3.79	105.033	Chr10	2429758	2433530	Potri.010G018300	AT4G27290	S-locus lectin protein kinase family protein
qRDW-LG18-16	3.5	115.205	Chr19	13530296	13530753	Potri.019G106800	_	_
qRDW-LG18-16	3.5	115.205	Chr19	13522936	13523880	Potri.019G106700	AT4G03500	Ankyrin repeat family protein
qRDW-LG18-16	3.5	115.205	Chr19	13509997	13510615	Potri.019G106500	AT1G06330	Heavy metal transport/detoxification superfamily protein
qRDW-LG18-18	3.15	115.105	Chr19	14476089	14477306	Potri.019G116000	_	_
qRDW-LG18-19	4.68	105.033	scaffold_23	703700	707616	Potri.T007400	AT1G18800	template-activating factor I
qRDW-LG18-19	4.68	105.033	scaffold_23	721607	728505	Potri.T007500	AT3G55160	Death receptor interacting protein
qRDW-LG18-20	3.28	58.039	Chr04	7781958	7783266	Potri.004G091700	AT3G06130	Heavy metal transport/detoxification superfamily protein
qRDW-LG18-21	4.35	107.916	Chr04	13628912	13630390	Potri.004G128400	AT5G39860	similar to expressed protein in Arabidopsis thaliana
qRDW-LG18-22	4.62	108.381	Chr04	15938260	15939410	Potri.004G137800	AT5G38270	Sel-1-like protein
qRDW-LG18-22	4.62	108.381	Chr04	15966922	15968501	Potri.004G138000	AT4G38620	MYB transcription factor-related
qRDW-LG18-22	4.62	108.381	Chr04	15942997	15951471	Potri.004G137900	AT1G47570	C3HC4-type RING finger family protein
qRDW-LG18-23	3.5	115.205	Chr19	13512172	13515363	Potri.019G106600	AT4G03460	Ankyrin repeat family protein
qRDW-LG18-23	3.5	115.205	Chr19	13535331	13536141	Potri.019G106900	_	_
qRDW-LG18-23	3.5	115.205	Chr19	13547376	13551393	Potri.019G107000	AT4G03500	Ankyrin repeat family protein
qRDW-LG18-24	3.45	108.922	Chr04	16327712	16329279	Potri.004G140100	AT1G49780	plant U-box 26
qRDW-LG18-24	3.45	108.922	Chr04	16342218	16347871	Potri.004G140200	AT1G49740	PLC-like phosphodiesterases superfamily protein
qRDW-LG18-24	3.11	114.374	Chr04	10401204	10406280	Potri.004G114800	AT5G15790	RING/U-box superfamily protein
qRDW-LG18-25	3.25	80.351	Chr04	8950002	8953464	Potri.004G102000	AT4G05160	AMP-dependent synthetase and ligase family protein
qRDW-LG18-25	3.25	80.351	Chr04	8918094	8926375	Potri.004G101800	AT5G16040	Regulator of chromosome condensation (RCC1) family protein
qRDW-LG18-25	3.06	120.821	Chr04	17842097	17844753	Potri.004G156900	AT4G39220	Rer1 family protein
qRDW-LG18-26	3.66	114.08	Chr19	9966641	9968418	Potri.019G067100	AT3G07820	Pectin lyase-like superfamily protein
qRDW-LG18-26	3.66	114.08	Chr19	9984160	9985937	Potri.019G067200	AT3G07820	Pectin lyase-like superfamily protein
qRDW-LG18-26	3.61	113.645	Chr19	13302199	13305475	Potri.019G104400	AT1G03530	nuclear assembly factor 1
qRDW-LG18-26	3.61	113.645	Chr19	13269413	13276732	Potri.019G103900	AT4G03390	STRUBBELIG-receptor family 3
qRDW-LG18-27	3.09	96.891	Chr10	16627413	16627907	Potri.010G160300	_	_
qRDW-LG18-27	3.09	96.891	Chr10	16639217	16640176	Potri.010G160600	AT1G26600	CLAVATA3/ESR-RELATED 9
qRDW-LG18-27	3.09	96.891	Chr10	16616169	16622716	Potri.010G160200	AT3G29320	Glycosyl transferase, family 35
qRDW-LG18-27	3.09	96.891	Chr10	16632296	16635629	Potri.010G160500	AT1G13900	Purple acid phosphatases superfamily protein
qRDW-LG18-28	3.09	103.474	Chr10	2198926	2201698	Potri.010G016900	AT3G53270	Small nuclear RNA activating complex (SNAPc), subunit SNAP43 protein
qRDW-LG18-28	3.09	103.474	Chr10	2195182	2198231	Potri.010G016800	AT2G03380	Pentatricopeptide repeat (PPR) superfamily protein
qRDW-LG18-28	3.09	103.474	Chr10	2192704	2195099	Potri.010G016700	AT2G20540	mitochondrial editing factor 21
qRDW-LG18-28	3.09	96.891	Chr10	16629850	16632030	Potri.010G160400	AT1G13890	soluble N-ethylmaleimide-sensitive factor adaptor protein 30
qRDW-LG18-29	3.06	120.821	Chr04	17860310	17864672	Potri.004G157000	AT2G16365	F-box family protein
qRDW-LG18-29	3.06	120.821	Chr04	17883679	17885843	Potri.004G157200	AT4G39200	Ribosomal protein S25 family protein
qRDW-LG18-29	3.06	120.821	Chr04	17869923	17874574	Potri.004G157100	AT4G39210	Glucose-1-phosphate adenylyltransferase family protein
qRDW-LG18-29	3.53	120.773	Chr04	17842097	17844753	Potri.004G156900	AT4G39220	Rer1 family protein
qRDW-LG18-29	3.53	120.773	Chr04	17860310	17864672	Potri.004G157000	AT2G16365	F-box family protein
qTRL-LG14-1	4.29	93.11	Chr06	19999305	20000254	Potri.006G185900	AT5G58003	RNA polymerase II C-terminal domain phosphatase
qTRL-LG14-1	4.29	93.11	Chr06	20009205	20011766	Potri.006G186000	AT1G69940	Pectinesterase ppme1-related
qTRL-LG14-1	4.29	93.11	Chr06	20018522	20020917	Potri.006G186100	AT1G69940	Pectinesterase ppme1-related
qPA-LG5-1	4.71	108.269	scaffold_94	35768	37789	Potri.T083100	AT2G37710	L-type lectin-domain containing receptor kinase
qPA-LG5-1	4.71	108.269	scaffold_94	53874	54572	Potri.T083200	AT2G01050	Domain of unknown function
qPA-LG5-1	4.71	108.269	scaffold_94	60660	61907	Potri.T083300	AT4G29090	RNase H (RNase_H)
qPA-LG5-1	4.71	108.269	scaffold_94	64883	65658	Potri.T083400	AT2G38870	Potato inhibitor I family (potato_inhibit)
qPA-LG5-2	4.4	109.465	Chr15	9320012	9337098	Potri.015G068600	AT5G62600	transportin-3
qPA-LG5-2	4.4	109.465	Chr15	9339250	9340353	Potri.015G068700	AT3G08720	similar to CsPK5
qPA-LG5-2	4.4	109.465	Chr15	9344284	9345236	Potri.015G068800	_	_
qPA-LG5-2	4.4	109.465	Chr15	9347562	9349314	Potri.015G068900	AT2G30050	protein transport protein SEC13 family protein
qPA-LG5-2	4.4	109.465	Chr15	9357108	9359571	Potri.015G069000	AT1G70000	similar to myb family transcription factor
qPA-LG5-2	4.4	109.465	Chr15	9363681	9370108	Potri.015G069100	AT1G74850	Pentatricopeptide repeat domain (PPR_3)
qPA-LG5-3	4.64	144.026	Chr02	18233761	18235983	Potri.002G210700	AT2G13770	Plant transposon protein (Plant_tran)
qPA-LG5-3	4.64	144.026	Chr02	18250076	18250974	Potri.002G210800	AT4G02940	Oxidoreductase
qPA-LG5-3	4.64	144.026	Chr02	18256702	18257106	Potri.002G210900	AT4G02940	Oxidoreductase
qPA-LG5-4	4.93	145.22	Chr15	2560267	2561104	Potri.015G031700	AT4G14819	Protein of unknown function
qPA-LG5-4	4.93	145.22	Chr15	2561147	2565853	Potri.015G031800	AT1G68090	similar to annexin-like protein.
qPA-LG5-4	4.93	145.22	Chr15	2570181	2576243	Potri.015G031900	AT1G73480	similar to beta fold family protein
qPA-LG5-4	4.93	145.22	Chr15	2580461	2581496	Potri.015G032000	AT3G58130	N-acetylglucosaminylphosphatidylinositol deacetylase
qPA-LG5-4	4.93	145.22	Chr15	2584785	2587668	Potri.015G032100	AT5G23960	similar to unnamed protein product.
qPA-LG5-4	4.93	145.22	Chr15	2598446	2601376	Potri.015G032200	AT2G01900	Inositol 5-phosphatase
qPA-LG5-5	4.66	145.598	Chr15	2561147	2565853	Potri.015G031800	AT1G68090	annexin 5
qPA-LG5-5	4.66	145.598	Chr15	2584785	2587668	Potri.015G032100	AT5G23960	terpene synthase 21
qPA-LG5-5	4.66	145.598	Chr15	2570181	2576243	Potri.015G031900	AT1G73480	alpha/beta-Hydrolases superfamily protein
qPA-LG5-5	4.66	145.598	Chr15	2560267	2561104	Potri.015G031700	AT4G14819	Protein of unknown function (DUF1677)
qPA-LG5-5	4.66	145.598	Chr15	2580461	2581496	Potri.015G032000	AT3G58130	N-acetylglucosaminylphosphatidylinositol de-N-acetylase family protein
qPA-LG5-6	5.42	146.39	Chr02	18256702	18257106	Potri.002G210900	AT4G02940	oxidoreductase, 2OG-Fe(II) oxygenase family protein
qPA-LG5-6	5.42	146.39	Chr02	18233761	18235983	Potri.002G210700	AT2G13770	_
qPA-LG5-6	5.42	146.39	Chr02	18250076	18250974	Potri.002G210800	AT4G02940	oxidoreductase, 2OG-Fe(II) oxygenase family protein
qPA-LG5-7	4.91	146.547	Chr15	2080732	2082066	Potri.015G026600	AT5G52900	_
qPA-LG5-7	4.91	146.547	Chr15	2049937	2053285	Potri.015G026300	AT5G24080	Protein kinase superfamily protein
qPA-LG5-7	4.91	146.547	Chr15	2055341	2056671	Potri.015G026400	AT4G18550	alpha/beta-Hydrolases superfamily protein
qPA-LG5-7	4.91	146.547	Chr15	2037517	2048399	Potri.015G026200	AT2G41620	Nucleoporin interacting component (Nup93/Nic96-like) family protein
qPA-LG5-7	4.91	146.547	Chr15	2062698	2064393	Potri.015G026500	AT4G18550	alpha/beta-Hydrolases superfamily protein
qPA-LG5-8	5.12	146.547	Chr15	2080732	2082066	Potri.015G026600	AT5G52900	_
qPA-LG5-8	5.12	146.547	Chr15	2049937	2053285	Potri.015G026300	AT5G24080	Protein kinase superfamily protein
qPA-LG5-8	5.12	146.547	Chr15	2055341	2056671	Potri.015G026400	AT4G18550	alpha/beta-Hydrolases superfamily protein
qPA-LG5-8	5.12	146.547	Chr15	2037517	2048399	Potri.015G026200	AT2G41620	Nucleoporin interacting component (Nup93/Nic96-like) family protein
qPA-LG5-8	5.12	146.547	Chr15	2062698	2064393	Potri.015G026500	AT4G18550	alpha/beta-Hydrolases superfamily protein
qPA-LG5-9	4.5	146.547	Chr15	2080732	2082066	Potri.015G026600	AT5G52900	_
qPA-LG5-9	4.5	146.547	Chr15	2049937	2053285	Potri.015G026300	AT5G24080	Protein kinase superfamily protein
qPA-LG5-9	4.5	146.547	Chr15	2055341	2056671	Potri.015G026400	AT4G18550	alpha/beta-Hydrolases superfamily protein
qPA-LG5-9	4.5	146.547	Chr15	2037517	2048399	Potri.015G026200	AT2G41620	Nucleoporin interacting component (Nup93/Nic96-like) family protein
qPA-LG5-9	4.5	146.547	Chr15	2062698	2064393	Potri.015G026500	AT4G18550	alpha/beta-Hydrolases superfamily protein
qPA-LG5-10	4.49	146.547	Chr15	2037517	2048399	Potri.015G026200	AT2G41620	similar to Protein At2g41620
qPA-LG5-10	4.49	146.547	Chr15	2049937	2053285	Potri.015G026300	AT5G24080	Protein kinase domain (Pkinase)
qPA-LG5-10	4.49	146.547	Chr15	2055341	2056671	Potri.015G026400	AT4G18550	Phospholipase A1
qPA-LG5-10	4.49	146.547	Chr15	2062698	2064393	Potri.015G026500	AT4G18550	Phospholipase A1
qPA-LG5-10	4.49	146.547	Chr15	2080732	2082066	Potri.015G026600	AT5G52900	Membrane-associated kinase regulator 6
qPA-LG5-11	4.36	150.04	Chr11	1400469	1404512	Potri.011G016900	AT5G35830	Ankyrin repeats
qPA-LG5-11	4.36	150.04	Chr11	1412462	1415616	Potri.011G017000	AT4G16050	Epididymal membrane protein E9-related
qPA-LG5-11	4.36	150.04	Chr11	1435292	1438737	Potri.011G017100	AT3G18670	Ankyrin repeats (3 copies)
qPA-LG5-11	4.36	150.04	Chr11	1439916	1440607	Potri.011G017200	_	_
qSA-LG5-1	4.7	146.39	Chr02	18233761	18235983	Potri.002G210700	AT2G13770	Plant transposon protein (Plant_tran)
qSA-LG5-1	4.7	146.39	Chr02	18250076	18250974	Potri.002G210800	AT4G02940	Oxygenase family protein
qSA-LG5-1	4.7	146.39	Chr02	18256702	18257106	Potri.002G210900	AT4G02940	Oxygenase family protein
qSA-LG5-2	4.45	146.547	Chr15	2049937	2053285	Potri.015G026300	AT5G24080	S-locus glycoprotein domain (S_locus_glycop)
qSA-LG5-2	4.45	146.547	Chr15	2055341	2056671	Potri.015G026400	AT4G18550	Phospholipase A1-Iialpha-related
qSA-LG5-2	4.45	146.547	Chr15	2062698	2064393	Potri.015G026500	AT4G18550	Phospholipase A1-Iialpha-related
qSA-LG5-2	4.45	146.547	Chr15	2080732	2082066	Potri.015G026600	AT5G52900	Membrane associated kinase regulator 6-related
qAD-LG1-1	4.09	110.921	Chr05	269065	269505	Potri.005G004500	AT5G36930	Leucine-rich repeat
qAD-LG1-1	4.09	110.921	Chr05	263209	263430	Potri.005G004300	AT4G01850	S-adenosylmethionine synthetase
qAD-LG1-1	4.09	110.921	Chr05	256726	257374	Potri.005G004200	AT1G27170	Leucine-rich repeat-containing protein
qAD-LG1-1	4.09	110.921	Chr05	255142	259662	Potri.005G004100	AT5G41750	Leucine-rich repeat-containing protein
qAD-LG1-1	4.09	110.921	Chr05	285422	285868	Potri.005G004800	_	_
qAD-LG1-1	4.09	110.921	Chr05	287155	291270	Potri.005G004900	AT1G09430	ATP citrate synthase
qAD-LG1-1	4.09	110.921	Chr05	267381	272187	Potri.005G004400	AT1G17615	Leucine-rich repeat-containing protein
qAD-LG1-1	4.09	110.921	Chr05	285101	285421	Potri.005G004700	_	_
qAD-LG1-1	4.09	110.921	Chr05	274440	277799	Potri.005G004600	AT3G62240	Zinc finger protein 598
qAD-LG1-2	3.88	110.921	Chr05	449168	450283	Potri.005G007700	AT3G07040	NB-ARC domain-containing disease resistance protein
qAD-LG1-2	3.88	110.921	Chr05	429833	431580	Potri.005G007500	AT3G60470	Plant protein of unknown function
qAD-LG1-2	3.88	110.921	Chr05	421064	424212	Potri.005G007300	AT1G10630	ADP-ribosylation factor A1F
qAD-LG1-2	3.88	110.921	Chr05	440750	445752	Potri.005G007600	AT1G58190	receptor like protein 9
qAD-LG1-2	3.88	110.921	Chr05	426139	429037	Potri.005G007400	AT1G10630	ADP-ribosylation factor A1F
qAD-LG3-1	3.07	94.464	Chr17	10923365	10924384	Potri.017G092300	_	_
qAD-LG3-1	3.07	94.464	Chr17	10910518	10912612	Potri.017G092200	AT5G61170	Ribosomal protein S19e family protein
qAD-LG3-1	3.07	94.464	Chr17	10947583	10953970	Potri.017G092400	AT3G02090	Insulinase (Peptidase family M16) protein
qAD-LG8-1	3.14	96.906	Chr01	41661045	41661531	Potri.001G396000	_	_
qAD-LG8-3	3.55	97.307	Chr19	3990901	3993884	Potri.019G035100	AT5G18140	Chaperone DnaJ-domain superfamily protein
qAD-LG8-3	3.55	97.307	Chr19	3999633	4006660	Potri.019G035200	AT3G03890	FMN binding
qAD-LG8-3	3.55	97.307	Chr19	3989153	3990205	Potri.019G035000	AT5G18150	Methyltransferase-related protein
qAD-LG8-4	3.83	99.318	Chr19	4567595	4585421	Potri.019G040100	AT3G03710	polyribonucleotide nucleotidyltransferase, putative
qAD-LG8-4	3.83	99.318	Chr19	4597994	4599963	Potri.019G040200	AT5G17860	calcium exchanger 7
qAD-LG8-5	3.74	99.318	Chr19	5333802	5339464	Potri.019G045100	AT5G23960	terpene synthase 21
qAD-LG8-5	3.74	99.318	Chr19	5348294	5350468	Potri.019G045200	AT3G45600	tetraspanin3
qAD-LG8-2	3.16	97.307	Chr19	5333802	5339464	Potri.019G045100	AT5G23960	terpene synthase 21
qAD-LG8-2	3.16	97.307	Chr19	5348294	5350468	Potri.019G045200	AT3G45600	tetraspanin3
qAD-LG8-6	3.6	123.118	Chr07	9786882	9791111	Potri.007G074400	AT5G23960	terpene synthase 21
qAD-LG8-6	3.6	123.118	Chr07	9755235	9757299	Potri.007G074300	AT3G26300	cytochrome P450, family 71, subfamily B, polypeptide 34
qAD-LG11-1	3.14	1.838	Chr03	7345177	7347197	Potri.003G049900	_	_
qAD-LG11-1	3.14	1.838	Chr03	7337125	7339145	Potri.003G049800	AT1G52140	_
qAD-LG11-1	3.14	1.838	Chr03	7359920	7368598	Potri.003G050100	AT1G52150	Homeobox-leucine zipper family protein / lipid-binding START domain-containing protein
qAD-LG11-1	3.14	1.838	Chr03	7359743	7360484	Potri.003G050000	_	_
qAD-LG11-1	3.16	1.838	Chr03	7337125	7339145	Potri.003G049800	AT1G52140	_
qAD-LG11-1	3.16	1.838	Chr03	7359920	7368598	Potri.003G050100	AT1G52150	Homeobox-leucine zipper family protein / lipid-binding START domain-containing protein
qAD-LG11-1	3.16	1.838	Chr03	7359743	7360484	Potri.003G050000	_	_
qAD-LG11-1	3.16	1.838	Chr03	7345177	7347197	Potri.003G049900	_	_
qAD-LG15-1	3.99	145.48	Chr08	18358731	18363069	Potri.008G219700	AT3G06850	2-oxoacid dehydrogenases acyltransferase family protein
qAD-LG15-1	3.99	145.48	Chr08	18340282	18342036	Potri.008G219600	_	_
qRV-LG3-1	3.22	94.464	Chr17	10947583	10953970	Potri.017G092400	AT3G02090	Insulinase (Peptidase family M16) protein
qRV-LG3-1	3.22	94.464	Chr17	10923365	10924384	Potri.017G092300	_	_
qRV-LG3-1	3.22	94.464	Chr17	10910518	10912612	Potri.017G092200	AT5G61170	Ribosomal protein S19e family protein
qRV-LG3-3	3.14	97.935	Chr17	11588815	11592388	Potri.017G098400	AT3G51550	Malectin/receptor-like protein kinase family protein
qRV-LG3-3	3.14	97.935	Chr17	11587364	11587962	Potri.017G098300	AT3G29780	ralf-like 27
qRV-LG3-3	3.14	97.935	Chr17	11609662	11612469	Potri.017G098600	AT5G60920	COBRA-like extracellular glycosyl-phosphatidyl inositol-anchored protein family
qRV-LG3-3	3.14	97.935	Chr17	11616051	11618830	Potri.017G098700	AT5G60920	COBRA-like extracellular glycosyl-phosphatidyl inositol-anchored protein family
qRV-LG3-3	3.14	97.935	Chr17	11596502	11603048	Potri.017G098500	AT5G15640	Mitochondrial substrate carrier family protein
qRV-LG3-4	4.05	105.884	Chr15	527335	538070	Potri.015G008500	AT5G24350	similar to expressed protein in Arabidopsis thaliana
qRV-LG4-1	3.1	199.978	Chr18	224969	226393	Potri.018G003300	AT1G10330	Tetratricopeptide repeat (TPR)-like superfamily protein
qRV-LG4-1	3.1	199.978	Chr18	200212	211523	Potri.018G003100	AT4G16130	arabinose kinase
qRV-LG4-1	3.1	199.978	Chr18	226784	234473	Potri.018G003400	AT5G24810	ABC1 family protein
qRV-LG4-1	3.1	199.978	Chr18	192458	195368	Potri.018G002900	AT4G31290	ChaC-like family protein
qRV-LG4-1	3.1	199.978	Chr18	197264	200157	Potri.018G003000	AT2G24390	AIG2-like (avirulence induced gene) family protein
qRV-LG4-1	3.1	199.978	Chr18	219745	222752	Potri.018G003200	AT3G14470	NB-ARC domain-containing disease resistance protein
qRV-LG5-12	3.84	150.04	Chr11	1412462	1415616	Potri.011G017000	AT4G16050	Aminotransferase-like, plant mobile domain family protein
qRV-LG5-12	3.84	150.04	Chr11	1439916	1440607	Potri.011G017200	_	_
qRV-LG5-12	3.84	150.04	Chr11	1400469	1404512	Potri.011G016900	AT3G18670	Ankyrin repeat family protein
qRV-LG5-12	3.84	150.04	Chr11	1435292	1438737	Potri.011G017100	AT3G54070	Ankyrin repeat family protein
qRV-LG5-1	3.26	108.269	scaffold_94	53874	54572	Potri.T083200	AT2G01050	zinc ion binding;nucleic acid binding
qRV-LG5-1	3.26	108.269	scaffold_94	60660	61907	Potri.T083300	AT4G29090	Ribonuclease H-like superfamily protein
qRV-LG5-1	3.26	108.269	scaffold_94	35768	37789	Potri.T083100	AT2G37710	receptor lectin kinase
qRV-LG5-1	3.26	108.269	scaffold_94	64883	65658	Potri.T083400	AT2G38870	Serine protease inhibitor, potato inhibitor I-type family protein
qRV-LG5-2	3.02	116.953	Chr15	8508401	8516782	Potri.015G062100	AT5G61410	D-ribulose-5-phosphate-3-epimerase
qRV-LG5-2	3.02	116.953	Chr15	8519404	8525431	Potri.015G062200	AT3G47470	light-harvesting chlorophyll-protein complex I subunit A4
qRV-LG5-2	3.02	116.953	Chr15	8495222	8498578	Potri.015G062000	AT5G61390	Polynucleotidyl transferase, ribonuclease H-like superfamily protein
qRV-LG5-3	3.36	144.026	Chr02	18250076	18250974	Potri.002G210800	AT4G02940	2OG-Fe(II) oxygenase family protein
qRV-LG5-3	3.36	144.026	Chr02	18256702	18257106	Potri.002G210900	AT4G02940	2OG-Fe(II) oxygenase family protein
qRV-LG5-3	3.36	144.026	Chr02	18233761	18235983	Potri.002G210700	AT2G13770	_
qRV-LG5-4	3.51	145.22	Chr15	2570181	2576243	Potri.015G031900	AT1G73480	alpha/beta-Hydrolases superfamily protein
qRV-LG5-4	3.51	145.22	Chr15	2584785	2587668	Potri.015G032100	AT5G23960	terpene synthase 21
qRV-LG5-4	3.51	145.22	Chr15	2561147	2565853	Potri.015G031800	AT1G68090	annexin 5
qRV-LG5-4	3.51	145.22	Chr15	2580461	2581496	Potri.015G032000	AT3G58130	N-acetylglucosaminylphosphatidylinositol de-N-acetylase family protein
qRV-LG5-4	3.51	145.22	Chr15	2598446	2601376	Potri.015G032200	AT2G01900	DNAse I-like superfamily protein
qRV-LG5-4	3.51	145.22	Chr15	2560267	2561104	Potri.015G031700	AT4G14819	Protein of unknown function (DUF1677)
qRV-LG5-5	3.31	145.598	Chr15	2570181	2576243	Potri.015G031900	AT1G73480	alpha/beta-Hydrolases superfamily protein
qRV-LG5-5	3.31	145.598	Chr15	2584785	2587668	Potri.015G032100	AT5G23960	terpene synthase 21
qRV-LG5-5	3.31	145.598	Chr15	2561147	2565853	Potri.015G031800	AT1G68090	annexin 5
qRV-LG5-5	3.31	145.598	Chr15	2580461	2581496	Potri.015G032000	AT3G58130	N-acetylglucosaminylphosphatidylinositol de-N-acetylase family protein
qRV-LG5-5	3.31	145.598	Chr15	2598446	2601376	Potri.015G032200	AT2G01900	DNAse I-like superfamily protein
qRV-LG5-5	3.31	145.598	Chr15	2560267	2561104	Potri.015G031700	AT4G14819	Protein of unknown function (DUF1677)
qRV-LG5-6	3.42	146.39	Chr02	18250076	18250974	Potri.002G210800	AT4G02940	oxidoreductase, 2OG-Fe(II) oxygenase family protein
qRV-LG5-6	3.42	146.39	Chr02	18256702	18257106	Potri.002G210900	AT4G02940	oxidoreductase, 2OG-Fe(II) oxygenase family protein
qRV-LG5-6	3.42	146.39	Chr02	18233761	18235983	Potri.002G210700	AT2G13770	_
qRV-LG5-7	3.3	146.547	Chr15	2049937	2053285	Potri.015G026300	AT5G24080	Protein kinase superfamily protein
qRV-LG5-7	3.3	146.547	Chr15	2037517	2048399	Potri.015G026200	AT2G41620	Nucleoporin interacting component (Nup93/Nic96-like) family protein
qRV-LG5-7	3.3	146.547	Chr15	2055341	2056671	Potri.015G026400	AT4G18550	alpha/beta-Hydrolases superfamily protein
qRV-LG5-7	3.3	146.547	Chr15	2062698	2064393	Potri.015G026500	AT4G18550	alpha/beta-Hydrolases superfamily protein
qRV-LG5-7	3.3	146.547	Chr15	2080732	2082066	Potri.015G026600	AT5G52900	_
qRV-LG5-8	3.76	146.547	Chr15	2049937	2053285	Potri.015G026300	AT5G24080	Protein kinase superfamily protein
qRV-LG5-8	3.76	146.547	Chr15	2037517	2048399	Potri.015G026200	AT2G41620	Nucleoporin interacting component (Nup93/Nic96-like) family protein
qRV-LG5-8	3.76	146.547	Chr15	2055341	2056671	Potri.015G026400	AT4G18550	alpha/beta-Hydrolases superfamily protein
qRV-LG5-8	3.76	146.547	Chr15	2062698	2064393	Potri.015G026500	AT4G18550	alpha/beta-Hydrolases superfamily protein
qRV-LG5-8	3.76	146.547	Chr15	2080732	2082066	Potri.015G026600	AT5G52900	_
qRV-LG5-9	3.04	146.547	Chr17	16033608	16038631	Potri.017G154900	_	_
qRV-LG5-9	3.04	146.547	Chr17	16074744	16079169	Potri.017G155300	AT1G17840	white-brown complex homolog protein 11
qRV-LG5-9	3.04	146.547	Chr17	16043045	16051041	Potri.017G155000	AT1G17820	Putative integral membrane protein conserved region (DUF2404)
qRV-LG5-9	3.04	146.547	Chr17	16063980	16068538	Potri.017G155200	AT1G17830	Protein of unknown function (DUF789)
qRV-LG5-9	3.04	146.547	Chr17	16053884	16054426	Potri.017G155100	AT1G18340	basal transcription factor complex subunit-related
qRV-LG5-10	3.72	146.547	Chr15	2049937	2053285	Potri.015G026300	AT5G24080	Protein kinase superfamily protein
qRV-LG5-10	3.72	146.547	Chr15	2037517	2048399	Potri.015G026200	AT2G41620	Nucleoporin interacting component (Nup93/Nic96-like) family protein
qRV-LG5-10	3.72	146.547	Chr15	2055341	2056671	Potri.015G026400	AT4G18550	alpha/beta-Hydrolases superfamily protein
qRV-LG5-10	3.72	146.547	Chr15	2062698	2064393	Potri.015G026500	AT4G18550	alpha/beta-Hydrolases superfamily protein
qRV-LG5-10	3.72	146.547	Chr15	2080732	2082066	Potri.015G026600	AT5G52900	_
qRV-LG5-11	3.49	150.04	Chr15	1210618	1216635	Potri.015G016900	AT5G53450	OBP3-responsive gene 1
qRV-LG5-11	3.49	150.04	Chr15	1218786	1219166	Potri.015G017000	AT4G01500	AP2/B3-like transcriptional factor family protein
qRV-LG5-11	3.49	150.04	Chr15	1220927	1225501	Potri.015G017100	AT5G53450	OBP3-responsive gene 1
qRV-LG5-11	3.49	150.04	Chr15	1203558	1204836	Potri.015G016800	AT5G53450	OBP3-responsive gene 1
qRV-LG5-11	3.49	150.04	Chr15	1235518	1241818	Potri.015G017200	AT5G06160	splicing factor-related
qRV-LG5-13	3.48	150.04	Chr15	1210618	1216635	Potri.015G016900	AT5G53450	OBP3-responsive gene 1
qRV-LG5-13	3.48	150.04	Chr15	1218786	1219166	Potri.015G017000	AT4G01500	AP2/B3-like transcriptional factor family protein
qRV-LG5-13	3.48	150.04	Chr15	1220927	1225501	Potri.015G017100	AT5G53450	OBP3-responsive gene 1
qRV-LG5-13	3.48	150.04	Chr15	1203558	1204836	Potri.015G016800	AT5G53450	OBP3-responsive gene 1
qRV-LG5-13	3.48	150.04	Chr15	1235518	1241818	Potri.015G017200	AT5G06160	splicing factor-related
qRV-LG5-14	3.63	150.04	scaffold_291	38949	40642	Potri.T137100	AT2G29380	highly ABA-induced PP2C gene 3
qRV-LG5-14	3.63	150.04	scaffold_291	29241	30768	Potri.T136900	AT1G66920	Protein kinase superfamily protein
qRV-LG5-14	3.63	150.04	scaffold_291	25663	29010	Potri.T136800	AT1G66920	Protein kinase superfamily protein
qRV-LG5-14	3.63	150.04	scaffold_291	32616	37236	Potri.T137000	AT3G49170	Tetratricopeptide repeat (TPR)-like superfamily protein
qRV-LG5-14	3.63	150.04	scaffold_291	44713	46439	Potri.T137200	AT3G50160	Plant protein of unknown function (DUF247)
qRV-LG15-1	3.34	92.824	Chr12	8220786	8223531	Potri.012G064800	_	_
qSDW-LG4-1	3.4	207.454	Chr01	49248574	49249820	Potri.001G458900	AT1G14540	Peroxidase superfamily protein
qSDW-LG6-1	3.07	60.923	Chr13	13382897	13385427	Potri.013G120400	AT3G59600	RNA polymerase Rpb8
qSDW-LG6-1	3.07	60.923	Chr13	13393705	13394592	Potri.013G120600	AT2G20520	FASCICLIN-like arabinogalactan 6
qSDW-LG6-1	3.07	60.923	Chr13	13388006	13390530	Potri.013G120500	AT3G59600	RNA polymerase Rpb8
qSDW-LG6-1	3.07	60.923	Chr13	13371685	13375198	Potri.013G120300	AT3G53690	RING/U-box superfamily protein
qSDW-LG13-1	3.05	89.359	Chr08	12932980	12938537	Potri.008G187400	AT1G70580	alanine-2-oxoglutarate aminotransferase 2
qSDW-LG13-1	3.05	89.359	Chr08	12891169	12898244	Potri.008G186900	AT1G70620	cyclin-related
qSDW-LG13-1	3.05	89.359	Chr08	12900026	12900991	Potri.008G187000	AT1G70600	Ribosomal protein L18e/L15 superfamily protein
qSDW-LG13-1	3.05	89.359	Chr08	12919646	12922133	Potri.008G187200	AT1G70590	F-box family protein
qSDW-LG13-1	3.05	89.359	Chr08	12927880	12930861	Potri.008G187300	AT5G40460	_
qSDW-LG13-1	3.05	89.359	Chr08	12912904	12919241	Potri.008G187100	AT3G26590	MATE efflux family protein
qSDW-LG15-2	3.29	66.466	Chr02	7765190	7768874	Potri.002G106400	AT1G58210	kinase interacting family protein
qSDW-LG15-2	3.29	66.466	Chr02	7760475	7764168	Potri.002G106300	AT4G38060	_
qSDW-LG15-2	3.29	66.466	Chr02	7784577	7784937	Potri.002G106700	ATCG00180	DNA-directed RNA polymerase family protein
qSDW-LG15-2	3.29	66.466	Chr02	7789967	7793511	Potri.002G106800	AT1G09970	Leucine-rich receptor-like protein kinase family protein
qSDW-LG15-2	3.29	66.466	Chr02	7776722	7783088	Potri.002G106600	AT4G24520	P450 reductase 1
qSDW-LG15-2	3.29	66.466	Chr02	7769482	7774302	Potri.002G106500	AT1G09710	Homeodomain-like superfamily protein
qSDW-LG16-1	3.07	78.641	Chr07	15162952	15164125	Potri.007G140900	AT1G66910	Protein kinase superfamily protein
qSDW-LG16-1	3.07	78.641	Chr07	15178810	15179088	Potri.007G141200	AT1G66910	Protein kinase superfamily protein
qSDW-LG16-1	3.07	78.641	Chr07	15160115	15162536	Potri.007G140800	AT5G38280	PR5-like receptor kinase
qSDW-LG16-1	3.07	78.641	Chr07	15143792	15146199	Potri.007G140500	AT2G43820	UDP-glucosyltransferase 74F2
qSDW-LG16-1	3.07	78.641	Chr07	15174166	15175122	Potri.007G141100	AT1G18390	Protein kinase superfamily protein
qSDW-LG16-1	3.07	78.641	Chr07	15180717	15180979	Potri.007G141300	_	_
qSDW-LG16-1	3.07	78.641	Chr07	15182689	15185273	Potri.007G141400	AT5G38280	PR5-like receptor kinase
qSDW-LG16-1	3.07	78.641	Chr07	15147080	15153913	Potri.007G140600	AT2G43840	UDP-glycosyltransferase 74 F1
qSDW-LG16-1	3.07	78.641	Chr07	15168528	15171811	Potri.007G141000	AT5G38280	PR5-like receptor kinase
qSDW-LG16-1	3.07	78.641	Chr07	15154507	15156012	Potri.007G140700	AT1G05680	Uridine diphosphate glycosyltransferase 74E2
qSDW-LG18-1	3.12	21.13	Chr04	3462206	3463357	Potri.004G045500	AT2G32700.7	LEUNIG_homolog
qSDW-LG18-1	3.12	21.13	Chr04	3449432	3452426	Potri.004G045400	AT1G28250	_
qSDW-LG18-1	3.12	21.13	Chr04	3464972	3471239	Potri.004G045600	AT2G32700	LEUNIG_homolog
qSDW-LG18-1	3.12	21.13	Chr04	3471702	3474026	Potri.004G045700	AT2G33800	Ribosomal protein S5 family protein
qSDW-LG18-1	3.12	21.13	Chr04	3431773	3432120	Potri.004G045100	_	_
qSDW-LG18-1	3.12	21.13	Chr04	3435975	3436564	Potri.004G045200	_	_
qSDW-LG18-1	3.12	21.13	Chr04	3441994	3447874	Potri.004G045300	AT1G28260	Telomerase activating protein Est1
qSDW-LG19-1	3.16	107.005	Chr16	3628989	3632156	Potri.016G055300	AT2G34690	_
qSDW-LG19-1	3.16	107.005	Chr16	3614173	3617045	Potri.016G055200	AT1G01170	_
qSDW-LG19-1	3.16	107.005	Chr16	3602435	3613565	Potri.016G055100	AT2G41830	_
qSDW-LG19-1	3.16	107.005	Chr16	3637205	3640721	Potri.016G055400	AT2G41820	_
qSDW-LG19-2	3.03	110.402	Chr10	16882535	16883069	Potri.010G164800	AT1G14030	Rubisco methyltransferase family protein
qSDW-LG19-2	3.03	110.402	Chr10	16872324	16874958	Potri.010G164600	AT1G26690	emp24/gp25L/p24 family/GOLD family protein
qSDW-LG19-2	3.03	110.402	Chr10	16909377	16910584	Potri.010G165400	AT1G69480	EXS (ERD1/XPR1/SYG1) family protein
qSDW-LG19-2	3.03	110.402	Chr10	16889690	16891780	Potri.010G165000	AT1G69480	EXS (ERD1/XPR1/SYG1) family protein
qSDW-LG19-2	3.03	110.402	Chr10	16892105	16894300	Potri.010G165100	AT1G26740	Ribosomal L32p protein family
qSDW-LG19-2	3.03	110.402	Chr10	16913012	16914823	Potri.010G165500	AT1G26750	_
qSDW-LG19-2	3.03	110.402	Chr10	16885666	16889577	Potri.010G164900	AT1G14040	EXS (ERD1/XPR1/SYG1) family protein
qSDW-LG19-2	3.03	110.402	Chr10	16905446	16909233	Potri.010G165300	AT1G14040	EXS (ERD1/XPR1/SYG1) family protein
qSDW-LG19-2	3.03	110.402	Chr10	16898368	16902390	Potri.010G165200	AT1G14030	Rubisco methyltransferase family protein
qSDW-LG19-2	3.03	110.402	Chr10	16877218	16882419	Potri.010G164700	AT1G14020	O-fucosyltransferase family protein
qSH-LG3-1	3.07	20.318	Chr17	3175593	3213696	Potri.017G039100	AT1G67120	ATPases;nucleotide binding;ATP binding;nucleoside-triphosphatases;transcription factor binding
qSH-LG3-1	3.07	20.318	Chr17	3245993	3246936	Potri.017G039400	AT5G05800	_
qSH-LG3-1	3.07	20.318	Chr17	3238866	3240531	Potri.017G039300	AT3G21880	B-box type zinc finger protein with CCT domain
qSH-LG3-1	3.07	20.318	Chr17	3225251	3232382	Potri.017G039200	AT5G14370	CCT motif family protein
qSH-LG6-1	3.1	45.04	Chr01	21436854	21438939	Potri.001G212400	AT2G27930	PLATZ transcription factor family protein
qSH-LG6-1	3.1	45.04	Chr01	21444025	21464612	Potri.001G212600	AT2G27900	_
qSH-LG6-1	3.1	45.04	Chr01	21439265	21439817	Potri.001G212500	_	_
qSH-LG6-1	3.1	45.04	Chr01	21407977	21408717	Potri.001G212300	AT5G02420	_
qSH-LG8-1	3.3	116.324	scaffold_1163	3082	5426	Potri.T172100	AT1G37113	_
qSH-LG9-1	3.51	16.719	Chr11	2349606	2351019	Potri.011G028500	AT4G05200	cysteine-rich RLK (RECEPTOR-like protein kinase) 25
qSH-LG9-1	3.51	16.719	Chr11	2353183	2356358	Potri.011G028600	AT4G21410	cysteine-rich RLK (RECEPTOR-like protein kinase) 29
qSH-LG9-1	3.51	16.719	Chr11	2330563	2336924	Potri.011G028400	AT4G05200	cysteine-rich RLK (RECEPTOR-like protein kinase) 25
qSH-LG9-1	3.51	16.719	Chr11	2359644	2363501	Potri.011G028700	AT4G38830	cysteine-rich RLK (RECEPTOR-like protein kinase) 26
qSH-LG11-1	3.82	88.512	Chr09	9730706	9733618	Potri.009G115000	AT3G18820	RAB GTPase homolog G3F
qSH-LG11-1	3.82	88.512	Chr09	9737769	9744638	Potri.009G115100	AT4G34450	coatomer gamma-2 subunit, putative / gamma-2 coat protein, putative / gamma-2 COP, putative
qSH-LG11-1	3.82	88.512	Chr09	9703785	9704775	Potri.009G114400	AT1G49310	_
qSH-LG11-1	3.82	88.512	Chr09	9705490	9706852	Potri.009G114500	_	_
qSH-LG11-1	3.82	88.512	Chr09	9718274	9719014	Potri.009G114700	_	_
qSH-LG11-1	3.82	88.512	Chr09	9721553	9722548	Potri.009G114800	_	_
qSH-LG11-1	3.82	88.512	Chr09	9710233	9711633	Potri.009G114600	_	_
qSH-LG11-1	3.82	88.512	Chr09	9724826	9730660	Potri.009G114900	AT4G34430	DNA-binding family protein
qSH-LG11-2	4.21	88.512	Chr09	9705490	9706852	Potri.009G114500	_	_
qSH-LG11-2	4.21	88.512	Chr09	9737769	9744638	Potri.009G115100	AT4G34450	similar to hypothetical protein
qSH-LG11-2	4.21	88.512	Chr09	9724826	9730660	Potri.009G114900	AT4G34430	DNA-binding family protein
qSH-LG11-2	4.21	88.512	Chr09	9721553	9722548	Potri.009G114800	_	Protein of unknown function
qSH-LG11-2	4.21	88.512	Chr09	9710233	9711633	Potri.009G114600	AT1G49320	BURP domain (BURP)
qSH-LG11-2	4.21	88.512	Chr09	9703785	9704775	Potri.009G114400	AT1G49310	Protein of unknown function
qSH-LG11-2	4.21	88.512	Chr09	9718274	9719014	Potri.009G114700	AT1G49310	Protein of unknown function
qSH-LG11-2	4.21	88.512	Chr09	9730706	9733618	Potri.009G115000	AT3G18820	similar to RAS-related GTP-binding protein.
qBD-LG9-1	3.04	16.719	Chr11	2349606	2351019	Potri.011G028500	AT3G61430	plasma membrane intrinsic protein 1A
qBD-LG9-1	3.04	16.719	Chr11	2359644	2363501	Potri.011G028700	AT4G38830	cysteine-rich RLK (RECEPTOR-like protein kinase) 26
qBD-LG9-1	3.04	16.719	Chr11	2330563	2336924	Potri.011G028400	AT4G05200	cysteine-rich RLK (RECEPTOR-like protein kinase) 25
qBD-LG9-1	3.04	16.719	Chr11	2353183	2356358	Potri.011G028600	AT4G21410	cysteine-rich RLK (RECEPTOR-like protein kinase) 29
qBD-LG14-1	3.59	3.122	Chr01	981167	981964	Potri.001G014300	AT5G60900	receptor-like protein kinase 1
qBD-LG14-1	3.59	3.122	Chr01	951862	960524	Potri.001G014000	AT1G04640	lipoyltransferase 2
qBD-LG14-1	3.59	3.122	Chr01	971825	974239	Potri.001G014100	AT5G60900	receptor-like protein kinase 1
qBD-LG14-1	3.59	3.122	Chr01	992274	998392	Potri.001G014400	AT5G60900	receptor-like protein kinase 1
qBD-LG14-1	3.59	3.122	Chr01	976672	977697	Potri.001G014200	AT4G02550	_
qBD-LG14-2	3.18	96.276	Chr08	17683759	17686554	Potri.008G216500	AT1G29900	carbamoyl phosphate synthetase B
qBD-LG14-2	3.18	96.276	Chr08	17652382	17653485	Potri.008G216200	AT5G07900	Mitochondrial transcription termination factor family protein
qBD-LG14-2	3.18	96.276	Chr08	17657428	17658805	Potri.008G216300	AT4G16230	GDSL-like Lipase/Acylhydrolase superfamily protein
qBD-LG14-2	3.18	96.276	Chr08	17670081	17671617	Potri.008G216400	AT5G41890	GDSL-like Lipase/Acylhydrolase superfamily protein
qBD-LG14-3	3.58	98.345	Chr06	13305791	13306364	Potri.006G151900	_	_
qBD-LG14-3	3.58	98.345	Chr06	13292235	13299663	Potri.006G151800	AT2G19520	Transducin family protein / WD-40 repeat family protein
qBD-LG14-3	3.58	98.345	Chr06	13273462	13275598	Potri.006G151700	AT3G17450	hAT dimerisation domain-containing protein
qBD-LG14-3	3.58	98.345	Chr06	13267811	13269421	Potri.006G151500	AT4G29560	_
qBD-LG14-3	3.58	98.345	Chr06	13269431	13270832	Potri.006G151600	AT2G19590	ACC oxidase 1
qBD-LG14-4	3.41	98.411	Chr06	13305791	13306364	Potri.006G151900	_	_
qBD-LG14-4	3.41	98.411	Chr06	13292235	13299663	Potri.006G151800	AT2G19520	Transducin family protein / WD-40 repeat family protein
qBD-LG14-4	3.41	98.411	Chr06	13273462	13275598	Potri.006G151700	AT3G17450	hAT dimerisation domain-containing protein
qBD-LG14-4	3.41	98.411	Chr06	13267811	13269421	Potri.006G151500	AT4G29560	_
qBD-LG14-4	3.41	98.411	Chr06	13269431	13270832	Potri.006G151600	AT2G19590	ACC oxidase 1
qBD-LG14-5	3.34	98.436	Chr06	13305791	13306364	Potri.006G151900	_	_
qBD-LG14-5	3.34	98.436	Chr06	13292235	13299663	Potri.006G151800	AT2G19520	Transducin family protein / WD-40 repeat family protein
qBD-LG14-5	3.34	98.436	Chr06	13273462	13275598	Potri.006G151700	AT3G17450	hAT dimerisation domain-containing protein
qBD-LG14-5	3.34	98.436	Chr06	13267811	13269421	Potri.006G151500	AT4G29560	_
qBD-LG14-5	3.34	98.436	Chr06	13269431	13270832	Potri.006G151600	AT2G19590	ACC oxidase 1
qBD-LG14-6	3.27	98.454	Chr06	13305791	13306364	Potri.006G151900	_	_
qBD-LG14-6	3.27	98.454	Chr06	13292235	13299663	Potri.006G151800	AT2G19520	Transducin family protein / WD-40 repeat family protein
qBD-LG14-6	3.27	98.454	Chr06	13273462	13275598	Potri.006G151700	AT3G17450	hAT dimerisation domain-containing protein
qBD-LG14-6	3.27	98.454	Chr06	13267811	13269421	Potri.006G151500	AT4G29560	_
qBD-LG14-6	3.27	98.454	Chr06	13269431	13270832	Potri.006G151600	AT2G19590	ACC oxidase 1
qBD-LG14-7	3.11	98.586	Chr06	13305791	13306364	Potri.006G151900	_	_
qBD-LG14-7	3.11	98.586	Chr06	13292235	13299663	Potri.006G151800	AT2G19520	Transducin family protein / WD-40 repeat family protein
qBD-LG14-7	3.11	98.586	Chr06	13273462	13275598	Potri.006G151700	AT3G17450	hAT dimerisation domain-containing protein
qBD-LG14-7	3.11	98.586	Chr06	13267811	13269421	Potri.006G151500	AT4G29560	_
qBD-LG14-7	3.11	98.586	Chr06	13269431	13270832	Potri.006G151600	AT2G19590	ACC oxidase 1
qBD-LG17-1	3.5	118.492	Chr16	14142137	14146576	Potri.016G139200	AT5G58300	Leucine-rich repeat protein kinase family protein
qBD-LG17-1	3.5	118.492	Chr16	14131334	14137812	Potri.016G139000	AT2G38580	Mitochondrial ATP synthase D chain-related protein
qBD-LG17-1	3.5	118.492	Chr16	14138082	14142217	Potri.016G139100	AT1G14360	UDP-galactose transporter 3
qBD-LG17-1	3.5	118.492	Chr16	14173867	14177417	Potri.016G139600	AT2G05840	20S proteasome subunit PAA2
qBD-LG17-1	3.5	118.492	Chr16	14145190	14145735	Potri.016G139300	_	_
qBD-LG17-1	3.5	118.492	Chr16	14161991	14166427	Potri.016G139500	AT3G08670	_
qBD-LG17-1	3.5	118.492	Chr16	14147370	14149397	Potri.016G139400	_	_
qBD-LG19-1	3.25	103.889	Chr10	14592661	14594775	Potri.010G131100	AT1G26100	Cytochrome b561/ferric reductase transmembrane protein family
qBD-LG19-1	3.25	103.889	Chr10	14601602	14602915	Potri.010G131200	AT3G21360	2-oxoglutarate (2OG) and Fe(II)-dependent oxygenase superfamily protein
qBD-LG19-1	3.25	103.889	Chr10	14619080	14620385	Potri.010G131300	AT3G21360	2-oxoglutarate (2OG) and Fe(II)-dependent oxygenase superfamily protein
qBD-LG19-1	3.25	103.889	Chr10	14584843	14586457	Potri.010G130900	_	_
qBD-LG19-1	3.25	103.889	Chr10	14586795	14591286	Potri.010G131000	AT3G25680	_
qBD-LG19-1	3.25	103.889	Chr10	14623019	14628719	Potri.010G131400	AT1G26110	decapping 5
qBD-LG19-1	3.25	103.889	Chr10	14578449	14584783	Potri.010G130800	AT3G25690	Hydroxyproline-rich glycoprotein family protein
qBD-LG19-2	3.5	103.943	Chr16	3599122	3601302	Potri.016G055000	AT2G41840	Ribosomal protein S5 family protein
qBD-LG19-2	3.5	103.943	Chr16	3614173	3617045	Potri.016G055200	AT1G01170	Protein of unknown function (DUF1138)
qBD-LG19-2	3.5	103.943	Chr16	3602435	3613565	Potri.016G055100	AT2G41830	Uncharacterized protein
qBD-LG19-2	3.5	103.943	Chr16	3637205	3640721	Potri.016G055400	AT2G41820	Leucine-rich repeat protein kinase family protein
qBD-LG19-2	3.5	103.943	Chr16	3628989	3632156	Potri.016G055300	AT2G34690	Glycolipid transfer protein (GLTP) family protein
qBD-LG19-3	3.02	107.006	Chr16	3599122	3601302	Potri.016G055000	AT2G41840	Ribosomal protein S5 family protein
qBD-LG19-3	3.02	107.006	Chr16	3614173	3617045	Potri.016G055200	AT1G01170	Protein of unknown function (DUF1138)
qBD-LG19-3	3.02	107.006	Chr16	3602435	3613565	Potri.016G055100	AT2G41830	Uncharacterized protein
qBD-LG19-3	3.02	107.006	Chr16	3637205	3640721	Potri.016G055400	AT2G41820	Leucine-rich repeat protein kinase family protein
qBD-LG19-3	3.02	107.006	Chr16	3628989	3632156	Potri.016G055300	AT2G34690	Glycolipid transfer protein (GLTP) family protein
qLN-LG9-1	3.04	1.005	Chr11	406089	407752	Potri.011G005000	AT4G04210	plant UBX domain containing protein 4
qLN-LG9-1	3.04	1.005	Chr11	421524	422524	Potri.011G005300	AT2G34690	Glycolipid transfer protein (GLTP) family protein
qLN-LG9-1	3.04	1.005	Chr11	416442	417172	Potri.011G005200	AT4G01500	AP2/B3-like transcriptional factor family protein
qLN-LG9-1	3.04	1.005	Chr11	431798	432166	Potri.011G005400	AT2G41820	Leucine-rich repeat protein kinase family protein
qLN-LG9-1	3.04	1.005	Chr11	397522	397890	Potri.011G004900	_	_
qLN-LG9-1	3.04	1.005	Chr11	411977	413241	Potri.011G005100	AT5G07900	Mitochondrial transcription termination factor family protein
qLN-LG9-2	3.06	1.005	Chr01	37602996	37604666	Potri.001G363200	AT5G36930	Disease resistance protein (TIR-NBS-LRR class) family
qLN-LG9-2	3.06	1.005	Chr01	37622190	37624536	Potri.001G363400	AT5G36930	Disease resistance protein (TIR-NBS-LRR class) family
qLN-LG9-2	3.06	1.005	Chr01	37641432	37642361	Potri.001G363700	AT4G27220	NB-ARC domain-containing disease resistance protein
qLN-LG9-2	3.06	1.005	Chr01	37634859	37635652	Potri.001G363500	_	_
qLN-LG9-2	3.06	1.005	Chr01	37637537	37638391	Potri.001G363600	AT5G25120	ytochrome p450, family 71, subfamily B, polypeptide 11
qLN-LG9-2	3.06	1.005	Chr01	37608390	37610705	Potri.001G363300	AT5G36930	Disease resistance protein (TIR-NBS-LRR class) family
qLN-LG9-3	3.11	1.005	Chr11	462373	466806	Potri.011G005700	AT3G14460	LRR and NB-ARC domains-containing disease resistance protein
qLN-LG9-3	3.11	1.005	Chr11	452515	453231	Potri.011G005600	_	_
qLN-LG9-3	3.11	1.005	Chr11	468832	469182	Potri.011G005800	_	_
qLN-LG9-3	3.11	1.005	Chr11	439058	439426	Potri.011G005500	_	_
qLN-LG9-4	3.08	1.005	scaffold_867	1506	2548	Potri.T165800	_	_
qLN-LG9-5	3.16	1.005	Chr01	46974318	46975457	Potri.001G438100	AT1G55790	Domain of unknown function (DUF2431)
qLN-LG9-5	3.16	1.005	Chr01	46972375	46973040	Potri.001G438000	AT2G33080	receptor like protein 28
qLN-LG9-5	3.16	1.005	Chr01	46959453	46961773	Potri.001G437900	AT5G18470	Curculin-like (mannose-binding) lectin family protein
qLN-LG9-5	3.16	1.005	Chr01	46977733	46979085	Potri.001G438200	AT1G55790	Domain of unknown function (DUF2431)
qLN-LG9-6	3.02	1.109	Chr11	1659993	1662639	Potri.011G019500	AT3G54070	Ankyrin repeat family protein
qLN-LG9-6	3.02	1.109	Chr11	1668632	1669070	Potri.011G019700	_	_
qLN-LG9-6	3.02	1.109	Chr11	1675454	1678631	Potri.011G019800	AT3G18670	Ankyrin repeat family protein
qLN-LG9-6	3.02	1.109	Chr11	1664464	1666103	Potri.011G019600	AT3G18670	Ankyrin repeat family protein
qLN-LG9-6	3.02	1.109	Chr11	1654919	1655250	Potri.011G019400	_	_
qLN-LG9-7	3.24	5.783	scaffold_233	10380	11211	Potri.T128500	_	_
qLN-LG9-7	3.24	5.783	scaffold_233	20544	23024	Potri.T128600	AT4G05200	cysteine-rich RLK (RECEPTOR-like protein kinase) 25
qLN-LG9-7	3.24	5.783	scaffold_233	29248	33077	Potri.T128700	AT4G23180	cysteine-rich RLK (RECEPTOR-like protein kinase) 10
qLN-LG9-8	3.08	39.995	Chr11	4271836	4275575	Potri.011G049800	AT2G47960	_
qLN-LG9-8	3.08	39.995	Chr11	4291236	4295128	Potri.011G050000	AT2G04160	Subtilisin-like serine endopeptidase family protein
qLN-LG9-8	3.08	39.995	Chr11	4276601	4278017	Potri.011G049900	AT4G27450	Aluminium induced protein with YGL and LRDR motifs
qLN-LG9-8	3.08	39.995	Chr11	4260093	4271370	Potri.011G049700	AT4G04920	sensitive to freezing 6
qLN-LG9-9	3.21	48.602	Chr15	1282630	1284270	Potri.015G017700	AT5G67490	_
qLN-LG9-9	3.21	48.602	Chr15	1319330	1319991	Potri.015G018400	_	_
qLN-LG9-9	3.21	48.602	Chr15	1322434	1325524	Potri.015G018600	AT5G38280	PR5-like receptor kinase
qLN-LG9-9	3.21	48.602	Chr15	1320519	1321614	Potri.015G018500	AT4G18250	receptor serine/threonine kinase, putative
qLN-LG9-9	3.21	48.602	Chr15	1294560	1297744	Potri.015G018000	AT1G66920	Protein kinase superfamily protein
qLN-LG9-9	3.21	48.602	Chr15	1291204	1291464	Potri.015G017900	AT5G38240	Protein kinase family protein
qLN-LG9-9	3.21	48.602	Chr15	1317025	1317954	Potri.015G018300	_	_
qLN-LG9-9	3.21	48.602	Chr15	1298954	1306566	Potri.015G018100	AT1G66920	Protein kinase superfamily protein
qLN-LG9-9	3.21	48.602	Chr15	1308298	1311369	Potri.015G018200	AT1G66920	Protein kinase superfamily protein
qLN-LG9-9	3.21	48.602	Chr15	1285062	1288185	Potri.015G017800	AT5G53110	RING/U-box superfamily protein
qLN-LG9-10	3	50.246	Chr11	3111201	3111804	Potri.011G036700	AT1G65790	receptor kinase 1
qLN-LG9-10	3	50.246	Chr11	3080837	3086414	Potri.011G036500	AT1G11340	S-locus lectin protein kinase family protein
qLN-LG9-10	3	50.246	Chr11	3094483	3101734	Potri.011G036600	AT1G11340	S-locus lectin protein kinase family protein
qLN-LG9-11	3.83	50.246	Chr15	1282630	1284270	Potri.015G017700	AT5G67490	_
qLN-LG9-11	3.83	50.246	Chr15	1319330	1319991	Potri.015G018400	_	_
qLN-LG9-11	3.83	50.246	Chr15	1322434	1325524	Potri.015G018600	AT5G38280	PR5-like receptor kinase
qLN-LG9-11	3.83	50.246	Chr15	1320519	1321614	Potri.015G018500	AT4G18250	receptor serine/threonine kinase, putative
qLN-LG9-11	3.83	50.246	Chr15	1294560	1297744	Potri.015G018000	AT1G66920	Protein kinase superfamily protein
qLN-LG9-11	3.83	50.246	Chr15	1291204	1291464	Potri.015G017900	AT5G38240	Protein kinase family protein
qLN-LG9-11	3.83	50.246	Chr15	1317025	1317954	Potri.015G018300	_	_
qLN-LG9-11	3.83	50.246	Chr15	1298954	1306566	Potri.015G018100	AT1G66920	Protein kinase superfamily protein
qLN-LG9-11	3.83	50.246	Chr15	1308298	1311369	Potri.015G018200	AT1G66920	Protein kinase superfamily protein
qLN-LG9-11	3.83	50.246	Chr15	1285062	1288185	Potri.015G017800	AT5G53110	RING/U-box superfamily protein
qLN-LG9-12	3.39	50.246	Chr11	3111201	3111804	Potri.011G036700	AT1G65790	receptor kinase 1
qLN-LG9-12	3.39	50.246	Chr11	3080837	3086414	Potri.011G036500	AT1G11340	S-locus lectin protein kinase family protein
qLN-LG9-12	3.39	50.246	Chr11	3094483	3101734	Potri.011G036600	AT1G11340	S-locus lectin protein kinase family protein
qLN-LG9-13	3.34	50.246	Chr11	3111201	3111804	Potri.011G036700	AT1G65790	receptor kinase 1
qLN-LG9-13	3.34	50.246	Chr11	3080837	3086414	Potri.011G036500	AT1G11340	S-locus lectin protein kinase family protein
qLN-LG9-13	3.34	50.246	Chr11	3094483	3101734	Potri.011G036600	AT1G11340	S-locus lectin protein kinase family protein
qLN-LG9-14	3.35	50.689	Chr11	4874010	4874354	Potri.011G055700	AT1G48120	hydrolases;protein serine/threonine phosphatases
qLN-LG9-14	3.35	50.689	Chr11	4888034	4890029	Potri.011G055800	AT3G57880	Calcium-dependent lipid-binding (CaLB domain) plant phosphoribosyltransferase family protein
qLN-LG9-14	3.35	50.689	Chr11	4863648	4865957	Potri.011G055600	AT1G28310	Dof-type zinc finger DNA-binding family protein
qLN-LG9-15	3.11	52.456	Chr08	11369737	11375259	Potri.008G166600	AT1G04400	cryptochrome 2
qLN-LG9-15	3.11	52.456	Chr08	11347220	11351336	Potri.008G166300	AT2G39840	type one serine/threonine protein phosphatase 4
qLN-LG9-15	3.11	52.456	Chr08	11357277	11358561	Potri.008G166500	AT1G08650	phosphoenolpyruvate carboxylase kinase 1
qLN-LG9-15	3.11	52.456	Chr08	11351482	11351697	Potri.008G166400	_	_
qLN-LG9-16	3.84	53.322	Chr11	5301292	5308129	Potri.011G059300	AT2G33860	Transcriptional factor B3 family protein / auxin-responsive factor AUX/IAA-related
qLN-LG9-17	3.29	53.506	Chr11	5543643	5545818	Potri.011G062300	AT2G34060	Peroxidase superfamily protein
qLN-LG9-17	3.29	53.506	Chr11	5536332	5540794	Potri.011G062100	AT4G18470	negative regulator of systemic acquired resistance (SNI1)
qLN-LG9-17	3.29	53.506	Chr11	5540949	5543139	Potri.011G062200	AT4G18460	D-Tyr-tRNA(Tyr) deacylase family protein
qLN-LG9-18	3.33	53.593	Chr07	6455589	6456456	Potri.007G060000	AT1G47670	Transmembrane amino acid transporter family protein
qLN-LG9-18	3.33	53.593	Chr07	6450957	6451424	Potri.007G059900	_	_
qLN-LG9-18	3.33	53.593	Chr07	6443226	6446766	Potri.007G059800	_	_
qLN-LG9-18	3.33	53.593	Chr07	6472206	6472633	Potri.007G060200	AT1G64255	MuDR family transposase
qLN-LG9-18	3.33	53.593	Chr07	6456485	6467865	Potri.007G060100	AT3G51390	DHHC-type zinc finger family protein
qLN-LG9-19	3.9	55.259	Chr11	3254543	3259471	Potri.011G038400	AT1G11330	S-locus lectin protein kinase family protein
qLN-LG9-19	3.9	55.259	Chr11	3271554	3274992	Potri.011G038500	AT1G11330	S-locus lectin protein kinase family protein
qLN-LG9-19	3.9	55.259	Chr11	3243553	3244776	Potri.011G038300	AT1G11330	S-locus lectin protein kinase family protein
qLN-LG9-19	3.9	55.259	Chr11	3275324	3276477	Potri.011G038600	AT1G11300	protein serine/threonine kinases;protein kinases;ATP binding;sugar binding;kinases;carbohydrate binding
qLN-LG9-20	3.14	59.604	Chr11	3173880	3177489	Potri.011G037600	AT4G21390	S-locus lectin protein kinase family protein
qLN-LG9-20	3.14	59.604	Chr11	3205919	3209039	Potri.011G037900	AT1G11330	S-locus lectin protein kinase family protein
qLN-LG9-20	3.14	59.604	Chr11	3185293	3186218	Potri.011G037700	AT1G11350	S-domain-1 13
qLN-LG9-20	3.14	59.604	Chr11	3193763	3196965	Potri.011G037800	AT1G11330	S-locus lectin protein kinase family protein
qLN-LG9-21	3.15	60.121	scaffold_34	119521	123202	Potri.T032400	AT1G29750	receptor-like kinase in flowers 1
qLN-LG9-22	3.12	60.121	scaffold_34	119521	123202	Potri.T032400	AT1G29750	receptor-like kinase in flowers 1
qLN-LG9-23	3.07	60.122	scaffold_34	119521	123202	Potri.T032400	AT1G29750	receptor-like kinase in flowers 1
qLN-LG9-24	3.42	62.716	Chr15	1282630	1284270	Potri.015G017700	AT5G67490	_
qLN-LG9-24	3.42	62.716	Chr15	1319330	1319991	Potri.015G018400	_	_
qLN-LG9-24	3.42	62.716	Chr15	1322434	1325524	Potri.015G018600	AT5G38280	PR5-like receptor kinase
qLN-LG9-24	3.42	62.716	Chr15	1320519	1321614	Potri.015G018500	AT4G18250	receptor serine/threonine kinase, putative
qLN-LG9-24	3.42	62.716	Chr15	1294560	1297744	Potri.015G018000	AT1G66920	Protein kinase superfamily protein
qLN-LG9-24	3.42	62.716	Chr15	1291204	1291464	Potri.015G017900	AT5G38240	Protein kinase family protein
qLN-LG9-24	3.42	62.716	Chr15	1317025	1317954	Potri.015G018300	_	_
qLN-LG9-24	3.42	62.716	Chr15	1298954	1306566	Potri.015G018100	AT1G66920	Protein kinase superfamily protein
qLN-LG9-24	3.42	62.716	Chr15	1308298	1311369	Potri.015G018200	AT1G66920	Protein kinase superfamily protein
qLN-LG9-24	3.42	62.716	Chr15	1285062	1288185	Potri.015G017800	AT5G53110	RING/U-box superfamily protein
qLN-LG9-25	3.41	63.452	Chr11	6227965	6231162	Potri.011G066700	AT2G42620	RNI-like superfamily protein
qLN-LG9-25	3.41	63.452	Chr11	6198597	6199723	Potri.011G066600	AT1G29260	peroxin 7
qLN-LG9-26	4.13	64.181	Chr11	6227965	6231162	Potri.011G066700	AT2G42620	_
qLN-LG9-26	4.13	64.181	Chr11	6198597	6199723	Potri.011G066600	AT1G29260	(1 of 2) KOG0277 - Peroxisomal targeting signal type 2 receptor
qLN-LG9-27	3.14	64.262	Chr11	6227965	6231162	Potri.011G066700	AT2G42620	RNI-like superfamily protein
qLN-LG9-27	3.14	64.262	Chr11	6198597	6199723	Potri.011G066600	AT1G29260	peroxin 7
qLN-LG9-28	3.58	128.667	scaffold_34	270384	273605	Potri.T032700	_	_
qLN-LG9-28	3.58	128.667	scaffold_34	283514	290078	Potri.T032800	_	_
qLN-LG9-29	3.15	135.45	Chr11	13841330	13842507	Potri.011G113100	AT1G17180	glutathione S-transferase TAU 25
qLN-LG9-29	3.15	135.45	Chr11	13867340	13868444	Potri.011G114000	AT1G78380	glutathione S-transferase TAU 19
qLN-LG9-29	3.15	135.45	Chr11	13845508	13847207	Potri.011G113200	AT1G78320	glutathione S-transferase TAU 23
qLN-LG9-29	3.15	135.45	Chr11	13861100	13861201	Potri.011G113800	ATCG00690	photosystem II reaction center protein T
qLN-LG9-29	3.15	135.45	Chr11	13848943	13849989	Potri.011G113300	AT1G17180	glutathione S-transferase TAU 25
qLN-LG9-29	3.15	135.45	Chr11	13860615	13861207	Potri.011G113700	ATCG00700	photosystem II reaction center protein N
qLN-LG9-29	3.15	135.45	Chr11	13858970	13859625	Potri.011G113500	ATCG00720	photosynthetic electron transfer B
qLN-LG9-29	3.15	135.45	Chr11	13870263	13875218	Potri.011G114100	AT1G17160	pfkB-like carbohydrate kinase family protein
qLN-LG9-29	3.15	135.45	Chr11	13856657	13857463	Potri.011G113400	AT1G17170	glutathione S-transferase TAU 24
qLN-LG9-29	3.15	135.45	Chr11	13861381	13862907	Potri.011G113900	ATCG00680	photosystem II reaction center protein B
qLN-LG9-29	3.15	135.45	Chr11	13860093	13860825	Potri.011G113600	ATCG00710	photosystem II reaction center protein H
qLN-LG9-30	3.24	137.152	scaffold_50	203152	204410	Potri.T056100	AT4G13440	Calcium-binding EF-hand family protein
qLN-LG9-30	3.24	137.152	scaffold_50	194973	196597	Potri.T056000	AT4G13440	Calcium-binding EF-hand family protein
qLN-LG9-31	3.03	162.57	Chr11	14300449	14303393	Potri.011G117600	AT3G14620	cytochrome P450, family 72, subfamily A, polypeptide 8
qLN-LG9-31	3.03	162.57	Chr11	14274684	14278573	Potri.011G117300	AT3G23560	MATE efflux family protein
qLN-LG9-31	3.03	162.57	Chr11	14295800	14297701	Potri.011G117500	AT1G64980	Nucleotide-diphospho-sugar transferases superfamily protein
qLN-LG9-31	3.03	162.57	Chr11	14284410	14287355	Potri.011G117400	AT3G23560	MATE efflux family protein
qLN-LG9-31	3.03	162.57	Chr11	14263935	14265798	Potri.011G117200	AT3G23560	MATE efflux family protein
qLN-LG9-32	3.25	179.131	Chr11	15476578	15477888	Potri.011G129600	_	_
qLN-LG9-32	3.25	179.131	Chr11	15446875	15450637	Potri.011G129400	AT4G27270	Quinone reductase family protein
qLN-LG9-32	3.25	179.131	Chr11	15453992	15456964	Potri.011G129500	AT3G20640	basic helix-loop-helix (bHLH) DNA-binding superfamily protein
qLN-LG9-33	3.35	181.569	Chr11	15476578	15477888	Potri.011G129600	_	_
qLN-LG9-33	3.35	181.569	Chr11	15446875	15450637	Potri.011G129400	AT4G27270	_
qLN-LG9-33	3.35	181.569	Chr11	15453992	15456964	Potri.011G129500	AT3G20640	_
qLN-LG10-1	3.12	48.46	Chr10	18579080	18579852	Potri.010G190500	AT5G05710	Pleckstrin homology (PH) domain superfamily protein
qLN-LG10-1	3.12	48.46	Chr10	18604377	18606470	Potri.010G190900	_	_
qLN-LG10-1	3.12	48.46	Chr10	18597820	18599233	Potri.010G190700	AT5G05740	ethylene-dependent gravitropism-deficient and yellow-green-like 2
qLN-LG10-1	3.12	48.46	Chr10	18580942	18586877	Potri.010G190600	AT5G05730	anthranilate synthase alpha subunit 1
qLN-LG10-1	3.12	48.46	Chr10	18573602	18576596	Potri.010G190400	AT2G40060	Clathrin light chain protein
qLN-LG10-1	3.12	48.46	Chr10	18599626	18602565	Potri.010G190800	AT1G04050	homolog of SU(var)3-9 1
qLN-LG10-1	3.12	48.46	Chr10	18567294	18572698	Potri.010G190300	AT2G40070	_
qLN-LG10-1	3.12	48.46	Chr10	18607727	18613071	Potri.010G191000	AT2G38120	Transmembrane amino acid transporter family protein
qLN-LG10-2	3	48.463	Chr10	18579080	18579852	Potri.010G190500	AT5G05710	Pleckstrin homology (PH) domain superfamily protein
qLN-LG10-2	3	48.463	Chr10	18604377	18606470	Potri.010G190900	_	_
qLN-LG10-2	3	48.463	Chr10	18597820	18599233	Potri.010G190700	AT5G05740	ethylene-dependent gravitropism-deficient and yellow-green-like 2
qLN-LG10-2	3	48.463	Chr10	18580942	18586877	Potri.010G190600	AT5G05730	anthranilate synthase alpha subunit 1
qLN-LG10-2	3	48.463	Chr10	18573602	18576596	Potri.010G190400	AT2G40060	Clathrin light chain protein
qLN-LG10-2	3	48.463	Chr10	18599626	18602565	Potri.010G190800	AT1G04050	homolog of SU(var)3-9 1
qLN-LG10-2	3	48.463	Chr10	18567294	18572698	Potri.010G190300	AT2G40070	_
qLN-LG10-2	3	48.463	Chr10	18607727	18613071	Potri.010G191000	AT2G38120	Transmembrane amino acid transporter family protein
qLN-LG10-3	3.5	48.466	Chr10	18579080	18579852	Potri.010G190500	AT5G05710	Pleckstrin homology (PH) domain superfamily protein
qLN-LG10-3	3.5	48.466	Chr10	18604377	18606470	Potri.010G190900	_	_
qLN-LG10-3	3.5	48.466	Chr10	18597820	18599233	Potri.010G190700	AT5G05740	ethylene-dependent gravitropism-deficient and yellow-green-like 2
qLN-LG10-3	3.5	48.466	Chr10	18580942	18586877	Potri.010G190600	AT5G05730	anthranilate synthase alpha subunit 1
qLN-LG10-3	3.5	48.466	Chr10	18573602	18576596	Potri.010G190400	AT2G40060	Clathrin light chain protein
qLN-LG10-3	3.5	48.466	Chr10	18599626	18602565	Potri.010G190800	AT1G04050	homolog of SU(var)3-9 1
qLN-LG10-3	3.5	48.466	Chr10	18567294	18572698	Potri.010G190300	AT2G40070	_
qLN-LG10-3	3.5	48.466	Chr10	18607727	18613071	Potri.010G191000	AT2G38120	Transmembrane amino acid transporter family protein
qLN-LG10-4	3.23	52.626	Chr10	18579080	18579852	Potri.010G190500	AT5G05710	Pleckstrin homology (PH) domain superfamily protein
qLN-LG10-4	3.23	52.626	Chr10	18604377	18606470	Potri.010G190900	_	_
qLN-LG10-4	3.23	52.626	Chr10	18597820	18599233	Potri.010G190700	AT5G05740	ethylene-dependent gravitropism-deficient and yellow-green-like 2
qLN-LG10-4	3.23	52.626	Chr10	18580942	18586877	Potri.010G190600	AT5G05730	anthranilate synthase alpha subunit 1
qLN-LG10-4	3.23	52.626	Chr10	18573602	18576596	Potri.010G190400	AT2G40060	Clathrin light chain protein
qLN-LG10-4	3.23	52.626	Chr10	18599626	18602565	Potri.010G190800	AT1G04050	homolog of SU(var)3-9 1
qLN-LG10-4	3.23	52.626	Chr10	18567294	18572698	Potri.010G190300	AT2G40070	_
qLN-LG10-4	3.23	52.626	Chr10	18607727	18613071	Potri.010G191000	AT2G38120	Transmembrane amino acid transporter family protein
qLN-LG10-5	3.27	52.626	Chr12	11005429	11007912	Potri.012G083000	AT1G69040	ACT domain repeat 4
qLN-LG10-5	3.27	52.626	Chr12	10980543	10982115	Potri.012G082800	AT5G63030	Thioredoxin superfamily protein
qLN-LG10-5	3.27	52.626	Chr12	10976367	10980922	Potri.012G082700	AT5G17990	tryptophan biosynthesis 1
qLN-LG10-5	3.27	52.626	Chr12	10992316	10994085	Potri.012G082900	AT1G10330	Tetratricopeptide repeat (TPR)-like superfamily protein
qLN-LG10-6	3.19	117.086	Chr12	15180223	15183583	Potri.012G135700	AT5G36930	Disease resistance protein (TIR-NBS-LRR class) family
qLN-LG10-6	3.19	117.086	Chr12	15192208	15193374	Potri.012G136000	AT5G51890	Peroxidase superfamily protein
qLN-LG10-6	3.19	117.086	Chr12	15188758	15189871	Potri.012G135900	AT5G51910	TCP family transcription factor
qLN-LG10-6	3.19	117.086	Chr12	15171002	15172301	Potri.012G135500	_	_
qLN-LG10-6	3.19	117.086	Chr12	15185342	15185781	Potri.012G135800	AT3G45400	exostosin family protein
qLN-LG10-6	3.19	117.086	Chr12	15170317	15170755	Potri.012G135400	AT5G51930	Glucose-methanol-choline (GMC) oxidoreductase family protein
qLN-LG10-6	3.19	117.086	Chr12	15174029	15176916	Potri.012G135600	AT4G38010	Pentatricopeptide repeat (PPR-like) superfamily protein
qLN-LG10-6	3.19	117.086	Chr12	15161289	15163797	Potri.012G135200	AT5G51950	Glucose-methanol-choline (GMC) oxidoreductase family protein
qLN-LG10-6	3.19	117.086	Chr12	15164342	15165519	Potri.012G135300	_	_
qLN-LG10-6	3.19	117.086	Chr12	15201063	15208480	Potri.012G136100	AT5G62090	SEUSS-like 2
qLN-LG12-1	3.12	72.612	Chr13	5639792	5642918	Potri.013G069400	AT3G03620	MATE efflux family protein
qLN-LG18-1	5.36	61.454	Chr04	7807813	7812895	Potri.004G092400	AT5G18420	Uncharacterized conserved protein
qLN-LG18-1	5.36	61.454	Chr04	7793636	7794355	Potri.004G092000	AT5G62800	_
qLN-LG18-1	5.36	61.454	Chr04	7803031	7805861	Potri.004G092200	AT1G71080	(1 of 3) K15186 - ELL-associated factor (EAF)
qLN-LG18-1	5.36	61.454	Chr04	7784983	7789703	Potri.004G091800	AT5G37930	Sentrin-specific protease
qLN-LG18-1	5.36	61.454	Chr04	7806927	7807842	Potri.004G092300	_	_
qLN-LG18-1	5.36	61.454	Chr04	7798303	7804749	Potri.004G092100	AT1G66670	ATP-dependent CLP protease proteolytic subunit 3
qLN-LG18-1	5.36	61.454	Chr04	7781958	7783266	Potri.004G091700	AT1G23000	Copper transport protein atox1-related
qLN-LG18-1	5.36	61.454	Chr04	7790713	7791799	Potri.004G091900	AT5G37930	seven in absentia (SINA) family protein
qLN-LG18-2	4.03	63.535	Chr04	7856509	7857170	Potri.004G092800	AT2G01300	By genescan and genefinder-related
qLN-LG18-2	4.03	63.535	Chr04	7856009	7856137	Potri.004G092700	ATCG00065	small subunit ribosomal protein S12
qLN-LG18-2	4.03	63.535	Chr04	7840605	7842239	Potri.004G092500	AT5G23530	Member of 'GDXG' family of lipolytic enzymes
qLN-LG18-2	4.03	63.535	Chr04	7862522	7868490	Potri.004G092900	AT5G61060	histone deacetylase 6 (HDAC6)
qLN-LG18-2	4.03	63.535	Chr04	7850992	7852133	Potri.004G092600	AT4G27650	protein pelota (PELO)
qLN-LG18-3	4.6	63.546	Chr04	8360765	8364004	Potri.004G097100	AT5G38210	Protein kinase-like protein-related
qLN-LG18-3	4.6	63.546	Chr04	8341471	8345071	Potri.004G096900	AT5G38210	Protein kinase-like protein-related
qLN-LG18-3	4.6	63.546	Chr04	8348899	8353983	Potri.004G097000	AT5G38260	Protein kinase-like protein-related
qLN-LG18-3	4.6	63.546	Chr04	8367867	8368944	Potri.004G097200	_	similar to expressed protein in Arabidopsis thaliana
qLN-LG18-3	4.6	63.546	Chr04	8380314	8384384	Potri.004G097300	AT5G38220	Alpha/Beta-hydrolases super family protein
qLN-LG18-4	4.02	63.554	Chr04	9400604	9403466	Potri.004G106800	AT3G02470	similar to S-adenosylmethionine decarboxylase
qLN-LG18-4	4.02	63.554	Chr04	9385629	9393355	Potri.004G106700	AT5G15930	Hydrolase
qLN-LG18-4	4.02	63.554	Chr04	9407256	9411750	Potri.004G106900	AT5G38720	ribosomal RNA-processing protein 7 (RRP7)
qLN-LG18-5	3.55	103.39	Chr06	16001351	16003870	Potri.006G162500	AT5G19590	Protein of unknown function
qLN-LG18-6	3.77	103.474	Chr10	2198926	2201698	Potri.010G016900	_	_
qLN-LG18-6	3.77	103.474	Chr10	2192704	2195099	Potri.010G016700	_	_
qLN-LG18-6	3.77	103.474	Chr10	2195182	2198231	Potri.010G016800	_	_
qLN-LG18-7	3	104.882	Chr11	8848739	8849445	Potri.011G084700	AT2G07760	Zinc knuckle (CCHC-type) family protein
qLN-LG18-8	3.43	108.381	Chr04	15938260	15939410	Potri.004G137800	_	_
qLN-LG18-8	3.43	108.381	Chr04	15942997	15951471	Potri.004G137900	AT1G47570	RING/U-box superfamily protein
qLN-LG18-8	3.43	108.381	Chr04	15966922	15968501	Potri.004G138000	AT4G38620	myb domain protein 4
qLN-LG18-9	3.45	110.714	Chr04	16698303	16703539	Potri.004G143400	AT3G19130	RNA-binding protein 47B
qLN-LG18-9	3.45	110.714	Chr04	16708751	16710373	Potri.004G143500	AT2G15760	Protein of unknown function (DUF1645)
qLN-LG18-9	3.45	110.714	Chr04	16717270	16717606	Potri.004G143600	_	_
qLN-LG18-9	3.45	110.714	Chr04	16692009	16696015	Potri.004G143300	AT2G15730	P-loop containing nucleoside triphosphate hydrolases superfamily protein
qLN-LG18-10	3.1	116.514	scaffold_20	73662	79705	Potri.T000600	AT2G38290	ammonium transporter 2
qLN-LG18-10	3.1	116.514	scaffold_20	100702	103894	Potri.T000800	AT3G25830	terpene synthase-like sequence-1,8-cineole
qLN-LG18-10	3.1	116.514	scaffold_20	95568	96320	Potri.T000700	AT2G38290	ammonium transporter 2
qLN-LG18-11	3.23	116.726	Chr07	13827565	13828508	Potri.007G118500	AT3G25810	Protein prenyltransferases superfamily protein
qLN-LG18-11	3.23	116.726	Chr07	13819056	13820270	Potri.007G118400	AT3G25810	Protein prenyltransferases superfamily protein
qLN-LG18-11	3.23	116.726	Chr07	13830548	13833198	Potri.007G118600	AT4G16740	terpene synthase 03
qLN-LG18-11	3.23	116.726	Chr07	13857469	13857851	Potri.007G118900	_	_
qLN-LG18-11	3.23	116.726	Chr07	13836913	13840850	Potri.007G118700	AT1G43722	_
qLN-LG18-11	3.23	116.726	Chr07	13844959	13848421	Potri.007G118800	AT3G22104	Phototropic-responsive NPH3 family protein
qLN-LG18-11	3.23	116.726	Chr07	13857858	13859207	Potri.007G119000	AT3G49950	GRAS family transcription factor
qLN-LG18-12	3.29	120.753	Chr04	17397729	17401939	Potri.004G152100	AT1G49350	pfkB-like carbohydrate kinase family protein
qLN-LG18-12	3.29	120.753	Chr04	17416629	17419361	Potri.004G152300	AT3G18830	polyol/monosaccharide transporter 5
qLN-LG18-12	3.29	120.753	Chr04	17421330	17438179	Potri.004G152400	AT1G49340	Phosphatidylinositol 3- and 4-kinase family protein
qLN-LG18-12	3.29	120.753	Chr04	17408424	17408594	Potri.004G152200	_	_
qLN-LG18-13	3.66	120.773	Chr04	17869923	17874574	Potri.004G157100	AT4G39210	Glucose-1-phosphate adenylyltransferase family protein
qLN-LG18-13	3.66	120.773	Chr04	17883679	17885843	Potri.004G157200	AT4G39200	Ribosomal protein S25 family protein
qLN-LG18-13	3.66	120.773	Chr04	17842097	17844753	Potri.004G156900	AT4G39220	Rer1 family protein
qLN-LG18-13	3.66	120.773	Chr04	17860310	17864672	Potri.004G157000	AT2G16365	F-box family protein
qLN-LG18-14	3.34	151.691	Chr04	20536504	20537827	Potri.004G190700	AT4G19170	nine-cis-epoxycarotenoid dioxygenase 4
qLN-LG18-14	3.34	151.691	Chr04	20556408	20556914	Potri.004G191100	_	_
qLN-LG18-14	3.34	151.691	Chr04	20538658	20539725	Potri.004G190800	AT2G36300	Integral membrane Yip1 family protein
qLN-LG18-14	3.34	151.691	Chr04	20564117	20565545	Potri.004G191200	AT2G27140	HSP20-like chaperones superfamily protein
qLN-LG18-14	3.34	151.691	Chr04	20572508	20579819	Potri.004G191300	AT3G43600	aldehyde oxidase 2
qLN-LG18-14	3.34	151.691	Chr04	20555217	20555810	Potri.004G191000	AT2G27140	HSP20-like chaperones superfamily protein
qLN-LG18-14	3.34	151.691	Chr04	20548093	20554037	Potri.004G190900	AT5G17920	Cobalamin-independent synthase family protein
