# Supplementary material for: Deciphering Genetic Architecture of Adventitious Root and Related Shoot Traits in Populus Using QTL Mapping and RNA-Seq Data
Source: Int J Mol Sci. 2019 Dec 4;20(24):6114. doi: 10.3390/ijms20246114 (PMC6941115; doi:10.3390/ijms20246114)
Supplement: Supplementary file 1 [file ijms-20-06114-s001.zip › Table S3.xlsx]

## Sheet: Sheet1
Table S3. Overview of RNA-Seq data
Sample name	Raw reads	Clean reads	Clean bases (Gb)	Error rate (%)	Q20 (%)	Q30 (%)	GC content (%)
DH1	50172938	49412978	7.41	0.02	98.37	94.99	44.22
DH2	49889186	48870236	7.33	0.02	98.37	95.03	44.15
DH3	51167830	50400290	7.56	0.02	98.32	94.88	44.17
XY1	66212706	65046848	9.76	0.02	98.47	95.21	43.9
XY2	48230006	47349936	7.1	0.02	98.36	94.91	43.99
XY3	46500420	45194894	6.78	0.02	98.26	94.74	44.01
B1_1	51082244	50315186	7.55	0.02	98.26	94.69	44.16
B1_2	56579182	55744960	8.36	0.02	98.3	94.79	44.08
B1_3	51938456	51190682	7.68	0.02	98.48	95.23	44.01
B2_1	59850734	59068188	8.86	0.02	98.4	95.03	43.98
B2_2	45517978	44681764	6.7	0.02	98.37	95.01	44.23
B2_3	51510624	50671376	7.6	0.02	98.35	94.95	44.13
B3_1	51216902	49948014	7.49	0.02	98.39	95.04	44.12
B3_2	44400146	43670200	6.55	0.02	98.38	95.04	44.24
B3_3	39918798	39248928	5.89	0.02	98.39	94.97	44.1
G1_1	50063634	49263340	7.39	0.02	98.43	95.17	44.01
G1_2	61039080	60162448	9.02	0.02	98.33	94.89	44.11
G1_3	53617936	52659022	7.9	0.02	98.32	94.92	44.16
G2_1	48414630	47194910	7.08	0.02	98.2	94.64	44.13
G2_2	47788446	46953774	7.04	0.02	98.22	94.69	44.04
G2_3	52009126	51257480	7.69	0.02	98.45	95.13	44.06
G3_1	50931472	49812484	7.47	0.02	98.35	94.93	44.02
G3_2	51549082	50726394	7.61	0.02	98.41	95.07	44.15
G3_3	50143942	48880968	7.33	0.02	98.56	95.41	44.12
Average	51239396	50321888	7.54	0.02	98.36	94.97	44.1
