# Supplementary material for: Deciphering Genetic Architecture of Adventitious Root and Related Shoot Traits in Populus Using QTL Mapping and RNA-Seq Data
Source: Int J Mol Sci. 2019 Dec 4;20(24):6114. doi: 10.3390/ijms20246114 (PMC6941115; doi:10.3390/ijms20246114)
Supplement: Supplementary file 1 [file ijms-20-06114-s001.zip › Table S4.xlsx]

## Sheet: Sheet1
Table S4. Mapping characterization of RNA-Seq data for each genotype
Sample name	DH1	DH2	DH3	XY1	XY2	XY3	B1_1	B1_2	B1_3	B2_1	B2_2	B2_3	B3_1	B3_2	B3_3	G1_1	G1_2	G1_3	G2_1	G2_2	G2_3	G3_1	G3_2	G3_3
Total reads	49412978	48870236	50400290	65046848	47349936	45194894	50315186	55744960	51190682	59068188	44681764	50671376	49948014	43670200	39248928	49263340	60162448	52659022	47194910	46953774	51257480	49812484	50726394	48880968
Total mapped	42180844	41088473	42650252	52731364	38882459	36567163	42535306	47253008	43684911	50470921	38007620	42948270	42573220	37160008	33432422	42059147	51277894	44553892	40134628	39745035	43796932	42097955	42842032	41242318
Multiple mapped	1488924	1441073	1504462	1800834	1296673	1198723	1440338	1615210	1465783	1746283	1327447	1495104	1482394	1229226	1108338	1524823	1809698	1623620	1411923	1397380	1515685	1479979	1553518	1519142
Uniquely mapped	40691920	39647400	41145790	50930530	37585786	35368440	41094968	45637798	42219128	48724638	36680173	41453166	41090826	35930782	32324084	40534324	49468196	42930272	38722705	38347655	42281247	40617976	41288514	39723176
Read-1	20367291	19789894	20591916	25441483	18823705	17646961	20573893	22826126	21108748	24401930	18333960	20758177	20571630	17988142	16173511	20269051	24764704	21479926	19332571	19174463	21155882	20325332	20674652	19880859
Read-2	20324629	19857506	20553874	25489047	18762081	17721479	20521075	22811672	21110380	24322708	18346213	20694989	20519196	17942640	16150573	20265273	24703492	21450346	19390134	19173192	21125365	20292644	20613862	19842317
Reads map to '+'	20334339	19817386	20566663	25480152	18802282	17694553	20556637	22827982	21114996	24355659	18344239	20729443	20551629	17974207	16162787	20267681	24737868	21464544	19360631	19167610	21147307	20309045	20643915	19863854
Reads map to '-'	20357581	19830014	20579127	25450378	18783504	17673887	20538331	22809816	21104132	24368979	18335934	20723723	20539197	17956575	16161297	20266643	24730328	21465728	19362074	19180045	21133940	20308931	20644599	19859322
Non-splice reads	23986290	23600261	24270344	30419561	22503930	21324991	24605019	27360848	25364174	29660619	22147770	25270263	24428109	21187561	19252234	24663593	30001462	26149463	23359610	23151398	25610094	24211716	24577358	23666096
Splice reads	16705630	16047139	16875446	20510969	15081856	14043449	16489949	18276950	16854954	19064019	14532403	16182903	16662717	14743221	13071850	15870731	19466734	16780809	15363095	15196257	16671153	16406260	16711156	16057080
