# Supplementary material for: Deciphering Genetic Architecture of Adventitious Root and Related Shoot Traits in Populus Using QTL Mapping and RNA-Seq Data
Source: Int J Mol Sci. 2019 Dec 4;20(24):6114. doi: 10.3390/ijms20246114 (PMC6941115; doi:10.3390/ijms20246114)
Supplement: Supplementary file 1 [file ijms-20-06114-s001.zip › Table S5.xlsx]

## Sheet: Sheet 1
Table S5. DEGs in 21 pairwise comparison sets
Gene ID	Danhong_1	Danhong_2	Danhong_3	Tongliao1_1	Tongliao1_2	Tongliao1_3	B1_1	B1_2	B1_3	B2_1	B2_2	B2_3	B3_1	B3_2	B3_3	G1_1	G1_2	G1_3	G2_1	G2_2	G2_3	G3_1	G3_2	G3_3
Potri.001G001100	30.214	31.0993	31.9146	31.6965	35.9665	38.9497	50.7528	23.3796	33.2761	11.2936	19.5974	13.6508	43.2844	57.0065	54.785	15.5188	16.5631	19.6261	29.6809	23.8796	20.4794	34.5003	34.4577	23.0331
Potri.001G001200	1.02175	1.11634	1.2327	1.31613	1.16915	1.32075	2.03942	1.03763	1.32339	0.915612	0.957558	0.951637	0.96313	1.69712	2.07142	0.689539	0.897586	0.650665	0.962144	1.3879	1.18807	0.618218	0.608653	0.524623
Potri.001G001800	8.8307	7.38151	8.90555	9.48621	13.2944	12.5149	11.1084	8.79728	8.80164	8.75142	12.226	9.07677	10.6494	12.0258	13.1991	4.74059	5.7663	6.0941	8.34034	7.68894	8.04623	8.78563	8.10909	5.44803
Potri.001G002200	0.172553	0.229273	0.357127	1.48322	1.50189	1.69174	0.921977	0.954761	0.864177	0.954706	0.669951	0.593175	0.737559	0.664935	0.981755	0.623452	1.02099	1.14392	0.706817	0.881805	0.91435	0.709355	0.749481	0.708786
Potri.001G002800	5.86754	3.95486	5.87657	6.85385	6.10777	5.85323	7.84564	6.17052	4.94853	9.33243	6.22745	8.66007	2.7429	3.16334	1.92484	2.48289	1.6942	1.92239	5.46322	5.6391	5.86696	4.48395	3.7884	3.41985
Potri.001G003000	54.6168	47.1824	46.2567	21.1629	14.3118	13.6351	24.8516	19.0649	18.3448	35.2876	27.6279	28.5273	24.269	20.3557	20.0911	17.6381	15.4227	15.5475	22.4375	23.1546	23.7248	12.4156	18.3873	15.9578
Potri.001G003300	1.45647	1.01854	1.32211	5.2036	4.12838	3.4483	1.40322	1.67608	2.76858	1.7672	1.36057	1.84462	1.7907	1.56387	2.51994	2.30807	2.23638	2.61353	1.81156	1.67306	2.10485	1.53722	1.81613	2.08606
Potri.001G004400	2.74449	1.95507	1.80323	0.400864	0.271453	0	0.164582	0.371106	0.640788	1.1155	1.47612	0.816845	1.73609	1.31963	1.57727	1.58591	1.77701	0.94516	0.524106	0.531261	0.560884	0.416941	0.903079	1.28107
Potri.001G004600	223.453	188.266	159.721	130.916	152.008	195.622	124.088	118.197	124.182	123.91	164.29	117.83	223.547	282.799	221.985	150.958	146.227	144.66	165.756	155.981	172.913	221.228	230.119	174.791
Potri.001G005200	3.25335	3.53303	3.60716	21.3984	17.2556	11.4921	10.0597	13.4284	14.2959	14.6593	11.2781	9.18674	10.5104	6.22233	6.17008	8.16299	8.68926	10.2062	12.6004	12.9889	10.1869	8.76672	15.0542	11.6932
Potri.001G005400	6.81893	5.87729	5.21587	7.07222	4.42922	3.34563	4.0785	4.22353	3.52875	7.72136	4.29021	3.89851	5.15962	4.6717	5.14718	8.6313	6.1893	6.89167	6.19998	5.0927	4.36344	2.14298	2.31076	2.09028
Potri.001G006800	49.2827	28.5421	66.8015	18.1263	8.94462	7.885	112.294	81.3847	84.6448	23.7472	22.0563	34.0105	157.76	98.445	73.4961	36.5472	39.8398	39.9032	29.0489	49.9003	42.1003	5.82398	4.89584	6.51539
Potri.001G006900	25.3802	7.43457	23.6212	6.6842	3.01755	2.05222	32.9318	23.3042	22.932	16.9773	15.1512	19.4798	52.2268	31.4346	42.2127	24.5272	21.2016	17.8911	19.0723	33.1497	17.3436	1.88892	2.27296	2.25702
Potri.001G007000	15.69	17.425	20.1158	15.1143	13.1909	17.8623	17.5074	17.9122	15.1112	32.5695	24.45	39.9938	24.914	24.0954	25.7632	10.9753	11.3312	13.8623	9.02448	12.6549	8.73615	8.75128	8.34769	7.07962
Potri.001G007200	9.5974	12.6982	9.12205	12.7751	12.3343	12.4313	7.80607	8.70372	9.18354	9.16518	6.16738	9.4264	5.98967	4.01308	4.28045	13.6224	10.4652	10.6189	12.005	11.9044	13.6754	13.1732	13.8586	15.4055
Potri.001G007500	0.244208	0.374403	0.120341	8.04346	5.97817	4.92935	0.362457	0.653827	0.3528	1.53541	1.62542	1.43914	0.485509	0.553565	0.463148	1.10294	1.1038	1.7346	0.384744	1.42999	0.705845	1.71402	1.08482	1.63007
Potri.001G007700	0.720132	0.602212	1.00008	70.9462	49.0398	38.2463	2.94737	1.86961	2.49054	0.878097	0.689915	0.675151	0.683305	1.29848	0.993273	2.10255	2.71693	3.78204	5.77589	5.19259	5.55047	5.57951	8.49827	6.68922
Potri.001G008300	30.5272	34.6246	26.8395	9.7036	9.9162	10.7659	16.7327	15.1899	17.6089	25.1309	28.0171	28.5812	23.6323	16.8017	25.6157	23.8604	24.7715	21.7353	14.2439	17.5949	19.5723	15.7447	19.3493	23.8498
Potri.001G008400	25.1246	28.4344	35.4823	76.2102	63.8871	56.571	58.3402	49.14	47.5612	43.8189	45.8109	52.3794	26.8409	27.2757	24.8288	40.4326	29.9428	36.3754	39.6337	34.0768	35.7528	33.5888	33.2592	33.7584
Potri.001G008700	3.61003	3.97774	3.19342	1.9098	1.99258	1.52338	2.31746	3.20603	3.10374	1.90436	2.32465	2.80197	2.92334	3.11358	3.78507	3.03993	2.89438	3.03532	2.60793	2.23107	2.54493	3.30184	2.93785	2.85724
Potri.001G008900	0.802756	0.72932	0.791161	3.36773	3.20243	3.85801	1.05907	0.557211	0.859049	0.373865	1.13787	1.4893	1.50729	1.01093	1.07135	1.29804	0.916261	0.760257	0.655782	1.32947	1.63276	0.715465	0.440247	0.457977
Potri.001G009200	3.15066	1.73398	2.62744	21.0271	19.2489	24.0407	19.0647	21.9535	19.0236	33.9295	23.9277	32.8496	21.321	23.4856	24.3609	10.2161	14.7387	18.3622	8.40025	10.4501	8.98972	5.58912	6.8185	6.96866
Potri.001G009600	10.0159	8.39724	11.3724	5.40117	5.50718	4.98661	9.60597	9.37798	11.0689	4.24333	9.26746	5.7725	8.09039	10.7764	11.2241	4.58609	4.53911	5.37664	7.59497	7.35467	5.91437	9.53353	7.66982	5.51399
Potri.001G009800	6.33478	7.53264	8.4876	3.2596	2.02711	3.53397	4.75228	4.84052	5.58271	7.11536	5.97085	7.44189	5.10349	6.14737	5.65369	4.82032	5.37607	4.35251	3.95732	4.84888	3.7098	3.36266	3.80109	4.46439
Potri.001G010000	5.04652	2.7632	2.88648	6.15348	4.0689	4.05377	14.7573	10.817	8.67922	4.11722	3.99868	3.85022	11.9141	7.71132	8.77329	4.61266	4.48051	3.15778	4.21196	7.19571	5.51322	2.89142	1.60126	2.49862
Potri.001G010100	2.07853	2.2168	2.40477	4.06551	2.99884	2.13685	4.20272	5.32296	2.30649	1.70457	1.85461	2.66282	3.14415	3.43125	3.42782	1.40585	1.44821	2.01128	2.56279	2.02049	1.39308	1.31388	0.936707	1.67045
Potri.001G010200	1.00769	1.02995	1.13012	5.38747	3.4403	3.56706	4.36654	2.75994	2.40957	1.4856	1.5804	2.66205	6.73551	4.05644	3.07536	2.44121	2.76993	2.63267	1.24088	2.14569	1.23868	1.18458	0.754637	1.39164
Potri.001G010300	0.558349	1.33159	0.947712	2.21779	1.99118	1.64582	1.13563	0.775125	1.01575	1.66424	0.722612	1.88894	3.08347	2.2852	2.98068	2.117	1.80992	2.17391	1.20547	2.87317	2.36095	4.50981	5.1137	4.74627
Potri.001G010600	5.99837	6.5826	6.47179	5.12306	5.83921	5.8991	24.5531	24.3993	13.0137	18.2084	10.7866	16.1241	8.66154	8.8738	6.7059	29.9109	20.6001	22.4242	13.4625	18.8897	15.269	8.67337	7.97821	13.8757
Potri.001G010800	3.5678	5.08498	5.64557	21.1936	19.4518	18.5185	13.513	12.0994	12.4848	10.8005	12.2032	10.5322	11.7628	12.85	11.8037	12.115	12.2168	12.0139	13.4487	12.5561	12.7565	12.7393	13.7944	13.2712
Potri.001G011000	1.19198	2.43662	1.66741	1.11201	1.04586	0.70961	1.5599	2.71092	0.925818	0.967015	0.853084	2.1149	0.840887	0.74086	1.11816	1.00337	0.884779	1.16529	0.888488	0.695932	0.444547	0.886735	0.493444	0.829203
Potri.001G015100	30.124	31.1107	32.2522	0.619918	1.58587	0.593385	17.7032	14.0797	18.2225	1.31777	1.87059	0.757929	7.07421	9.75029	8.92561	2.78242	3.19433	3.03157	18.8518	15.4881	14.5941	17.4234	14.0222	13.3835
Potri.001G015700	7.69975	6.23427	5.84448	3.14568	3.33861	4.95085	6.89222	5.62832	7.43386	1.97273	5.78477	2.6996	3.83631	5.18487	6.42666	2.56963	3.97608	2.6922	4.0337	4.93057	3.77263	6.88976	5.59378	4.33046
Potri.001G015900	4.0642	4.65444	5.80717	12.4303	9.99792	9.69559	6.47626	6.77344	7.15261	6.43098	5.83022	6.63695	7.33366	6.34524	7.22291	8.01056	7.09577	7.49712	6.78878	7.50704	5.94423	6.88994	7.02503	8.29687
Potri.001G016000	2.05998	2.0245	1.32746	6.25876	7.01106	4.78255	4.62536	4.07751	4.1206	3.54235	3.16406	4.28001	3.80665	3.62186	4.14055	4.40002	3.55943	3.52667	4.10535	3.59904	3.58769	2.78045	2.84171	2.63071
Potri.001G016800	1.15562	0.944911	1.11045	2.59938	2.01168	2.06603	1.71518	1.70168	2.08685	2.0344	1.987	1.30528	1.98157	1.80092	2.33777	1.9427	1.89938	1.77846	1.5172	0.861233	1.47522	1.12973	1.54004	0.97904
Potri.001G016900	62.7867	68.8081	91.2482	24.2587	40.8784	36.3824	79.3336	52.5203	64.9819	25.2729	47.4283	39.0075	43.8376	58.4542	58.4673	26.7065	35.8731	36.5271	54.7979	34.9616	42.4401	60.556	55.0443	49.8924
Potri.001G017000	14.8169	14.5333	16.1982	6.22157	5.74385	5.54358	10.3243	11.5787	13.0952	19.0179	17.5968	16.314	10.0749	7.42293	8.75295	20.0194	16.7608	15.3532	21.3167	23.4901	22.4087	13.3833	13.6679	14.2439
Potri.001G017100	2.85833	2.52819	3.38587	0.99355	1.43531	2.15565	3.31774	3.13957	3.46759	0.89856	1.76832	1.48468	2.1583	2.5543	2.29346	1.24128	2.10054	2.36863	1.64541	2.63348	2.35666	3.63756	3.25571	3.04815
Potri.001G017300	5.15353	5.44005	6.74437	9.12842	6.29638	6.16349	14.6709	15.8523	12.1034	6.55119	5.2717	7.38512	4.07308	4.52434	4.69998	2.60734	2.16967	2.7804	2.70642	4.58727	5.16864	4.57432	3.46106	3.2751
Potri.001G017500	9.54437	9.38257	9.40652	8.17318	12.836	19.036	18.5927	25.9083	17.7782	17.3913	17.2785	16.2749	17.4268	22.5739	22.1237	9.44607	6.86315	7.46979	9.57211	10.3379	9.89792	12.2281	13.0204	10.4138
Potri.001G018300	18.2762	20.9137	16.6699	8.26975	9.06341	8.84132	12.8499	16.9324	12.1109	10.7274	12.4033	14.5596	17.2858	18.6678	17.7812	9.79128	10.9327	13.229	9.71435	10.3865	9.36864	17.6263	15.0085	18.5078
Potri.001G018700	2.74211	1.30791	2.00436	0.899494	0.820433	1.00156	1.98971	1.71303	2.751	0.957806	0.684417	1.32418	2.22606	2.09782	2.57136	2.36221	3.64312	3.24618	1.05603	2.04358	1.62916	2.45158	2.09784	2.62818
Potri.001G018800	22.2476	19.5439	26.8752	17.8189	16.788	16.0717	49.0941	36.4745	31.8682	21.5775	21.1011	26.6853	30.4124	24.0844	18.6264	17.3889	17.354	17.4794	19.8043	24.9252	22.78	18.5391	19.5982	19.6021
Potri.001G019100	6.39735	6.1466	7.12851	18.6971	19.4947	18.9924	12.3347	10.5139	11.2013	7.60229	8.54029	9.99688	12.7457	10.154	9.76856	9.44535	8.52211	9.95074	14.4457	14.6137	12.7625	11.4828	12.2111	12.5201
Potri.001G019200	5.08417	5.8356	6.35051	13.4542	13.1633	10.7877	8.39338	6.72108	7.56752	6.31338	7.2384	7.31681	8.70243	7.88854	8.0782	8.86829	10.0321	10.1965	8.56683	7.29437	6.91529	9.59575	10.3061	9.91151
Potri.001G019400	17.3818	10.0907	11.5286	41.7702	48.4662	60.8708	49.2579	52.9981	54.4575	23.6502	50.9425	28.767	35.5975	53.5062	42.8944	22.7897	22.2749	22.0149	34.3761	36.4698	34.5882	47.965	33.4016	27.097
Potri.001G019700	104.866	174.03	79.8603	63.996	60.3957	52.0723	33.3206	80.7677	63.5482	101.584	168.744	143.153	70.5057	54.686	72.4477	287.755	198.606	270.137	203.209	89.8549	106.001	215.357	233.788	261.683
Potri.001G019900	53.8541	61.5452	37.8594	12.6515	24.1897	14.8881	23.1604	17.031	21.0563	26.8186	52.8214	43.7351	22.7763	32.3387	29.9067	32.7276	29.4373	45.154	46.8338	31.4954	27.6088	40.2507	38.5915	38.1796
Potri.001G020000	77.3521	102.242	56.235	14.4801	19.2863	10.6706	21.792	24.8218	22.706	25.5177	33.3034	30.3661	50.3711	47.082	45.7307	46.9037	32.0294	37.3068	57.8614	38.5713	40.655	30.3412	48.4901	36.5297
Potri.001G020100	18.9716	24.5868	20.2863	8.81564	7.28503	7.86622	7.30017	9.51681	6.44886	13.981	18.5007	23.566	16.0853	15.9509	18.6564	21.5296	15.9476	17.7911	15.4981	10.5611	10.0948	10.0084	13.7093	17.5085
Potri.001G021000	5.73383	5.43288	4.68088	4.64574	4.41772	5.8188	3.55505	3.42605	4.17137	2.26926	4.50428	2.58622	3.05777	5.49456	3.60923	3.95172	5.03566	4.91754	2.533	4.16576	2.91623	8.56201	7.60359	5.28163
Potri.001G021500	4.85996	5.21774	5.11176	21.6535	22.8833	20.1614	11.1532	11.8454	12.0754	12.6675	11.8244	11.1512	9.94621	10.461	13.8385	11.4358	11.9818	11.6034	12.4824	14.479	12.1583	11.4657	12.4171	13.0011
Potri.001G022600	4.78375	5.04219	4.56732	0	0	0.517286	2.07086	2.40144	1.72773	3.00769	1.65833	2.20243	1.93182	1.35546	1.51209	1.35033	1.71994	2.68998	1.25611	3.02399	1.44028	2.39826	1.91844	2.91679
Potri.001G024100	20.5697	23.0061	23.7128	39.925	36.6688	39.2908	55.3293	61.3619	60.5791	65.6786	46.3187	63.6965	43.9521	39.275	41.5812	29.8124	33.16	35.3515	24.0348	28.3926	27.1753	27.0882	26.3258	32.0831
Potri.001G024800	3.17941	2.41833	2.04041	3.50452	4.82675	4.86121	4.49943	4.05821	4.0235	3.53311	2.17359	2.5781	3.45448	2.84928	2.94481	1.55839	1.70139	2.27582	4.07716	4.40834	5.66335	4.63357	3.13858	3.72055
Potri.001G024900	3.6943	1.39112	0.728188	1.84314	2.15776	1.43532	1.96238	2.42933	1.49811	0.880188	0.474519	0.381945	0.927738	0.881488	0.835844	0.390289	0.57524	0.405114	0.694348	0.703827	1.16144	0.857804	0.729369	0.678875
Potri.001G025100	23.9662	26.8204	30.7939	12.1482	11.6219	11.1875	26.1987	28.5017	27.2183	35.3004	30.9059	37.1765	31.0411	33.8661	31.6822	26.446	24.511	28.9706	20.2027	21.4472	19.759	18.976	19.9758	20.9484
Potri.001G025200	439.697	488.594	467.295	583.867	707.359	525.805	302.672	385.783	397.883	490.255	420.946	435.548	293.611	213.586	277.217	539.207	513.2	452.033	816.291	766.163	824.554	446.33	516.593	525.23
Potri.001G025600	3.42215	5.81645	5.94963	23.1978	20.1642	19.9134	12.8597	11.2898	12.0356	9.73462	11.3887	11.4809	14.0275	10.067	10.5982	12.3877	11.5969	14.6026	13.6504	10.4799	10.558	12.9926	11.9186	11.3719
Potri.001G026200	1.74122	1.47804	1.68699	2.15746	1.83022	1.73606	2.39453	1.42225	2.07493	2.84514	2.45537	2.28993	2.52294	1.07036	1.00748	2.96197	1.96452	2.15214	2.57277	3.45624	3.66792	2.07137	1.83539	2.48513
Potri.001G027000	40.9728	62.3795	54.8811	69.3689	70.5432	60.5294	50.4864	57.7116	61.5813	63.2459	64.8563	81.2838	41.3666	33.6894	41.4757	106.11	90.4705	95.2675	103.004	84.5573	81.6286	64.0247	57.9678	72.9074
Potri.001G027100	1.1616	0.765119	1.22114	4.31326	3.59484	4.76382	4.69965	5.64405	9.22348	1.25509	1.2313	1.64797	3.28443	3.51078	4.07964	4.01563	3.98814	5.06047	1.00315	2.83067	2.48698	3.95998	1.60535	2.75683
Potri.001G027200	0.984348	1.11089	1.21266	8.46776	8.90237	6.48111	4.7076	3.78842	5.17471	3.69615	3.54883	3.8471	5.03513	5.76418	5.41903	5.72177	4.73568	5.03019	3.05855	3.31864	2.8451	3.28992	3.90706	3.03251
Potri.001G027700	10.2184	11.9572	9.67941	3.56781	3.14278	4.16476	11.54	13.5341	16.1359	8.41485	8.4515	9.78813	5.27621	6.91613	8.17183	9.13223	11.0978	10.0194	4.32338	6.68893	5.49646	6.15467	5.66736	7.60125
Potri.001G028000	68.411	68.2306	82.706	59.4767	42.2819	48.4241	96.0395	67.8037	75.9049	50.1758	49.6661	61.2019	51.1789	46.1359	44.1743	47.2126	43.5932	45.1778	46.1807	37.9019	42.6345	33.5146	33.6495	32.7228
Potri.001G028200	292.566	222.223	190.915	73.9143	82.4063	152.861	161.632	180.924	219.21	96.8473	216.394	123.285	126.825	172.613	158.497	124.67	152.409	133.742	159.22	199.298	148.51	358.48	259.694	225.615
Potri.001G028500	9.71699	8.30179	10.8044	4.48346	4.49987	2.98876	4.19102	7.15984	8.20673	5.68119	5.1961	6.852	2.97204	4.0099	3.84322	4.60111	4.83223	3.72821	6.75161	8.43535	8.59365	6.1955	5.85369	6.29412
Potri.001G028900	2.90615	3.9846	2.09574	13.9508	14.961	14.5528	1.9638	3.22616	3.54989	3.80293	3.93149	2.15819	3.6639	4.41851	3.31592	5.33548	6.46585	4.22914	4.39245	7.92379	6.00959	7.60459	11.4753	8.73472
Potri.001G029000	3.34431	4.69005	4.21582	9.24694	10.6619	10.2267	7.07994	5.62217	5.01868	5.67232	4.74519	5.5	5.48912	4.84818	5.80174	3.59066	5.94414	5.74526	6.94348	9.02555	6.96865	7.0184	7.29369	3.83365
Potri.001G029700	1.36397	1.14062	0.794342	10.1106	9.44356	12.3714	8.77248	8.29954	8.53877	13.929	10.9353	15.528	9.24442	9.83759	10.5824	17.7339	15.8457	16.7342	10.2236	13.7955	12.1854	7.89484	5.93663	8.9134
Potri.001G030600	1.24336	0.652583	0.96045	1.26879	1.24308	2.44189	0.299255	0.20993	0.61493	0.140854	0.633719	0.231039	0.86851	1.82816	1.57204	0.337266	0.138081	0.572855	0.494133	0.321993	0.841775	1.75209	1.72498	0.793699
Potri.001G030800	5.36776	4.00129	4.97202	5.34963	5.0936	2.79308	5.11158	2.23313	4.5867	1.59017	2.73102	1.7838	3.93164	4.94019	5.15384	3.07846	2.85238	3.51646	3.68792	4.08201	3.34401	4.69415	4.74104	3.35706
Potri.001G031800	3.71023	4.12739	4.36372	0.905697	0.780576	1.15854	1.84573	2.59771	2.40857	3.19623	2.68322	2.33546	3.30098	3.50814	3.31742	4.23806	3.65552	3.96031	1.72239	2.40062	2.80439	2.11698	2.34728	2.56812
Potri.001G032400	1.30298	1.40786	0.880569	1.82431	0.85058	1.2882	0.626215	0.897046	0.358548	0.686588	0.371677	0.694731	0.333057	0.33755	0.376555	0.672544	0.275347	1.16349	1.13394	1.34759	0.896681	0.821203	1.1025	0.955748
Potri.001G032500	88.6716	84.9852	115.755	240.369	244.489	266.98	162.999	137.896	150.796	139.409	133.013	160.743	137.553	135.657	134.108	121.882	124.51	128.29	167.865	164.506	157.617	114.012	118.851	130.254
Potri.001G033800	9.04449	9.55819	7.09744	7.04643	6.36836	5.03894	3.78233	4.8887	4.83206	7.9254	7.51539	5.56466	7.68444	5.26084	5.5451	10.2592	9.3541	7.14343	8.85432	9.0842	8.9605	9.15418	9.51792	9.90123
Potri.001G033900	14.2184	13.5568	15.8295	5.63175	5.37134	4.70737	7.71824	10.398	8.14659	10.4294	9.74832	9.24537	12.138	11.0044	11.8598	11.2311	11.5495	10.5356	8.33112	9.56615	11.1301	9.5372	10.5593	10.3086
Potri.001G034100	5.38984	5.06461	5.1692	8.00792	8.10254	9.99368	8.83116	6.05145	5.72129	3.52237	3.31095	2.47614	7.57574	8.50631	9.5625	3.66447	3.9293	4.30863	4.93058	4.90534	4.77405	4.61974	5.2634	5.26707
Potri.001G034300	1.00896	0.925229	1.43118	0.795387	0.923334	0.630827	2.29525	2.0281	1.57114	0.498006	0.564856	0.546431	0.637391	0.651927	0.774948	0.359627	0.542447	0.446517	1.37666	1.38541	1.28097	1.40875	1.60105	1.15231
Potri.001G035200	2.62533	2.17382	2.42365	0.320358	0.361561	0.651623	0.197293	1.86843	0.672129	1.72723	1.21653	1.46879	1.5526	1.69491	1.30252	1.26741	1.42013	0.944179	0.977315	0.778373	1.18464	1.26619	0.590492	1.05791
Potri.001G036600	46.0736	49.125	43.0321	46.0199	47.5047	46.6102	59.144	61.9503	63.7969	56.6205	48.7327	49.8381	35.6808	27.5409	28.2074	56.9951	52.0151	49.0706	58.7214	59.8082	63.8928	45.7361	46.5395	57.5307
Potri.001G036700	217.088	244.941	240.85	315.501	326.413	327.963	278.743	205.555	187.031	365.136	248.93	335.98	181.825	132.719	154.038	124.002	136.14	142.631	256.275	213.619	229.783	150.719	171.742	173.014
Potri.001G037000	9.9367	10.602	9.33935	11.3897	13.9752	11.3774	11.151	12.3719	12.1844	26.8186	23.3093	21.0428	11.2989	9.11957	12.1038	17.1485	15.4756	12.6699	18.3533	15.2753	17.746	9.2828	10.1201	9.5819
Potri.001G037300	4.05524	4.43263	3.96891	4.32101	3.09457	2.95588	3.67817	3.89552	3.14622	3.39954	2.2805	3.48511	2.57542	2.39383	2.91968	3.95694	4.0269	3.84055	5.20579	6.02641	6.40314	4.91315	5.75453	5.35006
Potri.001G038200	4.96573	4.10646	3.73724	3.77156	4.91151	5.67555	8.97821	7.17118	7.56513	4.73046	5.00775	5.09894	2.55783	4.91179	4.56613	4.12296	3.85826	5.34413	4.45695	5.43097	5.30612	3.53055	1.60427	2.41061
Potri.001G040200	9.07661	13.6114	15.9846	0.956273	0.647558	1.11557	18.0357	13.6776	12.6828	3.18081	2.55846	3.5075	0.887464	2.2767	1.31692	1.71739	1.83423	1.90241	7.57976	9.42583	6.16438	7.75808	5.06755	5.57724
Potri.001G040800	0.166189	0.127394	0.122841	5.84087	5.83118	6.13398	2.3227	1.26067	1.90069	2.82117	2.37357	2.3668	2.51928	2.61344	1.89109	3.02313	1.86083	2.34118	2.11643	2.49919	1.48105	1.97876	2.62486	2.70924
Potri.001G041300	59.7899	6.60415	4.58504	45.8167	52.5843	72.342	16.9639	25.5262	146.782	41.3834	62.1204	48.4012	73.8213	74.3072	78.2097	45.1353	101.74	98.8073	29.3179	15.3177	0.99604	24.1871	2.46633	11.7666
Potri.001G041400	5.70011	4.6879	6.9765	2.49189	2.85565	2.93567	6.29593	6.24639	8.01773	2.91152	4.9115	2.63002	3.66324	4.86786	5.53091	2.63426	3.85644	3.03813	4.76169	5.27831	4.72546	4.46593	4.31831	3.72991
Potri.001G041500	2.43951	2.06769	3.07865	7.31322	5.82622	7.92669	7.85967	6.66413	7.56432	6.11024	7.49148	9.93483	3.19388	4.2148	4.3633	4.32947	4.62082	7.35371	3.12471	3.45243	3.18156	4.05682	4.08215	5.16308
Potri.001G041700	22.139	27.308	18.8183	20.2129	30.6381	25.0077	8.042	13.853	14.4648	19.423	21.4098	16.1454	19.0486	12.8963	15.1971	31.3189	30.7434	28.1222	20.4876	21.4254	25.1899	23.2311	24.8153	23.9809
Potri.001G041800	4.02672	2.68313	4.53863	11.8133	10.0449	10.7004	9.2234	9.78815	7.84208	11.134	8.85973	10.1606	4.97579	4.28648	4.27548	8.44001	6.74633	6.76324	4.93033	5.96874	5.91575	4.70666	4.45815	5.62006
Potri.001G042200	5.54516	5.94011	6.20075	4.62597	2.7845	6.76495	8.59948	11.1347	8.21633	5.27432	4.37689	4.39898	1.64304	1.38991	2.35948	5.67237	4.60085	3.13076	9.52029	5.96045	6.31849	6.30842	7.26349	7.39175
Potri.001G042400	1.83076	2.0871	2.35949	2.8283	3.10269	1.74617	2.43854	3.739	3.89944	2.95142	2.65576	2.87011	3.60471	3.9504	3.82819	8.76309	7.86981	5.93505	4.25251	4.38553	4.17215	1.30613	1.80724	1.6631
Potri.001G042900	24.1701	23.7728	23.6927	7.46799	7.18107	7.26986	19.7212	20.8736	22.2758	10.3648	12.0036	13.148	18.8143	15.5725	15.891	21.0299	19.2519	20.8128	19.8404	18.488	18.1636	21.5875	24.0065	27.9327
Potri.001G043600	19.7774	16.3489	19.6932	7.63605	8.00655	8.37023	24.5247	27.319	31.894	13.3664	11.7349	16.313	14.2748	14.9436	17.4457	18.0029	23.3087	24.393	10.5204	14.6359	14.4755	15.2185	12.7129	22.1989
Potri.001G043700	2.5547	2.49351	2.79	0.721074	0.701133	0.185826	2.41394	3.4507	2.97029	3.00985	1.9659	2.53179	3.1572	3.49543	3.81203	3.88065	3.99087	3.4439	1.13615	1.78875	1.97349	1.66153	2.06749	2.36347
Potri.001G044200	12.8364	13.1199	11.3814	4.91574	5.45621	6.7396	7.37493	8.04777	7.3557	6.05539	5.97142	7.13984	5.99124	7.14394	8.55115	7.24964	6.80581	6.14377	10.2446	7.69037	8.11181	9.82598	9.67396	9.02413
Potri.001G044500	9.37927	5.26138	8.89985	12.6513	15.4255	12.831	58.0573	57.9314	51.7208	28.9275	23.0351	29.9074	21.2054	19.0852	20.408	78.197	50.6213	57.5931	30.3326	43.101	41.6516	10.6728	12.8762	18.3674
Potri.001G046000	0.362752	0.344281	0.280903	3.2888	4.14405	3.43694	0.769144	0.739968	0.648833	1.30328	1.00601	1.19611	2.49839	1.82076	1.67079	3.92679	3.15146	3.65633	3.02083	5.48964	4.44355	3.68917	3.29957	5.05555
Potri.001G046800	4.34956	3.86576	3.35484	5.27923	4.88659	8.28881	2.33901	1.85648	1.45708	1.189	2.62229	1.76455	4.27666	7.01951	6.39601	2.04035	2.44774	2.10442	3.22768	2.36572	2.36858	5.26184	6.44054	3.93256
Potri.001G047300	15.234	15.3109	17.0158	5.91504	5.24856	11.1285	11.054	8.38386	9.29227	5.53399	10.7028	8.47877	16.4052	18.7048	17.656	15.5442	11.8934	17.5534	6.40019	12.4345	11.9863	12.4743	13.7851	10.69
Potri.001G047600	8.82827	7.58773	9.72243	17.1123	14.5531	16.0456	9.36401	10.7139	12.0776	5.5506	7.0111	6.66745	7.08039	6.78426	7.31452	7.28298	7.39251	7.06241	8.42952	8.11737	8.98883	6.23651	7.09734	6.62768
Potri.001G048200	4.80449	3.13568	5.07739	3.76662	3.14894	4.6069	7.84681	8.7821	5.57501	4.65847	4.68754	5.6854	4.77588	4.39564	2.48837	2.03336	1.85525	2.6314	1.64155	1.97209	1.45001	1.50904	2.11425	1.18886
Potri.001G048500	1.46487	1.88443	1.51838	0.588391	0.659487	0.670022	1.44944	1.28477	1.84867	0.99511	1.51292	1.1907	1.23019	1.25951	1.85211	1.52089	1.53592	1.57867	0.875395	1.18313	1.21665	1.44345	0.947412	1.42648
Potri.001G048800	1.12368	0.851115	1.00857	0.451346	0.731346	0.856339	1.23097	1.32515	1.00492	0.916754	1.1686	1.41898	0.588411	0.454843	0.520086	0.865963	0.816256	0.826645	1.19075	0.897245	1.23726	0.764529	0.80222	0.865436
Potri.001G049300	4.16706	2.42096	3.89072	0.422849	0.429511	0.556532	1.04165	1.76157	2.19678	2.16951	1.84902	1.33555	1.6569	1.83944	1.33102	1.40875	1.87447	1.86937	1.47427	1.86799	2.32432	1.97914	1.99182	1.48646
Potri.001G049700	5.03444	6.73832	6.37936	6.5159	4.65146	5.25383	8.77682	7.59522	9.58201	5.76119	7.22472	6.71072	5.20305	4.52854	3.99094	6.93752	6.00896	6.35721	5.95921	6.67865	7.58358	4.56712	3.43151	3.85692
Potri.001G050100	13.2423	11.9713	15.2908	49.4687	43.1274	48.141	40.2601	40.3294	47.7321	70.0507	66.3708	60.9969	37.0141	32.7912	33.4859	62.1101	52.4375	56.2493	48.29	52.3924	52.5067	45.3105	31.3215	43.9376
Potri.001G050600	22.2898	25.648	24.5215	27.116	24.0966	29.1486	35.2602	25.0239	29.1248	19.132	16.458	20.5331	24.7327	26.9123	31.8171	15.6739	15.6052	13.4793	28.5559	33.4425	27.049	17.2246	20.8473	16.9485
Potri.001G051000	0.288087	0.168257	0.365047	3.60371	3.6269	3.18047	1.50671	2.09353	1.86294	1.24203	1.7805	1.21266	1.5955	2.00573	2.02935	2.10656	2.13075	1.63701	1.68581	1.92791	1.66534	1.56807	1.78757	1.90182
Potri.001G051300	1.50106	2.34926	2.2653	6.78295	4.74631	6.43852	2.97051	4.47932	4.33706	2.67399	1.30089	2.94863	4.56962	2.76458	3.91435	5.50822	4.35606	5.01999	2.75903	2.54699	2.71161	5.31476	3.88967	5.20241
Potri.001G051700	26.6415	26.6927	28.0297	12.3898	14.6688	12.7766	24.7809	20.6191	24.3738	9.35374	14.0369	11.4951	14.7886	17.3656	15.1809	13.8358	14.6348	14.2618	22.9715	18.7228	19.4552	24.8277	22.947	19.6574
Potri.001G052500	6.59333	4.93126	7.43373	5.71455	6.84806	8.02494	6.87135	4.87446	4.87218	2.47472	6.92454	2.79726	5.77844	8.41611	7.95812	1.39656	2.49012	2.10606	4.94454	4.63821	3.69612	6.81956	6.32892	4.36694
Potri.001G053400	7.6557	8.2444	7.59273	10.8645	10.4182	9.7217	6.57146	7.08013	7.19885	9.35343	7.07265	8.08858	8.72642	5.31013	7.40466	11.0406	11.8982	10.1094	15.714	13.9101	14.17	12.6644	12.981	15.4878
Potri.001G053700	1.93107	3.50334	2.23623	1.78399	2.20603	2.61713	1.05091	2.06804	1.72035	1.86165	1.3924	1.32766	2.15951	1.86035	1.46493	1.30821	1.86467	2.01171	2.18035	1.79893	1.76745	3.63041	3.47893	3.91649
Potri.001G054000	42.5691	43.7729	42.2721	22.7464	38.315	24.0295	52.013	37.4724	32.6127	90.2423	53.2324	93.5038	34.6218	41.0102	41.4269	41.2999	42.8812	44.6524	47.895	47.2441	62.7624	20.436	46.2882	37.5549
Potri.001G054100	34.6992	32.8266	31.3431	17.2513	26.1732	30.3624	44.4285	30.6299	21.8347	78.9247	51.975	71.3784	33.1154	37.8288	36.3875	35.268	36.2272	42.5241	34.3947	36.9427	42.7138	9.97661	35.559	26.6439
Potri.001G054700	3.23128	2.5879	3.56487	1.97592	1.99393	1.66883	3.53131	2.69005	4.20364	1.51612	1.89925	1.35001	2.03749	2.89704	2.62202	1.21009	1.84298	1.62146	2.38078	2.1052	2.25356	2.53873	1.71391	2.0058
Potri.001G054800	2.66176	1.84792	2.94504	16.3599	18.0861	20.4484	33.4435	23.553	22.5159	22.8821	22.3403	29.7689	11.4573	9.76191	11.5884	8.26636	6.12897	7.49118	16.0093	17.618	12.6288	14.3766	11.4274	14.1569
Potri.001G055100	3.55537	2.47277	3.58695	5.52642	4.00554	5.36268	5.78691	5.93288	6.66608	1.60488	1.65695	2.29358	2.90683	3.60042	5.08042	3.61054	4.20119	4.42311	3.75636	4.36759	3.20245	5.10471	3.3851	4.81766
Potri.001G055200	0.261906	0.416407	0.516246	7.71462	7.25042	6.94807	3.94482	3.68784	4.5404	3.95204	2.74394	3.97292	3.99198	2.77051	4.34163	4.99432	3.99381	4.134	2.72028	3.43902	2.80369	3.18044	2.72905	4.06419
Potri.001G055300	122.151	161.181	110.239	164.915	171.2	168.735	96.9278	114.989	102.809	239.747	208.819	221.076	228.903	172.043	207.25	254.197	255.844	260.095	173.222	161.638	139.566	241.743	236.566	283.14
Potri.001G055700	0.528246	0.426247	0.191806	4.69029	4.56756	3.94438	2.14576	2.23309	1.63339	2.23747	0.956086	2.15726	1.98985	1.57554	1.7576	1.39518	2.37621	2.21176	2.30691	2.3976	2.35718	1.61684	1.81139	2.11275
Potri.001G056600	10.7192	11.0196	9.64304	12.7164	10.3063	11.1418	12.0863	16.296	18.5468	15.8822	14.9327	16.7716	12.1421	13.2791	10.4798	26.5202	22.1763	25.3792	18.5242	20.3031	22.3959	9.24808	9.35108	10.9436
Potri.001G056700	3.92732	10.6937	4.86849	0.0492963	0.100146	0.743185	1.6394	1.80722	2.12763	0.128606	1.73584	0.331491	2.40946	6.60721	3.56897	0.246351	0.52951	7.32258	1.67575	0.718651	3.4586	3.29176	4.45235	1.89047
Potri.001G057700	4.39647	4.11113	3.77982	12.2487	14.0446	11.8683	5.8311	5.76017	6.48657	9.25319	7.36745	8.26877	9.57744	6.6792	6.50484	6.47788	6.45734	4.87243	7.95813	4.78031	6.21846	7.22194	4.89404	7.3005
Potri.001G057800	7.08852	6.92523	7.10682	18.3622	17.8669	17.9529	11.4834	12.2879	11.7671	14.2115	12.1195	12.548	14.6471	12.2747	13.3318	15.6351	15.4971	14.3413	12.8183	13.6886	14.3667	15.4699	17.487	16.1234
Potri.001G058200	3.70566	3.51502	3.59959	2.22732	2.72649	2.89048	3.74579	3.64018	3.7487	4.20157	3.63755	3.61345	6.67817	6.22438	6.97733	8.69585	10.2095	8.38235	2.88409	3.20729	4.03253	4.08978	3.44753	4.46243
Potri.001G058500	0.404385	0.413316	0.33212	5.14357	4.32634	5.13072	4.53478	3.66905	4.21923	5.81948	5.68211	5.36192	3.3498	4.04853	2.72685	2.97628	3.26786	2.617	2.54839	2.15265	2.92202	2.90582	3.52618	3.59898
Potri.001G058800	3.49299	2.38009	1.47537	0.734917	0.995326	0.863339	0.98749	0.667991	0.560689	0.278876	0.276772	0.326738	1.40541	1.50815	0.841212	0.834691	0.75181	1.89032	0.349404	1.50524	0.881389	2.00132	2.13455	1.62268
Potri.001G059000	0.93426	1.12851	1.21374	2.31981	2.72598	3.62466	1.72279	1.62965	2.86299	1.35279	1.97855	3.04481	1.64633	3.27289	1.93293	2.25891	2.51273	2.01091	1.73952	1.35636	2.16844	1.74577	2.0122	1.61354
Potri.001G059500	1.13747	1.74389	1.08601	0.256998	0.502757	0.614996	1.05515	1.33235	0.924337	1.8177	1.30124	1.64089	1.16603	0.725171	1.07862	0.891882	1.13926	1.04359	0.858693	0.491974	0.547945	0.712815	0.701787	0.547537
Potri.001G059900	44.2193	41.3912	54.498	95.6947	95.484	93.6025	63.4653	58.9935	59.5365	50.8002	41.5448	48.2621	42.6777	38.5343	43.5005	77.6428	57.4388	58.3091	96.4193	93.7242	96.9651	42.3919	47.3038	47.5176
Potri.001G060000	16.7373	18.838	15.9065	34.4146	42.6347	32.7884	19.4199	23.443	21.877	29.2591	28.8818	27.0071	22.4806	17.5396	21.1199	27.4638	28.4921	24.9405	31.0432	24.8907	28.6676	24.8733	25.7014	25.8839
Potri.001G060100	22.3477	25.1431	32.326	4.82452	4.50261	4.72903	40.3395	24.4104	23.8407	22.9136	20.1997	29.6064	31.2459	25.2195	21.8304	18.2369	16.7678	19.5968	15.8907	16.5995	14.2055	13.0661	11.6669	14.0936
Potri.001G060400	48.1281	65.564	57.9002	47.0817	36.0091	44.1983	29.3619	26.5141	27.5262	56.4077	47.9483	62.6925	82.9159	68.0247	59.4679	49.7906	36.4492	42.3721	35.9111	36.4764	27.3998	44.7541	41.8324	45.0752
Potri.001G060500	70.8849	73.3462	53.3406	41.3955	67.5067	49.4524	21.4282	24.9653	27.3291	49.4735	54.0427	42.4331	49.0807	44.454	49.3598	67.1477	64.0458	64.6073	76.5612	67.1474	80.1511	55.8779	70.1907	58.129
Potri.001G060600	4.66015	4.37688	4.34458	2.52951	3.97394	3.48659	4.98497	3.5969	3.27521	1.58377	1.81633	3.09265	7.3868	7.28026	9.8732	3.66585	4.65778	4.17487	5.2915	2.14549	4.7325	10.608	15.0442	15.3914
Potri.001G061100	8.42722	10.8282	9.7293	46.8284	44.4553	41.6025	24.3008	29.4171	19.688	19.4781	14.2363	19.865	27.4049	28.8176	29.9557	13.3151	15.7506	18.0372	12.8722	12.0995	11.738	19.3619	17.2559	18.2476
Potri.001G061600	31.4458	33.9033	34.348	83.2461	77.3276	76.9793	55.1402	55.4562	56.2269	40.2649	31.3998	38.3572	34.1602	32.0312	36.2357	47.7621	49.7219	49.5094	40.3677	43.1789	37.0715	41.5519	37.5909	43.7374
Potri.001G061700	7.7379	9.13497	7.1532	0.770995	1.63154	0.138374	3.38308	5.56733	2.1953	2.81595	1.92968	3.88839	5.96265	5.03087	4.62627	9.33132	8.72519	9.08929	4.41013	6.45006	4.5655	4.87165	4.32257	5.05103
Potri.001G061900	31.7936	35.224	31.4513	14.4383	15.9403	14.2992	20.19	26.7859	19.9378	29.8352	24.8067	25.8672	21.9343	24.5384	21.5991	20.7768	23.3495	24.886	21.1823	20.5874	22.1163	23.6709	23.5975	22.9032
Potri.001G062500	8.16713	2.74097	4.20479	4.21077	4.68602	4.21801	34.6163	31.4031	32.5201	14.17	8.74436	12.212	6.30092	5.84865	4.46952	18.1473	8.31459	9.274	6.99903	8.82495	8.69068	6.2741	5.21438	7.09341
Potri.001G063800	1.51438	1.64457	2.42533	1.97691	1.85359	1.63756	0.74922	1.52044	1.73199	1.19017	1.15494	0.836662	2.16396	3.21821	1.79504	0.85494	0.777828	1.61348	1.98823	2.41844	3.00924	0.759212	1.02776	1.06916
Potri.001G065100	0.197477	0	0	55.207	68.5382	53.2996	70.5388	37.7148	47.7384	7.94624	11.8294	12.9952	20.4153	18.1293	13.9821	49.3508	52.4189	73.8739	61.187	35.3212	50.6088	63.7574	72.1281	63.0682
Potri.001G065900	7.85542	5.57798	11.2191	15.8096	14.0944	15.6734	21.5454	17.883	18.5292	6.51594	8.01085	9.09612	12.028	14.4326	15.4033	11.6185	11.6654	14.8008	9.49552	9.94794	9.6927	12.9339	11.8903	16.445
Potri.001G066000	36.7452	58.8867	32.8258	8.79078	12.1659	8.86283	11.6856	15.7961	13.5339	53.3113	44.4433	44.724	109.282	78.3117	82.2953	101.905	100.912	89.2789	36.8669	36.5426	30.6779	78.2132	85.4737	84.8018
Potri.001G066400	97.6228	135.43	117.714	0.339645	0.275997	0.292597	12.5084	23.5824	20.1562	32.0759	25.4202	27.4902	35.0509	23.0968	26.4607	29.7456	30.819	29.9506	23.8908	30.6537	26.8843	31.4973	30.1335	33.4311
Potri.001G066700	1.91198	1.18785	1.60725	4.54766	2.69205	3.04855	2.2999	2.59296	3.30378	0.989982	1.3724	1.21512	1.99376	2.48569	2.15672	1.90013	1.6637	1.56222	0.945029	1.57659	1.53508	3.06357	2.31302	1.98268
Potri.001G067000	0.877276	4.97641	1.08076	51.5171	38.99	46.1921	6.64051	20.5516	16.856	13.4951	14.6949	21.0241	4.49106	13.0252	8.20797	9.90527	14.3469	9.88689	14.0977	17.7926	14.7911	18.296	15.5015	20.7654
Potri.001G067600	2.82052	3.85674	3.86916	2.44955	1.45141	2.41797	5.20452	3.63967	2.97344	2.55618	2.53689	2.73283	5.94844	4.62232	5.01186	1.91269	2.00468	1.44389	1.92158	2.67825	1.8361	0.764337	1.3169	1.64392
Potri.001G068000	37.2805	41.1557	35.6911	14.2206	12.5303	14.4647	21.4407	24.0204	20.6641	23.1712	22.1447	23.545	20.3101	21.6101	24.0533	29.4535	33.056	28.6818	28.1801	30.7446	29.7534	24.7204	25.5591	26.457
Potri.001G068100	26.9619	24.7158	19.0374	18.0069	17.0145	17.5702	20.6891	26.0004	30.709	9.41968	8.03145	12.7999	19.9499	16.51	25.8142	22.5258	25.9653	26.6041	19.68	22.6003	21.2052	29.9376	23.7854	32.0294
Potri.001G068400	16.6702	12.3328	16.6289	3.57657	4.9815	9.3076	9.18599	5.95992	8.722	4.19879	10.2985	5.49086	7.56883	13.2171	9.11526	6.7279	6.3613	6.27674	6.48285	7.56783	6.01978	15.4973	13.06	11.2221
Potri.001G069000	12.067	11.41	13.0998	3.90336	4.36899	3.42751	7.90701	11.7905	12.202	5.92477	7.30554	8.06568	5.38884	5.18846	6.39726	10.3578	10.1312	10.5535	7.46533	8.82845	10.0977	6.18047	6.8182	6.8866
Potri.001G069200	0.487796	0.186964	0.540845	11.56	14.1304	13.2923	2.11164	1.68691	1.76176	3.3225	3.5849	3.89273	4.90953	5.73594	4.85688	7.15999	5.26146	7.44929	5.76383	7.46544	5.28711	5.56349	7.40354	7.38862
Potri.001G069500	1.86648	1.96595	1.89569	3.36509	2.21673	1.41332	0.902267	0.953659	0.64495	1.09886	1.31184	0.937602	1.14721	1.19498	1.33306	1.80177	1.80318	1.83513	1.60124	1.72928	1.59234	2.55718	2.23632	2.09228
Potri.001G069600	0.203248	0.560891	0.400626	6.13922	3.6708	4.50111	0.422329	0.453469	0.567678	0.630424	0.383292	0.538993	1.27284	1.42823	1.1821	0.611965	1.00218	0.98169	1.13142	0.908836	0.979095	2.18056	1.886	1.4819
Potri.001G069700	3.0518	2.68897	1.65943	1.01447	1.14494	1.69933	0.208254	1.12699	1.01353	0.793971	1.98454	0.620158	1.77833	0.715629	1.33054	0.950559	1.29723	2.09293	0.884237	1.56854	0.405552	4.00959	3.73978	2.9178
Potri.001G069800	18.9568	19.5169	16.5556	4.69089	2.46896	1.91521	4.43602	3.50706	3.998	5.03428	4.60488	4.94696	12.9294	10.8211	9.90213	4.44398	3.07027	3.93135	2.93573	7.18907	4.79926	21.0885	19.9973	21.8541
Potri.001G070300	3.50381	1.71275	2.40223	11.6873	10.9391	8.78565	2.86398	3.46684	4.25488	3.76737	3.63332	2.84288	3.86153	4.9208	3.17808	3.8988	4.25657	4.61678	4.56014	6.48756	7.04501	5.42249	5.63936	5.94469
Potri.001G070600	1.85776	3.15393	3.01017	4.42664	3.42581	3.81346	1.90052	3.06299	1.94086	0.871075	2.20055	1.29891	2.5979	2.60519	2.66736	3.19181	3.33808	3.22062	0.859869	0.871607	1.09212	3.56758	2.85964	3.58917
Potri.001G071000	95.38	85.2807	80.1993	14.1642	17.2784	30.4333	53.6065	56.3569	75.904	26.9671	55.5906	52.4439	37.5705	59.4546	51.4233	34.4191	36.8411	29.2811	46.1987	77.0837	63.0092	103.063	74.3117	56.9831
Potri.001G071500	12.3368	11.9626	15.0268	7.06449	13.0782	10.2526	22.9428	21.0599	15.5681	26.5976	23.9669	32.4673	28.017	31.6217	31.2761	11.3658	12.66	14.9791	13.1569	12.4609	9.87439	10.6887	9.71144	11.0771
Potri.001G072300	32.74	31.2116	31.0752	71.062	69.0799	66.0608	53.978	54.8523	52.9143	43.8849	47.3869	45.3078	76.0815	57.6188	51.4978	59.5193	62.7211	65.8176	56.3445	57.1136	60.4232	55.7372	56.1114	53.2703
Potri.001G073000	3.56544	4.09347	3.20106	1.49098	1.93959	1.35205	2.05392	3.24734	2.39904	2.7228	2.27558	2.90227	2.20906	2.07587	3.27292	1.93627	2.52871	2.03526	2.25717	2.83398	1.95284	1.61608	1.95268	1.05328
Potri.001G073100	18.5142	15.4863	18.4264	12.9367	13.8182	14.8362	37.5605	33.9677	37.2232	30.294	28.0431	27.2964	25.6527	29.7996	27.3269	19.5167	18.6775	19.414	26.6369	27.3671	22.9506	20.3103	15.297	19.3036
Potri.001G073900	300.431	240.229	178.251	216.136	197.165	234.44	110.996	92.6432	98.9932	143.036	136.735	107.905	215.231	259.528	200.647	200.197	169.523	156.28	206.141	193.458	239.184	234.193	260.187	197.159
Potri.001G074100	3.4325	4.23775	4.48823	3.5219	5.06564	5.68392	4.70783	8.15871	5.33523	3.04843	4.901	4.77328	2.83775	4.46812	4.08207	2.7287	2.09468	2.80017	2.10601	1.73676	1.57166	3.44166	3.55615	3.90876
Potri.001G074300	3.81573	3.85761	3.71974	0.233231	0.541497	0.526228	0.984929	0.962374	1.35814	1.35599	1.33426	0.936936	1.93773	2.02133	1.88782	1.5818	1.7724	1.17839	0.914807	1.50134	0.959022	2.95261	3.27541	3.23695
Potri.001G074400	0.58122	0.371285	0.429619	20.2525	19.8799	17.975	5.89479	7.26188	6.71736	6.63866	5.27892	7.38556	6.57201	4.73474	7.80796	5.54169	5.8512	6.02054	8.50836	7.27088	9.02958	6.00983	8.85733	7.46077
Potri.001G075200	1.07946	0	0.773724	3.23219	1.38798	3.05611	2.62169	1.83914	1.51221	0.575859	1.6329	0.86746	0.487743	0.88978	0.620373	1.9698	1.45163	1.39406	2.67984	2.92537	1.70182	2.65666	1.25934	2.21702
Potri.001G075500	5.17702	4.64011	3.9248	1.15169	1.47313	2.4804	3.58576	3.76723	5.75313	1.53567	1.98793	2.38593	3.24606	3.70108	5.18611	4.91608	5.75993	5.46866	2.71875	3.13745	2.9543	3.59365	2.79113	4.98918
Potri.001G076100	1.33562	1.62514	1.75511	4.01081	3.84045	3.00773	2.51726	2.89477	2.87898	2.6392	2.29298	2.34254	2.21278	2.05441	2.2918	2.04264	2.66565	1.7769	2.00404	1.82825	2.51232	2.13632	2.26023	2.64516
Potri.001G076300	14.8367	12.7679	12.9889	8.89859	10.9081	12.0305	7.9203	10.7154	5.45102	13.6578	13.5884	14.8503	11.1718	7.88096	9.14942	8.52059	10.5317	9.11226	10.6578	15.7099	11.6848	17.6733	15.7636	18.5157
Potri.001G076400	28.1769	24.3618	22.8677	79.8712	85.1804	83.7706	47.0551	59.6069	54.8288	73.8515	58.0804	61.3365	63.1348	55.1047	56.3101	57.0495	61.7648	52.4173	62.1186	65.1093	65.3465	64.3456	60.1144	67.5547
Potri.001G076500	1.79996	1.43498	2.0578	20.7642	16.5284	16.6506	5.8061	7.068	5.16602	7.30318	5.67067	6.29369	6.6202	4.81452	5.32534	7.94866	9.11196	8.55744	6.57904	9.8883	7.83843	8.26582	6.92968	7.06089
Potri.001G077100	8.89668	7.80564	10.902	21.4727	17.1747	19.4337	16.827	12.8231	12.6632	15.9393	11.5286	16.3551	12.7568	12.6712	13.7869	11.2996	11.9699	11.3709	13.479	18.0217	17.7877	14.4069	13.4845	13.6637
Potri.001G077200	1.04093	1.70227	3.28287	24.6685	11.7783	15.9685	17.0976	13.563	14.8375	8.11538	7.39018	8.99699	4.13893	3.30338	6.44891	11.7009	9.92313	12.8157	8.74647	16.5127	11.0317	8.87154	7.19293	7.37572
Potri.001G077300	12.5809	8.08262	16.4731	4.57207	6.51803	5.38985	8.59533	8.7683	9.52032	8.4373	4.78494	7.11981	4.82372	4.14189	4.6205	5.29117	5.07103	5.44677	8.18002	13.2667	11.4861	8.34955	5.97307	7.25948
Potri.001G077400	58.368	61.0094	57.3244	39.6535	42.4651	45.4888	53.2723	57.222	59.0576	23.0788	17.6124	18.293	49.9269	48.7356	47.3541	39.8368	42.5723	41.2536	44.255	42.2044	49.4687	44.9006	36.9219	43.0598
Potri.001G077900	8.87154	8.3462	9.6873	10.5688	6.74554	5.58147	2.19454	7.73741	2.4759	1.39445	1.23016	1.73279	2.90617	3.4278	2.93165	1.72006	2.52688	1.47987	2.80597	5.79587	4.85639	3.48733	4.72711	4.29633
Potri.001G078000	1.57932	4.8426	5.62737	4.09896	2.37916	2.66239	0.360621	1.30103	1.17005	1.4258	2.02148	1.19321	0.845338	0.550763	0.768006	2.31664	1.09821	1.2656	1.65878	1.42275	2.10681	1.94896	2.51844	1.87133
Potri.001G078300	2.08107	2.75263	2.05101	8.80154	8.25761	5.71852	7.08593	4.75234	4.89285	4.72061	4.14181	5.59091	7.30121	5.96601	6.34584	7.74026	8.19904	6.20251	1.28575	0.912314	0.648675	2.14799	2.35645	2.70277
Potri.001G078400	60.0637	51.1722	72.4385	15.3556	10.6159	13.8374	27.6977	26.8374	24.4179	27.5561	24.6644	27.0223	19.5575	19.1264	26.797	26.8902	25.9619	28.404	11.5083	25.8002	22.9623	17.562	19.343	18.233
Potri.001G079400	22.6969	25.6206	19.8684	10.259	12.62	12.157	12.7464	13.3379	12.004	19.588	16.7337	15.5281	16.9075	16.4017	14.983	24.9344	25.6872	20.8351	21.0275	20.3646	28.0191	20.8284	22.5705	22.8782
Potri.001G079600	3.14159	2.89341	3.67463	0.887476	0.600971	0.517658	3.72339	3.4507	3.79045	4.4569	3.67648	3.69596	3.22584	1.83901	3.40464	5.92492	5.13517	6.04863	8.52112	5.73379	6.58569	3.32305	4.60074	5.42416
Potri.001G079800	32.903	28.4624	29.283	26.9316	23.0839	22.2737	69.7056	81.3983	80.8595	64.7536	46.7967	63.8602	63.3545	58.2861	61.5631	128.14	116.571	115.539	48.0512	74.0754	76.6555	23.6005	31.335	25.9158
Potri.001G079900	16.8984	18.7142	16.8047	16.6395	20.2114	19.0072	15.3995	17.6341	19.2509	12.5032	10.4095	16.7472	19.9829	16.472	15.8674	28.9429	28.997	32.5856	19.7519	23.1893	22.3814	22.9101	27.1496	25.6968
Potri.001G080700	3.52414	2.58141	3.1838	4.19942	5.68744	5.48754	16.331	13.2618	14.8776	7.6812	10.4901	12.5762	5.3715	7.05643	7.87182	19.2175	20.9971	20.1366	6.04571	5.37785	5.14956	6.30148	8.58121	11.2188
Potri.001G080900	7.90643	6.02575	5.67526	7.0491	6.11596	3.16283	3.30112	6.68896	6.55839	3.10329	4.30929	3.81545	2.81664	2.17551	2.83138	7.88934	4.84498	5.10732	2.54408	6.52	4.22701	2.84108	4.2408	5.81954
Potri.001G081100	1.19222	1.35395	0.685419	9.07209	10.5572	9.16764	5.4396	6.32484	6.21966	7.96783	6.6862	7.38369	7.47286	6.64364	5.86207	7.01319	5.87864	6.74326	3.30445	2.43284	2.16966	2.29119	2.15767	2.24456
Potri.001G081200	2.21596	2.5773	2.1714	1.37093	1.17776	1.21922	1.47436	1.46616	1.06711	1.15303	0.805268	1.01319	2.86106	2.19399	2.47971	1.45712	1.26639	1.04932	1.0701	1.76264	0.760732	1.27694	1.94863	1.47783
Potri.001G081400	7.23613	8.2643	7.50696	1.92984	3.60175	2.6357	13.1604	14.6412	12.6687	10.0692	8.2871	12.5743	9.05682	11.2893	9.66759	5.58652	7.24676	5.66	5.63094	5.83257	6.29422	3.81865	4.45365	4.15166
Potri.001G081500	113.801	126.862	92.2892	2.00192	4.06691	6.30145	18.3668	51.2653	37.2012	75.5812	54.969	63.92	57.2288	47.4354	58.6123	45.0834	47.0237	41.9366	39.4957	53.5726	41.4311	65.1891	43.6175	56.9227
Potri.001G082200	9.78436	8.8539	7.55474	1.10142	0.678044	0.215648	6.84478	6.61851	6.60241	2.71669	4.28625	3.48899	8.05345	5.86258	8.5099	8.25628	7.73353	7.14159	6.21837	8.16106	7.80555	6.24871	6.58267	6.46378
Potri.001G082400	1.57022	2.1885	2.11029	6.03952	5.7464	6.77806	8.12158	2.9513	3.29957	1.73516	1.47795	1.0048	3.0981	4.1256	4.99337	1.62369	1.79876	2.14051	1.24942	1.7224	1.78788	2.88642	2.86525	1.46589
Potri.001G082500	13.0531	16.5057	13.648	6.85627	13.5644	10.4715	12.5431	15.0095	10.3555	14.3445	11.5561	13.2315	30.1927	29.8256	30.8387	13.8564	14.9904	13.7488	10.3264	9.79922	10.2381	26.3018	28.4141	26.4651
Potri.001G082600	5.24152	3.50994	3.80014	6.70325	5.76827	7.57452	4.62001	4.67775	4.93212	2.6263	5.01247	1.86398	7.12673	8.12574	7.12225	5.07919	5.96613	4.56462	3.73345	3.78441	4.55654	8.00407	6.95839	6.06312
Potri.001G082700	0.539731	0.325976	0.894618	0.335044	0.293611	0.565947	2.0391	1.75156	2.05566	0.596425	0.843663	1.32529	0.609678	0.750752	0.806484	1.32962	1.27017	1.30113	0.412282	1.01866	0.803639	0.811757	1.0656	1.20928
Potri.001G082900	27.549	31.7179	33.8758	15.2248	18.6723	18.3393	33.4412	30.1334	29.4415	38.0711	30.9326	37.1029	31.6578	30.9157	27.9218	26.2058	24.2814	24.8041	23.8329	23.6649	22.2774	16.2466	19.2133	17.8866
Potri.001G083200	5.52959	7.61023	9.63144	0.989583	1.28066	1.26297	4.30668	8.01301	14.3422	3.62578	6.77172	8.57678	2.77554	2.9164	3.39184	5.49477	6.92884	6.06644	2.07011	5.21679	5.82856	4.72093	4.72895	4.1323
Potri.001G083300	3.86931	4.38126	2.84137	0.0609482	0	0.56881	0.487955	1.01563	0.621096	0.445209	1.00994	0.558877	1.54605	0.644915	1.24702	0.951811	1.43403	1.32926	0.318745	0.928901	0.767502	1.065	1.16086	2.29836
Potri.001G083400	4.84808	3.854	7.10072	12.2248	10.7935	8.95742	10.9932	11.7781	11.4569	11.026	10.1336	15.4314	4.35067	4.22281	4.5405	14.3268	11.6758	14.1143	11.4806	9.60618	11.7853	11.905	13.4712	13.8523
Potri.001G083900	6.19939	5.88371	5.85718	8.44387	8.51984	7.17744	13.8594	15.6618	18.159	8.26439	8.11801	13.6886	12.4408	9.50928	11.8752	11.2744	13.6177	14.1261	10.8685	10.0492	8.57744	19.0918	20.2228	23.1434
Potri.001G084000	10.7948	11.2458	10.001	10.9559	12.9266	12.9842	8.27958	10.4382	9.79548	3.39108	9.28234	4.33632	11.7415	13.8851	13.4146	6.54219	7.10454	5.36338	9.58988	7.94891	7.19326	10.2905	8.8991	6.14793
Potri.001G084200	36.1678	32.6633	43.7943	75.551	96.0299	90.9816	68.5123	63.6047	63.3161	75.1402	58.0155	74.4347	35.6498	42.4294	41.9448	86.4466	83.5824	96.9941	83.2744	66.2652	74.5297	93.6361	110.865	128.822
Potri.001G084400	0.323963	0.124169	0.259418	3.09049	2.09278	1.82163	0.641104	0.614376	1.42356	0.984479	1.07812	0.596607	0.664194	0.504866	0.793606	1.99149	1.36445	1.3423	0.744326	1.40119	0.936362	1.01509	1.07933	0.956457
Potri.001G084500	1.2766	2.17465	1.48398	11.1494	9.29512	10.8736	5.08502	5.95937	5.70617	7.79312	6.79022	6.07636	5.82436	6.01011	7.86341	6.47193	8.2853	7.34707	5.0539	5.0532	4.73051	4.85745	6.26869	7.09259
Potri.001G084600	9.27783	9.43005	10.5662	3.51958	4.54238	3.92382	6.47711	6.99194	7.84346	6.78386	7.66181	6.17626	8.04414	6.54289	5.66971	7.19062	6.98917	6.6388	7.14608	8.34115	7.25027	7.18366	6.66547	6.45753
Potri.001G084900	4.9811	3.83626	3.24973	1.01447	2.13723	1.41611	2.42962	1.7844	2.93923	1.05863	2.95736	2.1361	1.98755	3.0613	2.48367	2.49962	2.7386	1.82716	2.50534	2.50219	2.70368	3.05995	2.38931	2.41349
Potri.001G085000	4.67433	6.22399	5.07173	2.10146	2.56614	3.46244	2.63081	3.59751	4.17149	1.29419	2.52129	1.85327	3.4529	5.10341	4.44606	2.53935	2.4317	1.70577	2.47729	3.60686	2.27239	4.8588	3.21731	2.81842
Potri.001G085100	34.5903	28.3269	18.9665	17.7374	18.2386	32.0897	10.7307	8.53983	10.7862	7.87325	22.095	8.80679	21.455	37.718	28.2302	11.5958	15.5239	12.1168	19.1704	18.4888	15.3654	45.7697	40.9332	25.4763
Potri.001G085900	8.91141	5.17662	13.7743	30.2063	24.5527	38.0459	55.8553	50.9788	54.429	21.1754	17.4241	38.5997	17.8441	20.3818	15.4012	9.04036	8.69328	12.0826	6.22864	10.7844	6.48557	11.8279	12.7524	11.5872
Potri.001G086700	2.3213	1.30901	2.16944	1.15746	1.65468	1.7542	1.62365	1.71445	2.54405	1.94597	2.21987	1.45445	0.596762	0.95258	0.759038	1.60673	1.21695	0.682265	0.714617	0.809593	1.8123	0.441422	1.10624	0.739792
Potri.001G086900	12.726	14.7483	15.3152	46.015	25.1919	29.357	9.83351	9.74462	8.90028	11.6421	10.3372	14.0204	8.64729	8.25033	9.56268	14.6376	13.7463	13.0301	9.48926	9.06915	8.77902	18.454	17.5315	17.2567
Potri.001G087900	15.1496	15.9354	15.6455	8.90291	7.46093	7.14599	15.3021	13.8719	14.8945	13.6251	11.402	15.0191	16.3131	14.3295	16.2843	14.1764	14.0694	14.691	13.3124	15.827	13.9276	13.6252	15.5153	14.4889
Potri.001G088100	5.56183	5.88297	7.10683	1.06505	0.879538	0.820547	3.8395	6.92598	7.56785	5.50286	4.30451	6.51082	2.44292	2.12567	3.22987	4.96545	3.98611	4.80802	2.75103	4.23451	5.07814	4.21493	2.68135	3.12141
Potri.001G088400	6.08238	6.21672	6.16013	22.4064	15.5751	14.6901	3.95682	5.42818	4.78998	5.9722	3.61593	4.29073	3.77468	3.96102	4.58867	9.20737	8.39531	7.28798	9.14145	9.0158	7.47885	9.73757	10.0513	13.3894
Potri.001G088600	37.1523	35.1872	50.1282	96.5758	77.641	80.3244	65.73	55.4644	60.3879	51.1328	49.189	62.8974	45.3743	46.7508	46.0857	51.8703	49.4941	60.6639	47.9605	48.8822	46.9417	53.681	54.8476	54.5496
Potri.001G088700	1.64605	1.35527	1.46456	1.4509	1.54215	1.60854	3.30269	3.10124	2.24589	2.72146	2.56145	2.78436	1.63625	1.63241	1.38746	3.62532	3.8891	4.39525	3.31368	2.62871	2.70922	2.9112	3.29495	3.66242
Potri.001G088800	77.5	77.8979	85.6208	93.3171	82.6192	81.3093	103.393	117.815	112.387	157.066	134.703	145.926	82.0741	78.8966	80.4929	124.426	111.369	119.106	91.8028	104.862	102.397	72.1473	66.0551	83.6231
Potri.001G088900	0.751264	1.39174	1.7122	0	0	0.0541581	0.325218	0.251422	0.316554	5.23513	3.28145	4.28892	0.700116	1.22399	1.06859	0.329874	0.115761	0.0889363	0.246583	0.249949	0.542852	0.235396	0.139053	0.144653
Potri.001G089000	5.01905	5.71378	5.14763	1.54068	2.75254	2.0709	4.36057	2.29423	3.7335	1.06043	4.25497	1.56305	2.83936	5.78102	4.12738	1.14671	0.972483	2.08683	2.87152	1.95496	2.71264	6.01438	4.71289	2.09517
Potri.001G089500	8.33008	9.02345	9.36756	1.57288	1.16193	1.60136	4.36776	4.57485	5.93139	6.446	8.76676	7.09777	7.6789	6.0924	6.39131	5.71652	6.61165	5.46167	5.98238	3.37312	7.27105	5.35405	6.32545	6.28774
Potri.001G089700	1.22416	0.923959	1.07655	2.61739	1.82364	2.12883	2.49708	1.94968	2.28545	1.68932	1.37886	1.36883	0.505468	1.1313	0.833413	1.0396	0.975063	1.05233	0.870356	1.2231	0.780225	1.11412	0.836608	0.947661
Potri.001G089900	7.71102	8.27069	8.07867	17.8872	16.7647	16.3337	13.7909	14.2205	13.4741	14.2168	12.0367	13.7538	15.0429	12.4021	13.4366	13.2369	13.1273	11.9557	11.4931	13.9297	12.4536	12.8157	12.6434	15.0681
Potri.001G090400	2.65477	3.49453	3.56785	2.10036	1.35666	2.55174	2.14922	3.51795	3.25416	1.21392	1.20476	1.6593	1.55939	1.23091	2.18685	1.45333	1.78503	1.29521	1.26743	2.05557	1.39512	1.93589	2.26331	1.77617
Potri.001G090500	7.88219	6.2124	7.24863	2.63092	3.20081	2.11282	4.28407	4.06212	4.59763	4.07164	4.27953	4.36155	5.57296	5.94523	6.24621	4.45683	5.54246	5.83523	4.34345	6.26431	4.43878	5.09257	5.72612	5.72872
Potri.001G090700	29.0553	31.2334	31.7144	48.6259	46.2295	48.712	125.991	90.787	68.952	82.3657	72.9568	93.295	74.1785	70.5205	59.0688	27.558	29.5528	29.7415	39.8426	40.8116	38.6745	26.1653	24.1374	27.2804
Potri.001G090800	5.70642	7.1617	7.82128	0.298505	1.18395	0.520433	1.91713	1.94231	2.04499	2.15824	2.06099	2.52865	3.87836	2.52687	3.35578	2.26424	2.87917	2.91581	2.00714	2.09105	2.50599	3.51282	3.22267	3.16166
Potri.001G091300	7.79392	7.87342	5.49306	0.91005	0.690209	2.24743	1.83829	4.24617	3.75321	4.48242	3.21707	3.02642	4.41428	2.92739	4.75525	3.45636	4.91552	5.10683	2.66524	3.13581	1.74628	4.67974	3.8469	4.32756
Potri.001G091500	32.573	36.8594	27.3731	8.17722	9.65083	8.55403	9.20859	9.214	12.4645	14.2626	9.19469	8.8551	17.3459	10.0535	14.3408	14.5944	14.9378	13.6339	11.9131	15.6365	24.6575	13.1223	18.9482	20.906
Potri.001G092200	9.36781	6.97675	9.01028	7.36084	9.76835	10.2377	8.13336	6.7138	7.46261	3.47118	7.70858	3.80519	10.4531	17.5175	13.5548	4.03233	5.00318	4.11561	8.52584	7.02727	5.54952	15.7849	12.1006	7.26229
Potri.001G092300	7.95454	6.73647	8.57561	3.9906	3.46179	3.89469	7.26041	7.15692	6.81683	6.06956	5.0063	4.84713	5.64798	6.07171	5.41865	5.63732	5.41643	4.27406	5.08107	5.15044	5.09875	4.59014	4.64732	4.63443
Potri.001G092500	57.015	67.5848	60.7205	182.719	174.105	173.319	92.1469	84.8891	93.1387	101.183	92.9312	102.252	112.502	110.573	101.498	123.873	120.179	129.985	109.26	98.1093	112.761	109.564	110.919	115.303
Potri.001G092700	7.74569	8.34971	9.72119	0.631963	0.526702	0.697977	5.14935	4.96842	4.95389	4.05829	2.61799	4.16045	7.81987	9.19037	11.8591	3.94768	4.67462	3.95436	2.79655	4.31652	1.98224	3.21576	2.44917	3.10708
Potri.001G092900	2.09026	2.00005	1.20536	2.57236	3.38708	1.69281	1.71621	2.36156	3.36239	5.18227	4.41548	3.86578	2.65252	2.79752	2.64282	9.35112	7.16351	5.43336	3.15301	4.09569	4.54188	1.85058	1.86585	2.10084
Potri.001G093000	5.7389	7.36326	7.94248	26.6807	45.3013	33.2379	7.85322	12.3137	9.17281	19.0391	13.9515	13.6719	16.75	15.3614	16.8277	23.6519	23.7819	23.2436	18.083	19.4998	21.293	17.5075	27	20.3132
Potri.001G093100	0.273041	0.209304	0.470921	18.7539	11.3628	15.8254	0.742958	0.670103	1.05188	0.457785	0.83294	0.536353	0.271415	0.928384	0.34522	1.30167	2.07557	1.68081	2.43763	1.96219	1.57836	1.7795	2.62796	2.4534
Potri.001G093500	1.76148	0.982027	1.20997	1.24354	1.21957	0.30784	3.48587	2.38185	3.23878	2.23737	2.54616	2.20194	1.32651	1.51245	0.877355	4.12508	2.01785	2.07264	1.51373	2.21634	3.08562	1.12393	0.895773	1.26074
Potri.001G093600	4.60274	4.23861	4.44643	1.22642	1.14038	0.998711	3.15644	3.21294	3.24791	1.83375	1.51659	2.59606	5.57194	4.57105	4.72473	4.16212	4.36304	4.40222	3.3266	3.56608	2.85388	3.92962	4.79104	4.8202
Potri.001G093900	0.756971	0.621488	0.868339	1.96387	1.60665	1.64603	1.42433	1.82732	1.39834	0.905048	0.743354	0.828801	1.81331	1.37833	0.988457	1.44472	1.40733	2.02141	1.44675	1.99496	1.91292	2.10278	1.98449	2.33202
Potri.001G094300	0.450582	0.316617	0.444074	1.60624	2.14475	1.72155	0.919542	0.653443	1.22052	1.03875	0.624794	0.968086	0.83981	1.14904	0.961359	0.819652	1.20344	0.720102	1.0944	1.07936	1.08528	1.4683	1.13979	1.24353
Potri.001G094700	277.285	217.18	167.246	93.5015	100.561	158.434	105.549	89.361	86.5462	100.339	147.491	77.1524	169.172	239.376	207.6	78.2243	77.4149	81.63	125.586	127.236	124.564	204.841	220.741	138.293
Potri.001G094800	1.47723	1.55704	1.75162	1.50194	1.50676	1.43765	1.75859	1.56554	2.08965	0.928781	1.48508	0.816138	1.51432	2.53757	1.57591	0.949797	0.834622	0.874391	1.26064	0.933816	1.02295	2.05976	1.59497	1.04293
Potri.001G095000	4.78031	4.51005	4.53006	2.6586	4.60083	5.93789	6.91306	4.7584	7.26012	10.6349	6.52658	7.22329	5.84842	3.5425	3.95184	4.98224	5.74162	3.48249	6.1795	5.08938	8.85687	5.16177	4.17442	1.88806
Potri.001G095100	4.34003	3.73018	3.69407	3.0507	2.14633	2.16165	4.09915	5.45774	3.37245	8.55824	4.97857	6.05498	4.26516	3.801	3.92843	3.61336	4.05302	3.54978	4.81741	6.40589	5.17922	3.06591	2.72637	2.9881
Potri.001G095600	8.0962	7.6114	9.54022	3.43771	2.38678	2.06511	9.63653	7.40977	7.51332	4.01619	3.23018	4.47358	6.81586	4.3595	4.93788	7.52341	6.20076	6.0558	7.05704	7.59326	7.08942	7.34844	7.67175	8.72827
Potri.001G095800	85.8481	80.92	105.641	179.186	202.385	198.9	172.942	122.212	135.134	89.3332	96.5523	93.6894	90.6102	104.912	112.75	161.328	118.623	130.532	254.317	219.198	225.587	68.0568	73.0371	64.5652
Potri.001G096000	2.93798	2.04362	1.97058	2.09795	1.86462	2.6357	6.46011	6.66419	7.03471	2.08665	2.48961	3.20626	2.31205	2.5899	2.21846	3.8087	3.78933	3.32347	2.48579	3.12793	3.26303	1.67748	1.45012	2.68182
Potri.001G096500	20.3632	23.7984	23.0301	589.778	641.404	541.078	72.3375	82.3742	78.0462	168.187	153.217	130.74	90.259	66.0221	89.7952	159.729	171.735	146.93	220.54	221.151	232.37	118.237	135.933	132.837
Potri.001G096800	68.821	51.7965	36.0099	35.5844	40.093	36.9478	19.3146	22.7808	16.4501	33.0424	30.0517	20.7086	31.0338	28.3639	28.24	29.4496	31.0037	25.0637	36.9962	34.3039	40.5668	19.9486	39.527	28.3977
Potri.001G096900	62.308	63.448	58.9608	21.4784	23.7487	29.1734	55.024	63.9035	78.0848	38.3883	27.9294	40.2125	49.7103	49.2828	55.1966	55.2323	68.3365	59.8843	48.0968	42.298	45.0089	38.7931	34.3166	45.4239
Potri.001G097000	9.88823	9.06623	9.45877	0.233635	0.15821	0.503178	9.64024	7.13761	8.68316	7.31415	4.83931	9.4264	9.68479	8.07576	9.74436	10.3621	13.0258	12.1191	9.16391	8.82456	6.02428	8.16498	7.46446	10.7516
Potri.001G097200	25.125	24.8357	24.0621	62.9137	52.0476	51.6152	29.8457	29.6905	29.6074	27.2109	27.6699	28.3765	29.8194	29.5061	29.8454	36.8051	33.4356	35.528	30.4838	29.6689	30.1747	26.5005	28.9605	27.2261
Potri.001G097800	7.99783	6.3414	6.97465	2.33635	2.90052	4.30497	5.94722	5.06121	5.22857	5.32308	5.48455	4.28473	3.27645	3.02154	3.30941	3.30807	2.74856	3.44291	3.97103	5.31538	4.57659	4.4227	3.06234	2.48881
Potri.001G098000	1.87468	1.21933	1.75162	1.21263	1.74826	2.04999	2.11994	2.12933	1.94622	1.00008	1.89055	1.5065	2.75897	3.00775	3.26295	0.879665	1.62065	1.10676	1.20186	1.60708	1.89998	2.05056	2.06691	1.5001
Potri.001G098300	19.6537	17.9337	20.5006	11.4507	11.4106	11.7949	31.1322	27.111	28.8495	57.4146	42.4006	48.2343	23.7142	21.7806	23.0675	21.3774	16.8484	17.94	27.7025	27.4434	25.2431	14.367	14.4771	17.6214
Potri.001G099100	3.33822	3.37914	3.1002	0.335215	0.907989	0.148093	3.49364	3.55209	2.62771	1.15705	1.13942	1.45021	2.2335	3.16504	2.59735	1.96512	2.00477	2.06713	1.95538	1.84538	1.79365	1.09425	2.18634	1.45033
Potri.001G099300	6.66236	6.57945	5.63445	16.635	15.0849	16.2518	8.81932	9.52127	8.49765	9.58525	7.88998	11.2303	10.8737	7.09184	9.16347	9.98473	10.7283	9.54973	10.4018	8.67468	10.5824	10.4716	10.5317	11.788
Potri.001G099600	141.761	143.432	185.801	77.391	83.989	90.1916	138.653	124.065	121.964	135.265	106.49	131.974	100.813	94.8959	95.9404	141.048	114.822	122.207	188.41	167.393	181.894	63.4864	72.2872	73.6614
Potri.001G099800	3.6652	5.13361	3.11056	6.18868	4.28309	4.73642	1.94763	3.30127	4.24907	1.84923	1.88233	1.2333	3.37349	1.8078	3.04649	7.4252	8.45054	8.26007	6.16652	5.16677	6.44121	8.54093	8.00677	9.65354
Potri.001G099900	1.15512	0.87704	1.10591	2.57175	2.54943	1.52269	1.37155	1.2076	1.49394	1.43868	1.53766	1.03729	1.83719	2.20693	2.25331	1.72242	2.44101	2.25044	1.66387	1.65145	0.985708	2.21713	1.79187	1.76236
Potri.001G100000	63.3858	72.8788	62.6663	56.0506	64.1794	53.3532	35.1586	47.7438	44.3007	61.1256	59.0147	52.662	56.3238	44.1957	47.8688	101.415	100.078	97.2238	70.3782	64.921	70.9019	75.3842	80.6989	87.3404
Potri.001G100100	36.3632	39.517	31.4271	105.063	77.2996	95.1411	46.1287	73.2252	81.7775	41.1658	29.6502	37.6079	60.9241	53.9651	63.3445	102.874	100.837	103.962	70.9016	72.3328	72.4036	65.8154	64.613	79.4071
Potri.001G100200	4.32168	4.25044	3.93781	2.84947	2.26226	1.55186	1.21024	2.69252	2.5916	2.32412	2.39704	2.36261	1.459	1.70973	1.23716	6.34244	6.73459	5.28986	3.85398	3.51593	4.00659	3.88354	5.11136	3.60063
Potri.001G100500	0.974905	0.996436	0.907445	3.87238	4.65524	3.93569	1.76851	3.04516	1.77356	1.72535	1.62221	1.96827	2.04588	2.08712	2.19133	1.79383	2.35903	1.23106	3.12876	2.01821	1.9829	0.977506	1.97823	2.72533
Potri.001G101200	2.10469	3.71846	2.57805	1.35262	1.27579	1.31785	1.93378	2.44181	2.77996	3.07506	1.46756	1.86047	1.67373	1.39718	2.2429	1.17688	0.790694	0.455604	1.13688	0.832286	1.07181	0.66324	0.35617	0.555771
Potri.001G102300	7.25037	3.43786	4.4691	1.76136	2.14151	2.44274	11.5376	11.5625	12.3581	10.6522	7.24138	9.5928	3.19494	3.41689	3.15018	17.0541	9.05018	10.1464	6.41141	9.17808	7.36941	2.57313	4.84528	5.21951
Potri.001G102400	718.65	744.199	556.693	791.513	1170.47	898.006	457.498	753.303	473.066	882.651	729.576	752.887	954.621	845.183	779.048	452.46	570.89	459.757	410.925	336.926	360.519	579.696	587.003	743.823
Potri.001G102600	2.12476	2.13828	2.12629	3.09868	2.70294	2.67699	2.00536	2.04209	1.85749	1.83601	1.16038	1.57321	2.7295	2.18589	2.68645	3.18234	3.06246	3.03389	2.09434	3.2714	2.73996	3.76923	4.42083	4.26318
Potri.001G103000	2.17662	1.24169	1.14743	1.46391	2.03771	1.45964	0.901553	1.03902	0.975039	2.29146	2.07764	1.49152	0.905719	0.688453	0.960007	1.4733	0.998377	1.24642	1.80765	1.77843	3.70643	1.11659	1.89882	1.24755
Potri.001G103100	2.45807	2.51236	3.47234	6.49444	6.86418	4.97737	4.56712	3.70489	4.97153	3.64043	3.84776	2.9776	4.85971	4.48846	5.11071	4.19393	3.63609	3.90576	2.75387	2.44253	2.89449	3.56002	3.77455	3.30953
Potri.001G103400	4.98211	4.9459	5.05118	3.05138	2.29274	2.2656	3.10196	3.72649	4.98626	2.90068	2.75614	3.59016	2.92233	2.56532	2.74662	4.68691	4.20122	4.77995	2.73253	3.2407	3.23342	3.88677	3.42856	3.86052
Potri.001G103700	7.17308	6.54267	6.1746	7.44006	6.02606	6.80743	4.44721	4.2542	4.24128	4.87149	5.18727	4.45903	8.80013	7.46096	5.91226	3.69072	3.28321	3.09569	5.29288	4.44677	4.28649	6.87358	5.42275	6.34045
Potri.001G104100	1.90424	1.75167	0.375348	3.21248	6.00822	6.3696	2.07262	1.1896	1.2838	1.91561	1.90116	1.87032	0.378581	1.29495	0.240764	1.33782	0.938949	2.16412	0.800024	2.02736	1.65117	1.52746	0.751914	0.782196
Potri.001G104500	13.0762	12.8635	14.1446	31.3759	27.1724	28.3256	26.314	23.2301	24.9514	17.3786	15.4309	15.9998	23.6799	21.3269	20.6584	20.5352	18.851	19.029	19.0681	17.8396	18.531	19.6298	18.3089	20.9861
Potri.001G104600	29.2106	22.7911	25.3957	8.19076	16.2218	10.3857	3.1969	5.48319	4.6931	20.0695	15.7465	8.34954	3.73817	4.41226	4.01804	5.28928	4.87507	4.66503	13.6852	14.887	22.9378	6.47907	11.5028	7.26121
Potri.001G105000	0.847826	0.866551	0.835581	2.31571	2.30607	4.3028	1.59391	1.6646	1.06152	2.06114	0.376201	1.4989	1.85411	1.63356	0.857561	1.53164	1.39349	2.00735	1.69192	2.07608	1.4703	1.36014	1.59018	0.957707
Potri.001G105200	54.1804	53.6374	60.0609	54.5393	48.9688	44.3342	57.3056	67.2552	46.1258	95.4371	75.3121	78.5223	51.7899	42.8672	44.7721	37.3905	37.8817	32.7304	46.1807	54.5626	48.6926	31.0496	30.6159	33.2083
Potri.001G105400	0.791663	0.980313	1.11033	2.18921	1.55701	1.93162	2.00352	0.624993	1.37829	0.510506	0.303992	0.448591	1.99764	2.93335	2.84883	0.366713	0.462921	0.533477	0.879468	0.648345	0.836064	1.69441	2.07397	0.953674
Potri.001G105700	0.399892	1.43053	2.16764	0.80312	2.61047	1.84499	16.4208	20.6991	13.6725	2.84947	1.77441	5.69511	6.55892	6.34524	10.1121	8.22761	11.0092	10.7935	2.73008	3.40597	5.00856	0.601438	0.986888	0.615979
Potri.001G105800	0.349272	0.465634	0.658522	3.06202	2.19742	2.60984	3.00518	3.03574	3.04212	1.43853	1.56665	2.32677	1.43406	1.46296	1.61281	2.10326	2.87033	2.64625	2.20108	2.74849	2.29701	2.10123	1.7689	2.60427
Potri.001G105900	13.6192	13.7565	18.2644	57.9348	41.8918	39.7463	28.6474	30.2635	26.2336	36.7797	28.7455	37.2567	20.4207	18.8803	15.6015	37.2909	27.4361	32.4834	20.5926	25.9097	22.0817	15.3281	15.8579	18.5146
Potri.001G106100	18.5738	13.5311	14.4107	14.5128	18.3961	16.0188	16.5348	14.2332	14.7078	7.45398	11.2101	7.51339	19.0524	22.235	18.8085	10.1706	12.921	13.2329	12.2743	11.9309	11.5038	19.4724	17.8615	17.3344
Potri.001G106300	5.56371	1.89553	2.89399	0.186231	0.504439	0.17826	19.3444	12.4132	12.3543	1.2308	0.771484	2.12511	1.92034	0.963391	2.05172	5.81662	1.84161	2.41503	2.02905	2.79717	4.16915	1.00724	0.686531	0.872885
Potri.001G106700	1.26577	0.86794	0.821129	1.23565	0.976202	0.905553	1.5061	1.4728	1.8209	0.376087	1.15529	0.975687	1.49713	1.47092	1.60037	1.51158	2.17259	1.89676	0.891913	1.29643	1.03426	1.84749	1.70819	1.48082
Potri.001G106800	4.93199	2.72482	2.67123	3.56942	2.22373	1.94749	0.615505	1.58613	1.71173	2.12314	2.41517	1.70199	2.51756	2.2158	1.62917	7.581	4.92948	3.82929	2.10006	2.93292	1.92637	3.20767	2.85101	3.69588
Potri.001G107400	4.70224	5.79196	7.48622	20.0497	21.3822	15.7148	8.94758	10.545	9.40594	16.172	11.9037	9.35534	11.386	10.5223	11.5857	18.1514	14.6646	14.1592	11.7772	10.2693	14.8689	10.7594	13.4494	14.3625
Potri.001G107600	22.3374	29.4363	16.6006	254.824	118.394	97.7936	5.35569	28.5504	10.4649	16.6262	9.85786	14.7585	25.5772	26.1867	25.2802	40.0942	43.1205	55.9665	8.35783	6.14967	5.75965	14.4588	15.4712	15.7624
Potri.001G108300	29.1595	22.7242	20.7806	11.0054	11.8658	11.6967	16.0166	20.1151	20.3443	26.8506	23.5598	21.2357	18.2969	14.8764	15.7245	28.2287	27.2969	21.6722	19.4934	23.5485	25.1073	18.2638	16.2057	18.7446
Potri.001G108800	7.25213	8.61837	9.73982	2.01438	3.18285	3.54442	2.74869	4.56339	3.29106	6.24438	6.54497	5.84321	3.59225	3.39924	3.20147	4.44114	4.68705	4.81937	3.82143	4.4494	4.45276	4.78192	5.75145	5.42769
Potri.001G109000	1.34292	1.30395	1.7647	0.143842	0.389622	0.154896	1.04088	0.998732	1.12093	0.600415	0.422085	0.791395	0.889948	1.14154	1.18855	0.898538	0.790925	0.847882	0.634721	0.714873	1.03506	0.78546	0.817496	1.01131
Potri.001G109100	0.702738	1.33391	0.329804	2.74203	1.71119	1.81411	1.39068	1.3439	1.83707	0.897692	1.26214	0.887422	1.66322	2.84455	2.36936	0.940395	0.797518	0.792302	0.878688	0.748174	1.48306	1.57699	3.50159	0.996564
Potri.001G109700	2.14594	4.71335	2.56494	0.146716	0	0.263319	1.03909	0.97794	1.1873	0.650688	1.41818	1.03143	0.544638	1.03497	0.865924	0.687369	1.61346	1.98909	1.15094	1.16665	1.14372	0.915605	1.21694	1.4535
Potri.001G110200	19.4893	24.1094	26.3443	11.3579	11.3766	10.3055	15.6168	14.3263	14.7279	11.6259	17.5082	15.333	14.2006	15.7182	16.0138	15.3477	15.1289	17.9229	19.1036	15.3399	15.3952	20.9688	19.7478	20.644
Potri.001G110300	6.35084	5.58235	4.63175	2.57134	2.65331	2.69569	3.19227	3.19662	3.86568	3.49252	2.0008	3.49311	4.74739	4.54911	4.17545	5.68557	5.38616	5.48533	5.70986	4.81416	6.99979	4.43198	6.44481	6.28697
Potri.001G110500	1.4876	1.12808	1.18235	1.54199	1.20082	1.38374	6.83738	5.52451	4.43682	7.76397	8.73012	7.77678	3.05288	2.17551	3.64035	3.5158	3.35205	2.59045	5.54417	7.05036	4.06849	0.721726	0.521077	1.1334
Potri.001G110700	0.092998	0	0.320792	0.0373544	0.0505905	0.1609	1.79437	0.871452	0.582189	1.7931	0.773727	1.50713	3.1431	2.74047	2.93956	5.32018	2.94241	3.3028	1.17213	1.63368	0.940785	0.326362	0	0.334252
Potri.001G110800	3.53151	0.92007	2.93454	0.83441	1.05473	1.19804	10.8256	12.9775	17.3397	12.3064	13.673	12.3101	8.39762	7.76969	9.28034	25.2275	15.4215	15.5423	8.50935	11.7956	11.1413	3.26321	1.16205	1.70661
Potri.001G111000	9.90115	8.53766	7.36898	22.2899	16.6511	16.0356	10.2304	10.348	9.47966	5.21517	5.54032	6.71265	13.1229	12.4466	13.1094	18.1742	13.8014	15.2687	11.8718	12.7491	12.6064	17.4831	15.598	14.6365
Potri.001G111600	1.59407	1.43264	1.869	3.81965	7.02704	5.70614	3.0458	1.91317	1.42939	4.35456	2.28662	3.40128	3.7702	2.95924	3.99618	4.88237	4.9916	3.53993	3.78156	4.5647	4.58092	3.2242	3.93398	4.31821
Potri.001G111700	63.5675	66.5041	57.4641	52.72	38.4934	32.5707	28.7456	34.3649	38.4324	36.4778	33.524	34.4253	24.6086	20.9716	23.8769	46.1464	45.1382	46.5056	43.1937	45.5963	46.3063	51.1732	54.2705	55.8558
Potri.001G112100	4.64632	3.98298	4.75155	3.79276	4.67466	3.28467	2.66946	2.83126	3.58475	2.99458	2.5771	2.2327	5.46292	3.9354	3.06363	7.39598	5.64543	5.51225	4.32913	4.86694	5.24662	4.35816	5.07983	5.48962
Potri.001G112600	26.8644	28.3113	24.693	38.8572	29.9854	23.9621	12.912	19.2855	16.5228	15.3735	14.9004	13.9448	14.3553	10.7277	12.0993	28.6385	25.08	24.9148	21.1986	21.4139	23.0997	22.5746	23.5307	22.7274
Potri.001G112800	2.98311	3.049	2.33175	2.89226	1.73472	3.14419	2.03566	3.44258	3.76472	1.76778	0.855827	1.56601	2.91422	3.14785	2.34106	3.66503	4.43812	4.09164	1.99877	3.34026	1.88301	3.24893	2.89402	3.43311
Potri.001G113400	0.198293	0.540461	0.130286	4.77889	4.38674	5.94665	0.654019	1.29775	1.59149	1.32985	0.366615	0.584281	1.90542	1.0488	1.92213	2.85255	2.11846	3.25512	1.04135	1.54817	1.401	1.92195	0.913483	1.76479
Potri.001G114500	2.54098	2.2423	2.61375	1.52816	2.46242	3.07498	2.06084	1.68527	1.60475	1.03596	1.70972	1.21376	3.11935	3.41498	3.80958	2.31332	2.03113	2.01195	2.40632	2.38004	1.83273	3.11857	2.37127	2.25289
Potri.001G114800	8.38462	7.34554	9.9236	2.55595	3.38017	1.98602	4.88892	4.57653	3.96556	4.86374	4.35991	3.8235	4.27897	4.41212	4.3067	4.20757	4.61418	5.6365	5.15023	5.02128	4.36363	4.65387	5.54258	4.5742
Potri.001G115600	15.6499	17.5504	21.6707	8.77645	7.97434	8.95909	27.9828	22.4413	26.9487	11.8056	11.8379	14.5561	18.4206	18.1293	17.5723	16.6553	18.4678	15.6727	12.9756	15.0913	13.9232	11.4626	11.49	13.0415
Potri.001G116700	6.30878	8.64321	7.27598	6.8473	6.49879	7.04449	5.57828	5.03126	5.04184	11.2525	6.40278	8.56945	4.06961	3.57514	6.19453	5.254	5.12942	4.38574	6.20326	5.57341	5.43155	5.65268	7.02277	6.75424
Potri.001G117200	16.4095	17.235	19.2979	7.37297	7.04644	7.62509	12.6673	13.7162	12.0552	13.2499	11.7632	11.1732	12.5091	14.1294	13.5558	11.3837	11.9273	11.1868	11.6135	11.4326	13.0454	12.5166	12.1905	11.4581
Potri.001G118200	16.1724	20.0716	19.037	32.4341	29.5867	26.0803	20.5555	16.9342	17.9833	25.7496	25.4608	31.2105	14.8525	10.9033	10.559	12.8862	13.1816	15.8543	13.8435	16.835	15.8732	17.5067	19.7596	21.0221
Potri.001G118500	12.1273	13.2441	17.168	108.347	91.6375	70.4873	17.2832	13.9363	16.6627	15.3391	17.4545	18.1115	13.2818	13.0455	14.673	17.1734	14.9786	18.9697	16.4017	13.5683	16.8514	20.0122	23.0762	17.8153
Potri.001G118800	1.15864	1.31581	1.58598	4.99001	4.90229	2.93268	2.06996	2.64249	1.45687	1.05224	2.03504	1.54894	2.11152	1.64148	2.11601	2.61643	3.65	3.5967	2.06203	2.70696	1.79846	4.32422	4.06669	6.04825
Potri.001G119000	25.0453	20.2906	21.1203	48.7945	49.5632	49.3597	77.9872	76.3822	55.0803	67.175	47.3987	62.1755	40.7094	43.8828	38.2319	35.9563	34.3578	35.7969	32.7955	43.1812	48.1962	25.7712	27.7086	29.9045
Potri.001G119800	18.8264	24.262	13.3445	20.7133	20.1119	16.3256	5.43324	8.27902	8.34334	14.3528	16.874	12.6958	26.7154	17.7041	14.877	25.9806	30.1865	28.1335	23.9291	25.1635	24.4801	31.4611	32.4558	36.0744
Potri.001G120500	4.17659	3.28372	3.19514	4.17642	5.27496	6.36706	4.79731	3.93589	4.50073	6.21903	5.50792	6.31104	6.73566	8.5074	6.16695	2.11055	2.20822	2.07455	6.6568	5.41058	4.78368	4.74415	5.10322	3.68913
Potri.001G121300	1.80205	2.10922	1.97655	3.71254	5.2494	3.95594	4.31391	4.07246	4.17099	3.53303	3.35322	4.42487	4.62277	4.41427	4.11588	3.99645	4.63389	3.96383	3.96862	4.17752	4.45247	4.25487	5.73841	5.25317
Potri.001G121400	21.2875	23.6834	25.1681	6.76311	8.06912	8.87813	14.9149	16.243	17.1045	12.1658	8.93878	12.3244	16.7373	18.8108	19.9707	13.8812	14.9902	15.4146	9.6845	13.3593	16.0676	12.3403	13.2179	11.8153
Potri.001G121600	4.84116	3.81957	4.14345	1.80809	1.89432	2.74299	3.27751	4.43416	4.37628	1.0324	2.02566	1.79352	3.08158	4.09112	4.34909	2.59988	3.6295	4.6653	3.16682	3.97866	2.82307	4.21539	3.39559	4.66618
Potri.001G121800	320.237	264.229	207.218	89.8008	132.259	207.001	103.746	59.9064	72.0635	112.429	249.162	104.617	181.844	301.098	241.988	102.03	96.4241	92.9288	207.287	173.498	201.567	282.085	300.037	170.623
Potri.001G122100	11.6847	11.7896	14.075	23.7075	19.2865	28.6827	11.3146	5.48133	7.55051	1.17209	1.21864	1.81465	26.9033	55.5197	35.5448	3.55825	4.71917	3.83056	12.6922	9.67565	7.64935	36.7497	26.8154	16.0501
Potri.001G123800	11.9284	11.3538	12.2949	73.5707	57.4771	52.9402	20.9979	20.3326	19.818	19.8521	22.0683	21.6101	23.249	21.972	22.5855	21.9843	21.4507	20.9298	18.8647	20.5772	20.596	22.1196	22.9337	21.6119
Potri.001G124200	41.1745	39.7629	44.2113	194.384	154.833	128.614	48.2449	47.9303	43.3077	46.4596	36.122	37.8318	49.2345	42.879	43.4458	123.049	112.304	116.903	51.7516	56.9056	53.0852	55.9337	51.2195	48.4204
Potri.001G125000	1.87375	1.81878	1.76539	0.766829	1.10265	0.693229	1.84237	1.55653	1.81599	0.859485	1.2027	0.914397	1.23002	1.30894	1.71349	0.922546	1.12342	0.736608	1.02734	1.11664	1.13538	1.20524	1.45416	1.01655
Potri.001G125100	1.44757	1.40556	1.64066	0.581444	0.708725	1.25225	2.00526	1.67944	2.50951	0.66743	0.16058	0.142178	2.37427	1.39456	2.10478	1.81605	1.60599	1.64512	1.90051	2.31174	2.16172	1.95944	2.07202	1.18922
Potri.001G125500	0.0881303	0.315269	0.130286	28.5672	32.7447	26.4296	26.8148	23.5561	25.676	15.1455	13.1004	17.2687	16.1632	16.2814	20.2799	15.302	11.2622	14.1472	14.3013	15.0595	14.4345	6.58323	8.00385	5.92788
Potri.001G126100	14.2603	13.0877	13.0475	19.5615	16.1394	19.2408	26.3649	30.174	36.243	7.8954	7.96391	12.3569	23.1759	23.3	27.0717	33.9898	39.8384	39.5354	16.1979	17.8344	15.4649	27.2357	20.9016	31.1996
Potri.001G126500	7.43277	3.3653	2.66671	8.61608	1.98623	5.37703	2.54828	2.85116	3.04554	2.89684	2.35062	2.65758	2.00915	2.95586	1.52505	4.80962	4.0186	3.11827	7.19043	7.84391	2.10435	6.50468	3.63647	12.7548
Potri.001G126800	0.191948	0.0980936	0.189175	1.20789	1.42706	1.54979	1.0446	1.19912	1.41732	0.724101	0.319395	0.628426	1.14483	1.9217	1.49659	0.706371	0.867589	1.06042	0.403212	0.953672	0.708904	0.737764	0.473706	0.722749
Potri.001G127000	4.98636	4.32927	4.01602	1.29217	1.45836	1.79345	2.3343	1.7226	2.63359	1.84284	2.67649	3.10702	2.29179	4.49687	4.74533	1.39911	1.98281	1.42179	2.81573	1.99792	1.96296	2.90303	3.33447	3.90923
Potri.001G127100	15.3245	16.8761	17.2547	6.31712	6.48005	7.74992	12.0382	9.79845	12.4116	9.36399	14.1075	10.8254	8.53312	11.8433	12.4346	8.10494	9.49318	9.59515	9.17201	10.1322	8.08667	12.7301	11.5288	10.9048
Potri.001G127400	3.21991	4.1757	3.51462	0.222509	0.565037	0.519152	5.6526	2.4101	3.23451	1.01585	0.576109	1.12219	4.50856	3.25699	3.63334	0.416984	0.796684	0.426266	2.00006	1.327	1.30093	0.659586	1.23041	1.13774
Potri.001G127500	2.22162	1.45324	2.18953	0.0713884	0.290052	0	1.93444	0.713761	1.02704	0.297984	0.295736	0.349126	0.971691	1.00718	0.898851	0.356753	0.219088	0.673281	0.653353	0.567662	0.428082	1.60383	1.57902	1.09507
Potri.001G127600	2.99919	2.92858	2.87669	6.60422	6.17656	5.77588	5.3258	5.18592	6.39608	3.41218	2.40615	3.73479	4.6317	5.46306	5.65418	8.89593	7.76834	7.98864	5.31579	6.6998	5.18572	4.43023	4.15021	5.47232
Potri.001G128200	5.55107	3.21196	2.78066	1.56631	1.44749	1.82558	1.4753	1.37157	1.67901	1.53835	3.74052	2.29802	1.02608	2.10584	1.68212	0.75972	0.395867	0.49965	0.819145	0.732642	1.34809	3.58793	2.67196	1.29556
Potri.001G128300	1.5047	1.47107	2.28893	1.23506	2.49125	1.92422	2.16856	1.5764	1.19716	1.45336	1.77804	0.803203	2.63381	2.66934	3.22594	0.49245	0.752696	1.11525	1.44299	1.63682	1.57576	1.08234	1.7437	1.00774
Potri.001G128500	37.3583	33.5583	53.4822	45.7637	57.7051	62.592	83.475	75.4145	71.2847	97.6878	67.241	103.118	51.5368	41.1487	44.1738	39.9587	54.945	54.0507	50.991	52.322	58.2304	39.1814	50.9026	46.0724
Potri.001G129600	22.6113	26.1245	25.093	70.0159	78.0287	65.2749	52.0546	46.2795	41.602	36.722	32.3012	36.6891	70.8261	70.5194	75.0116	46.6677	49.9327	49.34	51.2651	43.7091	40.5101	43.9645	45.9712	42.8875
Potri.001G130100	2.09996	2.20435	2.06963	1.77817	1.72899	1.63659	2.07786	1.39291	3.19774	1.18947	1.95175	1.78382	1.86179	2.50872	3.3368	1.70887	2.12221	1.5319	1.34126	0.876166	1.44905	2.56082	2.32511	2.33132
Potri.001G130800	17.5465	22.5987	26.1579	57.3441	48.6661	42.6238	41.6288	30.5474	29.6803	30.9045	25.9526	30.8338	36.3155	27.8468	27.367	26.7713	24.834	27.1504	29.9477	33.0219	30.6725	29.8331	32.324	34.9681
Potri.001G131500	11.2268	9.7217	11.0263	7.51579	3.52021	3.19238	65.5334	49.2269	29.6223	8.43118	10.1189	10.9885	47.275	23.1954	15.0819	8.56816	8.87387	11.2232	5.56832	18.6761	13.2577	6.68373	5.77221	8.6067
Potri.001G132000	2.76484	3.5227	2.38896	0.973632	0.329657	0.480541	0.449709	1.48724	1.05784	0.857263	0.546189	1.22759	1.16712	0.901455	2.29856	2.39478	2.05428	1.57825	0.517143	1.08873	0.729801	1.48105	1.12164	1.16681
Potri.001G133000	11.6504	10.0369	11.6528	17.1685	20.0764	14.893	17.5732	16.3135	14.5321	29.3414	24.3113	27.9877	11.4089	10.3729	10.5395	19.4881	17.5632	19.959	14.7048	17.0123	15.8717	13.2936	14.0647	15.6217
Potri.001G133200	3.09467	2.88275	1.89176	1.41611	1.23598	2.03325	3.21713	3.49597	4.45191	0.68962	0.825646	0.961877	3.19306	2.3531	2.72407	2.90936	4.08845	4.4519	3.1681	3.92034	4.15152	4.59548	3.5963	4.5859
Potri.001G133300	0.19764	0.080802	0.116871	1.71473	0.77411	0.866262	2.65961	2.82212	1.71314	0.695869	0.701581	1.16471	2.43614	2.32963	2.09905	0.753765	0.812106	0.673836	0.581237	1.05209	1.02824	0.753036	0.234122	0.527692
Potri.001G133400	8.06504	8.18428	9.05567	7.08056	5.20214	6.3456	6.98262	6.83771	5.9921	6.93001	5.43188	5.68639	7.61616	9.43462	9.65078	4.42301	4.21344	4.1191	5.23377	6.65452	4.9674	6.06492	6.17012	3.90441
Potri.001G133900	0.0841385	0.0859967	0.0829232	3.4697	2.53266	2.52324	0.860278	1.30154	1.24253	0.329158	0.404454	0.38565	1.05941	0.89004	0.673744	0.562965	0.829744	1.54056	0.265116	0.627049	0.27021	1.12484	1.46735	1.18084
Potri.001G134700	1.48326	1.77444	1.51168	1.35405	1.48541	1.47754	1.00067	1.15826	1.60712	0.819535	0.972282	1.47339	1.77602	1.33725	1.32128	2.58824	2.49331	2.2827	2.31914	1.93807	2.11109	2.02803	1.68052	1.57511
Potri.001G134900	5.65761	7.36656	6.09116	0.254998	0.203149	0.366126	2.19857	2.94947	2.10404	3.89756	2.79626	3.24605	2.78412	3.2802	3.23429	3.41067	2.28636	3.44827	2.03959	3.26019	2.57249	3.12654	3.22562	3.6048
Potri.001G135100	17.1259	18.0915	15.2926	16.2047	11.1297	13.6551	16.377	18.515	20.7561	10.3099	8.86144	14.3372	17.9379	15.6324	17.8748	32.8191	40.9944	39.6228	16.4182	15.7858	17.6626	29.2148	25.2454	27.6195
Potri.001G135400	3.43551	5.10951	4.34088	1.55685	2.63563	1.98131	2.11369	2.02434	2.26948	3.69232	3.39574	2.74702	4.92555	3.744	4.48291	4.04478	4.32546	4.98472	4.27916	3.91554	2.5461	4.85787	4.78271	4.09334
Potri.001G136000	7.55472	6.32254	6.14846	3.7429	6.272	4.03812	4.14131	3.40632	3.47323	7.03932	6.1905	5.19667	2.53813	6.74254	5.75772	3.72506	5.49463	6.58139	5.22539	8.68775	7.86187	3.19359	2.39062	2.67611
Potri.001G136100	81.5068	82.8709	74.9345	45.2888	46.6404	50.2246	86.8741	73.216	76.001	107.006	97.8294	102.503	72.7178	68.1258	57.5265	109.773	92.8642	89.7147	101.96	98.5839	118.664	67.7887	75.6877	80.0865
Potri.001G136200	8.74878	7.23271	9.3716	5.75137	4.82696	5.34047	19.1049	14.7151	16.4128	37.8063	38.6364	31.0865	16.4729	13.7379	15.238	21.3759	13.8911	13.325	27.7121	23.264	23.0099	7.81592	5.36194	9.14034
Potri.001G137100	0.757404	1.60356	0.799784	0.217304	0.294303	0.561608	0.749431	1.15875	0.625256	1.58734	1.32031	0.74391	2.42002	1.1037	1.84685	1.52032	1.91177	1.33214	1.07963	1.72794	1.04245	2.00705	2.18962	1.27779
Potri.001G137300	1.95865	1.66826	2.89554	2.88467	2.48616	6.40097	2.26104	1.16532	3.4584	0	2.897	0.961877	5.51647	5.17979	5.77833	3.60393	3.48753	3.40076	3.08581	1.04264	1.25804	1.63657	2.57799	0.335227
Potri.001G137400	4.55968	5.41206	5.5448	7.08961	5.80104	5.9803	4.18422	4.46306	4.71022	5.30206	3.54883	4.76737	8.44366	8.08524	10.8327	6.20012	7.1317	6.89533	4.36427	5.20683	4.32215	5.64107	6.17088	5.77746
Potri.001G137500	0.867235	2.06824	1.70942	7.12164	6.81448	3.44546	4.76725	6.36365	5.28988	6.30075	4.91705	4.35356	1.05364	1.96582	2.80214	2.12762	1.10864	1.18635	4.95919	4.00099	4.17767	4.05789	4.94633	2.96858
Potri.001G138000	14.4477	19.3626	18.8158	7.57967	8.01987	12.2432	24.7255	25.7217	24.3508	36.0876	26.0029	33.5209	10.2583	15.3723	16.0302	6.06644	7.93564	8.65647	18.3489	18.207	19.1749	9.82995	9.53233	9.76484
Potri.001G138200	1.57593	0.72483	0.155316	1.5192	1.88605	2.81747	1.24747	1.47675	0.683007	1.32111	1.74819	1.16089	0.54829	0.446534	0.498132	0.158166	0.323776	0.373124	0.413806	1.59393	0.835076	0.790066	0.855627	1.13284
Potri.001G138300	2.18707	2.36687	3.12757	0.241151	0.0466572	0.741952	1.78216	1.18641	1.77598	1.29419	1.80771	1.38995	0.596798	0.24302	0.650643	1.03296	2.11452	1.58393	1.35125	1.64363	2.27239	1.54794	0.804327	1.6294
Potri.001G139200	0.622793	0.505974	0.771181	1.47528	1.4768	1.76824	1.10607	1.11161	1.3073	1.07096	0.832587	1.09792	1.04768	0.61537	0.80762	0.945603	1.0105	0.862046	1.30826	1.02009	1.18467	1.04076	0.977364	1.27911
Potri.001G139500	5.41864	6.67151	5.38655	7.3888	6.84685	5.40348	3.92463	5.37934	6.06098	4.90903	5.45663	5.10737	4.40844	3.68131	4.2449	8.00866	8.77779	7.80857	5.64208	5.73573	4.90463	6.46649	6.33561	7.56895
Potri.001G139900	2.45562	2.02183	3.36133	4.63035	3.7478	2.95041	3.50967	3.50032	4.17167	3.34517	2.38354	3.7183	1.86465	1.58486	2.71668	5.03181	4.14819	4.26363	3.86877	3.23168	3.48307	4.24042	4.10747	5.39365
Potri.001G140500	48.8023	55.1975	42.4727	49.9338	63.7411	63.1863	20.3219	23.5264	18.3596	73.8487	60.7694	58.6862	109.952	89.9863	87.0325	53.2662	59.1857	54.6755	31.4806	36.1264	33.7021	49.205	53.0045	53.1457
Potri.001G141100	1.00029	1.13291	0.985844	1.71573	1.47069	1.55914	2.14002	1.66477	2.34339	1.4958	1.40953	2.36324	2.09617	1.195	1.36727	2.30633	3.04378	1.68984	0.738276	1.89967	1.35443	3.17153	2.77552	2.58191
Potri.001G141300	11.7182	14.4117	14.9947	4.32103	6.27014	5.45076	8.85769	8.94915	10.6199	12.9798	11.8484	11.8868	10.4263	8.53484	9.13244	12.6477	14.5872	14.1543	14.4869	15.38	14.7693	12.1347	13.8433	14.9532
Potri.001G141400	14.7138	15.5514	16.6435	7.49504	8.33167	8.09994	19.6876	23.6959	25.4756	13.428	12.8722	15.2399	14.8588	13.9096	15.5169	17.5194	21.2157	20.6805	15.9107	16.3059	15.9479	15.3901	11.4218	20.1578
Potri.001G141600	2.50572	2.17449	3.26165	8.27965	8.38436	8.94319	5.19259	3.33323	4.37125	4.24077	4.353	3.85414	7.42541	5.62632	6.45579	5.88379	5.16746	8.1938	5.31326	5.03345	4.64606	4.83521	6.95391	4.90356
Potri.001G141700	74.6578	63.203	69.7737	19.7299	19.5505	34.2669	147.082	129.993	136.915	97.6777	84.932	120.106	105.69	121.906	143.544	33.4858	26.7419	31.2566	60.8387	75.7573	61.7596	33.918	22.2113	28.3932
Potri.001G141800	5.65107	6.16093	5.3838	1.43758	1.43461	3.63928	16.1224	13.6588	15.5568	6.47435	5.48519	7.86304	0.983047	0.960727	1.42899	1.98507	1.81893	1.42717	5.24295	6.81863	6.44266	4.91066	2.88222	5.22283
Potri.001G142000	1.23434	1.41714	1.51647	0.99159	1.28776	1.22869	1.07077	1.47883	1.6285	0.467766	0.675253	0.880196	1.39507	1.87808	1.41099	0.644871	1.23671	0.608515	0.941255	0.846092	0.961148	1.11895	1.03488	0.833461
Potri.001G142200	16.5854	12.1518	14.651	29.3706	25.9967	20.923	38.3356	33.6023	40.5154	27.3222	24.1215	30.9233	17.6537	18.3854	18.8373	42.436	31.5949	31.9315	21.2235	25.5272	24.0086	18.2048	18.3802	22.9751
Potri.001G142500	32.6434	36.5793	31.2268	22.1869	19.1977	20.9275	17.6112	12.0843	15.7012	19.5512	19.8292	21.2866	22.9164	19.6509	19.2057	27.8344	24.4937	24.1219	25.4224	22.1756	28.161	28.269	35.2156	30.0555
Potri.001G142700	2.1112	2.04119	3.03671	0.68757	1.05536	1.90861	1.58084	2.08781	2.08828	2.67867	2.08879	2.91422	2.09863	2.00478	2.09215	3.37876	2.71972	2.86405	2.63694	3.70566	2.36387	2.05962	1.63347	2.40239
Potri.001G143400	38.7495	61.6805	47.7895	15.3519	17.7391	14.3488	24.9587	22.6529	24.0644	32.5284	34.6466	38.969	38.9398	34.1086	34.7369	41.4142	38.5658	45.3963	39.6985	32.6038	31.1109	39.6757	40.7079	46.5603
Potri.001G143900	3.66374	5.9426	5.25924	0.991736	1.16984	0.734932	0.433444	1.9547	1.11227	1.66921	1.76705	2.15125	1.66261	1.62486	1.96367	3.03758	2.91269	2.37604	2.80241	3.51903	3.64492	2.23605	2.20146	2.61727
Potri.001G144100	1.44642	1.65229	1.00625	3.18969	3.33251	2.28988	1.796	2.05016	2.26714	2.78171	1.79329	1.6992	3.04476	2.37866	2.65352	3.21647	3.5194	2.98142	2.82987	2.77792	1.83073	2.33182	1.93178	1.74746
Potri.001G144400	2.08156	1.33326	2.98151	2.60863	2.29492	2.78509	5.43748	5.05288	5.05204	0.837595	0.862063	1.88092	1.4898	2.70523	2.91256	2.03343	1.80187	1.89251	1.31178	2.27524	2.03221	2.3654	1.72605	1.76707
Potri.001G145700	0.781038	1.30919	1.75505	1.20468	1.66553	1.51347	2.6894	2.45355	2.64784	1.62378	1.42092	2.66958	1.86333	2.26616	1.69851	0.972012	1.59181	1.53855	0.75471	1.23067	0.812687	0.877097	1.32613	1.12288
Potri.001G145800	28.6244	32.2755	52.9361	63.4489	67.6421	67.042	88.6135	84.2194	87.7628	80.6697	72.9317	97.2366	19.7184	25.3341	25.5414	64.9597	61.9407	78.8061	84.526	64.2502	71.3167	66.6883	73.4316	80.0212
Potri.001G145900	5.39589	5.92722	6.35884	11.9706	15.878	15.792	11.8372	11.3448	9.59845	13.0712	13.633	13.3531	9.39136	14.7776	13.5232	9.38564	8.93185	10.2205	12.9886	10.7944	10.6193	12.0528	11.8474	11.0625
Potri.001G146000	3.00226	3.16918	2.25555	0.731457	0.642577	0.993454	1.21748	2.26207	1.63536	1.3203	1.39223	1.45021	1.71235	1.67347	1.58682	2.98849	2.26503	2.00431	2.42961	2.09598	2.3235	1.99862	2.3078	2.47655
Potri.001G146200	24.4136	26.1145	23.103	5.82282	7.63515	7.77137	14.0343	23.6254	22.1961	33.3368	27.1553	30.4343	42.0845	34.7089	41.6772	38.1755	40.9386	39.7832	20.7454	25.2379	22.4737	29.5165	26.8482	33.1398
Potri.001G146600	2.03971	1.70073	1.42834	16.2133	18.9215	21.4217	5.20494	6.03583	5.68664	5.5347	5.0017	7.80261	9.8177	9.85551	10.5193	7.54209	11.2044	10.472	5.24311	5.31469	5.22318	5.65109	4.66288	6.5043
Potri.001G147200	2.73157	5.54606	5.02043	34.7541	22.6107	24.5667	2.04537	2.60248	2.73746	5.78662	5.60988	4.20562	5.79753	6.15001	5.92723	7.40948	7.67483	8.00557	3.10163	3.18327	2.80954	4.25633	4.55487	4.54877
Potri.001G147300	18.6802	13.6813	14.8459	61.7934	48.8423	48.5976	14.3515	13.1106	13.7178	19.1606	17.041	17.9812	16.6046	19.5238	15.227	18.1869	19.8558	18.9978	10.7304	13.8541	13.076	18.2067	15.4957	15.4689
Potri.001G147400	22.01	18.6596	20.6411	7.57288	9.97779	11.3651	22.2848	21.6603	21.5268	22.027	20.8198	19.984	16.7908	17.7909	17.8512	15.1549	12.97	14.6237	16.1733	16.5303	15.8219	16.2522	15.4955	15.2872
Potri.001G147600	7.06214	6.64689	6.30919	3.06112	2.62567	1.90457	2.01088	2.92457	2.81362	4.45083	2.8462	3.1937	4.67164	3.80052	4.23968	6.32297	5.67843	6.49579	3.20179	4.00278	3.91597	2.95466	3.46064	4.51305
Potri.001G147800	2.01626	2.47295	4.50418	6.155	7.45848	4.1861	2.92605	3.47883	2.45972	3.26781	2.38577	2.24438	2.00425	2.74224	3.56897	0.944346	1.32558	1.27301	2.54125	1.00176	2.33107	2.02164	2.25574	1.24231
Potri.001G147900	54.9594	47.7892	50.8308	4.61279	3.34676	5.67688	29.6254	31.0211	30.8112	24.5837	20.019	26.688	19.5697	28.7047	28.5212	26.0361	22.4987	22.529	26.0623	31.4397	32.0074	22.4126	27.9365	25.5868
Potri.001G148300	2.4597	3.20561	2.42417	6.66981	6.0586	5.73746	3.25714	4.25155	4.41209	4.88284	4.04721	4.15818	4.31747	3.92778	4.43945	5.41451	5.39538	5.16122	4.20653	5.23746	4.29909	4.36409	4.46807	5.00483
Potri.001G148700	21.0836	21.2643	20.0235	83.7064	73.442	70.825	21.9996	22.859	21.5477	26.6141	20.9141	20.2288	20.8888	18.1688	20.3563	30.8486	29.6127	29.0435	21.6686	25.6746	24.6441	49.0585	46.9922	45.1629
Potri.001G148900	2.42671	4.18247	3.75162	4.72077	3.5462	4.71995	2.02451	2.44172	2.31428	2.69249	2.69197	2.43021	4.04408	2.50772	3.36902	15.0669	13.5103	13.1135	7.92131	5.95243	6.67019	7.20413	7.0457	10.0902
Potri.001G149100	6.13276	5.66885	5.56257	1.96282	1.96716	1.07092	4.42422	5.56036	5.2241	8.43883	7.10127	6.59944	3.20599	3.21231	3.05834	6.86622	7.20849	6.64111	7.0829	8.1941	9.39252	2.86632	3.61792	4.13998
Potri.001G149700	4.24885	4.72586	2.2169	10.8421	10.4691	7.06284	5.19332	5.68778	7.58245	7.12368	6.09955	4.90958	4.96888	3.54087	4.42403	3.38637	4.51869	4.97071	4.33138	2.79396	4.93632	6.26498	7.15494	7.44308
Potri.001G150700	3.33383	2.96862	3.18611	16.9416	20.9387	25.053	11.8205	7.68608	7.15145	8.0244	8.46115	11.014	10.0424	9.24593	7.37649	3.85293	2.44918	3.51612	4.72183	7.69032	5.81561	3.01352	3.09156	2.43798
Potri.001G151300	7.32269	7.56403	6.06529	3.44194	3.0512	3.50428	4.70193	5.28368	5.02683	7.37946	6.3948	6.73314	3.94929	4.45874	4.77697	4.10469	4.51336	3.68884	4.62287	6.30326	5.629	5.89722	5.19077	5.51982
Potri.001G151400	0.638125	0.782662	1.3836	0.615155	0.971983	1.61927	1.13653	0.911184	1.47501	0.9629	0.283151	0.250702	1.39551	2.16973	2.09772	2.94606	2.30742	2.17563	0.134047	0.407629	0.614799	0.127966	0.251971	0.262119
Potri.001G152200	38.0754	41.4012	37.0463	22.2645	18.7596	17.3857	26.0539	26.2695	27.4851	25.6793	25.7657	27.7355	24.4269	22.7216	25.7255	24.7002	26.2803	26.6019	28.9131	27.715	26.6298	27.4889	27.5805	26.8477
Potri.001G152500	3.61338	3.10641	5.05888	2.00752	2.71886	1.55805	4.14338	5.00285	4.48833	4.01995	3.63374	4.3782	4.93461	3.59779	3.67194	9.42219	11.0176	10.2982	6.84553	5.71657	6.11666	9.27763	7.86732	13.2126
Potri.001G153100	0.263343	0.119626	0.115351	0.11753	0.38202	0.134999	6.65903	3.73419	4.73441	2.45292	1.78523	2.55777	0.290861	0.364796	0.665917	3.46529	1.37064	2.68799	2.7352	3.20867	2.87546	0.176031	0.375499	0.54086
Potri.001G153800	0.555834	0.547068	0.689829	8.68237	5.10671	4.51155	1.24255	1.96583	1.84391	1.70852	1.9868	1.27384	1.35061	0.816634	1.40554	5.33063	3.7558	4.11377	2.55143	3.13419	3.3916	3.85994	4.38955	4.71432
Potri.001G153900	1.11362	1.03474	1.29709	5.93699	4.95659	7.35659	1.30224	2.98153	5.65522	3.90397	1.90918	3.38077	2.01271	3.67175	5.37604	5.18195	1.49756	3.83514	3.08364	3.01795	3.41382	3.85732	2.99814	2.59907
Potri.001G154100	20.0725	9.13657	15.6979	20.6295	17.9926	23.199	82.7012	71.2552	83.9808	43.021	40.7018	52.1605	31.3027	29.6116	30.2078	98.607	71.058	83.2736	48.6944	57.5352	51.7918	20.9408	20.1355	27.9147
Potri.001G154200	24.6129	25.663	25.7634	19.0758	16.7142	16.3381	68.5258	74.779	77.5584	61.138	53.5531	74.5513	53.7768	61.7362	61.9778	95.4114	72.5254	94.452	43.2881	62.8287	53.1559	17.5152	19.1602	20.2287
Potri.001G154300	6.55498	6.2608	6.23753	12.6744	15.0259	11.2628	18.7422	17.3683	21.6172	14.8557	13.0135	15.0076	12.3129	10.8366	11.9744	13.5887	14.3032	16.055	10.4697	11.2383	13.2841	9.15613	10.4202	11.9076
Potri.001G154500	2.60659	2.35844	3.57968	10.2296	7.43856	8.82242	6.72271	5.45331	5.14435	4.19115	4.64539	3.90318	3.90785	3.05114	3.7819	6.43299	6.18051	7.16298	5.25109	6.5966	4.28158	6.46961	6.8757	8.16186
Potri.001G155700	10.4573	14.1145	10.6295	1.78552	1.22892	0.630405	1.87476	2.79651	1.68444	4.39849	4.32488	3.9724	3.36842	1.85835	3.13267	4.42487	4.97066	5.07261	3.29122	3.0646	3.79131	3.72645	3.70476	3.7043
Potri.001G156300	34.1135	32.6007	32.0599	17.7354	15.232	15.6002	21.7821	19.109	19.3409	22.7559	24.8769	25.7904	18.9545	21.1089	21.3054	25.3047	23.0889	26.6679	28.9102	26.6745	25.5425	20.6117	22.3564	23.8423
Potri.001G157000	710.54	1163.48	1136.74	552.712	663.886	720.367	1661.3	1437.92	1321.02	1394.59	1333.39	1799.28	1846.37	1740.25	1422.38	863.285	593.998	807.147	1245.57	1011.62	844.551	700.526	578.25	576.41
Potri.001G157500	1.77873	2.01562	3.42985	8.63564	7.32025	7.44833	4.85914	6.62572	5.51176	5.41342	5.66211	7.29197	4.6894	4.20728	4.35121	8.92601	7.53127	8.6059	6.13266	5.88703	5.58818	11.2824	9.19929	8.85501
Potri.001G157600	22.0318	20.6367	21.6541	19.5416	21.442	19.355	16.3947	22.3555	22.8177	26.6921	18.1459	22.7656	11.2203	11.4249	11.7147	21.2941	24.8024	23.1234	18.4489	17.062	21.1392	16.4317	22.0169	19.8043
Potri.001G158000	37.9932	36.5497	42.0115	62.164	57.403	57.3781	59.5525	56.2538	60.0093	75.9625	69.5521	72.8229	54.1668	52.4895	53.9311	109.267	87.8647	103.98	71.7467	83.0985	86.1185	55.8403	55.0039	57.1617
Potri.001G158400	7657.7	8509.65	5847.71	2828.27	3879.04	3783.85	2505.17	2313.81	2437.41	5903.03	6146.09	4271.48	4597.43	4345.86	4568.18	7653.13	7593.17	6927.6	7116.45	6157.79	8273.1	5500.76	7313	6146.91
Potri.001G158600	4.08232	4.71086	3.55613	1.03674	1.26082	1.18476	1.5115	2.16244	2.02928	4.12876	3.73971	2.6903	2.61807	2.26865	1.86479	5.52458	4.48037	5.4875	3.95577	3.56113	4.41521	3.35379	4.34187	3.19146
Potri.001G158700	0.934638	0.982573	1.89491	1.3944	1.48174	1.57086	1.1626	0.834111	0.69441	0.51488	0.829442	0.603247	0.875982	1.11984	1.283	0.48242	0.438908	0.278192	0.785333	0.824484	0.463101	1.09778	1.15988	0.767832
Potri.001G158800	0.360031	0.157707	0.354831	1.57009	1.06321	1.30514	1.01783	1.42293	1.28793	0.38805	1.71165	0.808265	0.920281	0.17488	0.195088	0.877543	0.38041	0.58452	0.0540209	2.24509	1.28838	0.360992	0.86313	1.10916
Potri.001G159300	0.793559	1.14506	1.01213	1.19999	0.660235	0.753788	0.32332	0.624888	0.359664	0.54785	0.310695	0.366786	0.696029	0.264532	0.944318	0.936997	1.803	1.41468	0.980574	1.49094	1.57408	1.40414	1.70497	1.34221
Potri.001G161200	2.07206	1.97342	2.45984	2.23203	1.79326	1.68384	3.35495	2.18541	1.40601	1.10538	0.626878	0.87881	2.10653	1.49446	3.15568	0.472636	1.00621	0.758184	0.741926	1.10301	1.17964	1.03879	1.72003	1.69258
Potri.001G162100	11.8052	10.4081	10.7466	4.7056	5.09838	5.8208	15.3368	21.7948	24.215	10.5008	8.14731	9.4264	10.6152	12.2564	12.5902	16.3252	19.6624	16.9411	9.22845	15.2069	12.3722	12.6048	8.62901	12.8633
Potri.001G162300	1.53804	0.943208	0.606332	1.7298	0.334676	4.43506	1.67404	2.60797	2.37009	0	0.51185	0.302128	1.98755	1.22024	1.94463	0.617457	0.252794	0.145662	1.1308	2.45623	0.889094	2.46744	1.82195	2.5271
Potri.001G162500	6.34383	7.16871	5.65381	1.11007	1.61731	1.44894	2.90028	3.12037	3.06499	1.35146	1.30062	1.91242	2.95531	2.13565	3.49422	1.84914	1.44529	1.56644	2.61683	2.56339	1.75491	1.86834	2.08745	2.32202
Potri.001G162600	8.74661	8.87323	7.27269	1.70867	3.02252	2.55344	3.92997	5.7527	6.0201	2.80194	2.96137	2.64331	3.19303	2.85345	4.06129	2.59215	2.58625	1.97325	4.24002	2.61109	2.78108	3.11192	2.89237	3.4769
Potri.001G162700	3.10391	2.47059	3.00493	4.76631	4.93105	6.49494	3.96814	4.19186	5.31745	11.0068	12.0969	10.198	6.4439	7.25378	8.23089	4.49362	4.24381	4.42238	9.2321	8.65627	7.06593	7.18834	6.1552	5.16196
Potri.001G162800	83.4436	78.7423	53.8757	21.0355	25.2183	24.9086	32.5628	46.1231	36.5358	47.7886	58.6295	37.7552	75.6923	75.6383	75.0354	46.8027	44.8109	34.5793	48.7383	56.416	49.3283	58.2397	56.3644	53.8975
Potri.001G163000	2.10736	1.92035	2.17702	1.61134	1.29833	0.702852	1.68322	1.40486	2.44534	0.681106	1.21111	1.09725	1.71623	1.58271	2.40764	0.458682	0.625966	0.601144	1.2267	1.00017	1.19863	1.55292	1.67928	1.35581
Potri.001G163400	10.0743	4.57637	6.13957	4.18339	7.78375	5.95036	39.9213	34.747	40.5921	24.357	18.8959	19.8375	4.11217	2.37188	3.6305	32.9219	14.7585	15.2564	16.7153	19.0161	17.4897	4.63583	6.19757	10.8452
Potri.001G163600	5.17551	4.47005	4.57875	13.3848	13.5833	12.1661	12.533	14.2347	18.1748	14.4495	14.9239	14.254	8.25858	7.08362	9.77724	15.2641	15.0481	14.9052	14.3528	14.5487	15.3526	12.245	11.3086	14.1262
Potri.001G163900	7.27296	7.0173	7.25393	20.7881	17.3451	14.1436	8.43417	7.71095	7.2008	8.90158	8.13251	8.04344	8.84909	9.18278	9.83927	10.19	10.0891	9.14715	8.50974	9.83385	9.88002	9.10087	10.0083	11.1731
Potri.001G164300	5.06395	8.33056	6.0365	15.6136	20.2541	17.7452	2.62462	5.29402	5.15585	9.13718	4.65449	6.96322	8.82113	5.84874	7.2563	6.92172	10.2652	8.40417	8.25673	8.11271	5.76168	12.5728	11.188	15.7493
Potri.001G164700	15.6346	14.2741	17.7749	94.9984	99.6406	97.1235	40.9636	38.3053	46.104	53.2608	47.841	52.2506	55.7921	42.4417	45.4581	68.5253	71.5813	69.9582	53.1691	57.3238	54.9491	84.9279	89.5388	86.1093
Potri.001G165700	1.60979	1.80204	1.28434	5.72704	4.83729	3.27146	3.41323	3.89946	2.58401	1.86359	2.29597	2.4093	2.2098	3.21461	3.68299	2.84661	3.27582	2.17795	2.41541	2.36677	2.36334	2.61328	3.63225	2.59774
Potri.001G166200	2.45276	0.768251	1.24765	1.81149	2.45337	1.5058	18.0846	12.0392	13.6403	8.52313	4.34461	8.8591	0.983125	1.03126	1.25046	16.1201	5.55938	7.34337	5.15234	5.55962	7.08929	2.18164	3.47567	7.02816
Potri.001G166800	17.2505	18.6274	15.8883	8.20094	9.5408	6.99852	3.90021	5.19757	6.48358	17.2272	13.6827	15.6164	14.2861	15.5609	16.603	5.22288	5.82348	3.69108	12.676	15.8432	12.545	13.6774	13.3346	15.5317
Potri.001G167600	4.38429	4.9722	4.67612	11.2899	14.5062	9.00557	7.30946	7.28947	6.24708	12.2345	8.72772	11.9747	9.31338	6.05822	8.96038	6.9319	6.0215	8.07684	7.44353	8.2485	7.46438	8.43067	10.316	10.7315
Potri.001G167700	25.3772	21.669	29.9864	15.4684	15.4566	13.465	55.1825	45.6847	49.2538	41.8167	40.3011	46.8849	39.0313	32.9254	33.1885	49.1717	35.1904	38.6478	22.8313	33.3037	28.2471	16.8512	14.14	19.5494
Potri.001G167800	10.7836	6.13711	10.2172	2.46104	1.86653	2.03533	3.46777	9.44876	11.9201	4.15017	3.15371	3.82737	1.0963	1.49997	3.19166	2.85329	1.14803	1.7408	4.71066	5.40119	3.99048	1.74472	0.798381	1.25839
Potri.001G167900	51.0887	45.6408	64.3975	28.2739	25.9095	27.7635	27.3426	30.5636	38.835	22.972	28.4646	35.0217	19.4168	20.9474	29.1046	21.2251	17.5271	19.7129	36.5626	35.6972	30.896	23.6206	23.9384	24.218
Potri.001G168400	1.52198	1.41833	1.94117	1.5463	1.07146	1.03264	1.77171	1.99746	2.67299	1.65114	1.34074	1.14313	1.37942	2.13087	2.37709	0.58405	0.956467	0.975064	0.893311	1.04848	0.776298	1.6158	1.10472	1.28712
Potri.001G168600	4.03686	4.56033	2.99139	8.5341	8.09064	5.81153	2.25246	3.60266	3.18636	4.09657	4.68014	3.07058	6.48688	4.78172	5.94828	14.1957	13.1453	11.9006	8.73499	7.72322	7.69086	6.69532	6.44192	7.94812
Potri.001G168800	4.85326	5.01915	6.62284	13.7958	12.779	13.8457	10.7125	8.68815	7.91024	9.84631	7.55002	8.12329	6.82261	5.43553	6.39039	8.96366	8.09486	10.2261	9.56151	9.75318	10.2094	7.14095	6.86037	7.52004
Potri.001G170500	2.09668	2.83428	2.26637	6.71021	5.04065	6.436	9.87113	9.53693	9.38016	3.62873	3.00112	6.14476	5.71473	6.28583	5.72946	6.78811	7.30912	5.82893	5.39889	5.83263	5.50624	5.08616	4.30642	5.24386
Potri.001G171500	2.16483	2.95018	2.19282	0.434771	0.654253	0.208081	2.14204	0.85866	0.69499	2.36931	1.73439	2.00813	1.55417	1.70388	0.912367	1.14671	1.03779	1.08206	1.45268	2.11273	2.02776	1.44707	0.890425	1.11154
Potri.001G171600	36.3954	49.7998	42.1143	79.1513	117.672	100.388	90.298	72.7203	77.3907	81.5674	59.5528	76.6558	83.3917	81.6652	82.8424	80.4994	90.9003	79.0778	91.7751	88.5831	106.851	49.0507	55.9526	48.1183
Potri.001G171900	4.96511	5.66032	6.56038	18.4092	20.0645	20.17	6.8024	9.27605	11.2455	7.13535	9.23018	8.81548	7.86433	8.81212	9.72691	9.28186	10.9407	12.6599	12.4643	11.5598	11.8013	11.4338	11.5262	11.0099
Potri.001G172100	34.5265	38.365	37.9645	80.0006	80.2489	82.1093	54.6284	61.626	55.0175	82.9785	60.0913	79.4311	49.8769	43.7211	48.704	64.2521	68.7542	64.62	62.7577	64.2552	69.692	51.9555	51.7458	63.3258
Potri.001G172300	0.647876	0.767532	1.03034	3.63141	3.95696	2.92118	2.17085	1.89227	2.51009	2.13545	1.53539	2.14039	2.00524	1.53534	1.69414	2.58616	1.9724	2.03596	1.67026	1.28547	1.44699	1.75689	1.75877	2.13202
Potri.001G172500	6.19805	7.73907	7.30505	3.23387	2.95459	3.50081	5.84829	5.07521	5.07708	4.01743	4.21748	3.10657	2.8265	3.83829	3.31234	2.43694	3.0719	2.81393	2.61739	4.11574	3.78605	4.19645	2.99614	3.37927
Potri.001G172700	21.8462	19.7523	24.8431	23.1373	22.7019	23.9597	19.7225	25.3288	33.3139	17.2573	19.0042	19.4396	13.735	16.5068	20.0668	17.475	14.846	13.0858	22.6022	20.1774	17.8995	13.4797	11.5201	12.8948
Potri.001G174400	39.1094	21.4405	16.2488	5.14914	6.04137	15.2607	4.17162	5.16967	3.86241	2.90215	12.9659	2.2556	10.1535	19.8904	15.0381	1.34165	1.43659	0.811544	7.48823	7.40799	3.7977	30.6218	19.4558	10.0317
Potri.001G174900	32.5304	33.6908	28.873	12.7794	12.3772	13.6422	17.3219	14.9856	18.4541	17.1031	17.1253	16.0308	26.0562	30.4759	23.608	20.0799	22.1904	22.741	18.4858	17.7172	20.707	23.5485	24.9104	25.2378
Potri.001G175000	5.85906	6.31392	8.59889	14.5297	13.1649	16.9685	12.0989	11.765	12.8193	7.68787	5.82837	7.75629	7.97658	8.69772	9.09885	10.1309	12.1683	11.2787	7.65889	6.91591	7.3629	11.3982	9.74445	11.5757
Potri.001G175500	2.21871	1.96669	2.47693	0.820207	0.982664	1.29089	1.76794	1.75228	2.72309	1.03697	1.39397	1.25351	1.40527	2.71494	2.1846	1.00501	1.307	1.26447	1.56731	1.40057	1.70252	1.98839	2.28712	2.58086
Potri.001G176000	931.914	984.216	1247.65	308.489	415.087	356.876	460.846	371.717	429.115	1038.58	795.513	1079.36	565.359	461.334	511.539	450.128	475.992	693.282	598.354	520.181	595.244	597.103	815.736	833.739
Potri.001G176100	234.484	258.395	232.197	287.227	334.224	289.323	164.445	135.64	147.29	330.207	263.734	283.762	211.882	155.428	174.745	212.98	235.31	218.858	275.856	263.947	288.935	243.803	289.817	284.563
Potri.001G176200	209.279	207.35	256.334	1002.16	773.736	740.751	124.713	116.171	130.203	345.578	241.136	300.477	160.248	160.774	191.134	187.229	209.239	324.195	380.757	327.638	378.151	370.756	534.938	513.179
Potri.001G176500	85.3272	105.175	132.142	8.18466	7.26054	8.1673	50.2541	47.1446	51.5156	90.2351	91.9983	111.376	69.8301	46.0737	60.7368	64.8802	56.3908	61.9461	141.574	121.921	118.478	92.5014	100.072	101.486
Potri.001G176600	27.0174	29.9086	36.7003	4.49782	5.8617	4.96532	15.1043	11.2898	10.6067	27.8739	23.6719	25.3688	27.5391	21.9407	26.3125	12.2723	12.7836	11.3304	41.8302	34.9501	36.6657	16.0737	16.8939	16.0826
Potri.001G177300	4.27213	4.14647	4.21043	3.36545	3.54909	3.51426	2.75257	3.73875	2.69518	1.79068	1.80013	1.85405	3.39077	2.43976	2.59606	4.6533	4.9533	4.15573	1.63483	2.1684	2.53659	2.02555	2.79516	2.14254
Potri.001G177500	8.36696	6.08683	6.30585	4.30966	7.76447	7.43672	7.88928	9.6193	6.63626	4.04341	5.73272	5.02741	10.372	12.6068	10.641	7.40948	8.49388	8.43673	4.34228	5.65915	7.11275	5.8725	7.43354	7.68237
Potri.001G178200	1.03893	1.64291	1.42964	3.57467	3.11379	3.14281	2.65727	2.3792	3.11511	2.46494	1.91358	2.13711	2.68904	2.88824	1.98276	2.12478	2.28754	2.2092	1.91476	2.52526	1.81305	2.73202	2.39949	2.2747
Potri.001G178300	1.05056	1.17768	0.734792	1.66069	1.91729	2.34532	2.21313	1.81465	2.44793	0.653418	0.601496	1.79741	3.16661	2.68866	2.22808	2.38087	2.56222	2.5355	0.889857	1.47929	0.653007	4.45132	3.51265	3.0277
Potri.001G178400	25.2746	26.4542	31.4579	14.2338	14.5997	11.8714	18.1763	18.7968	22.0837	18.7851	25.8213	24.4404	26.7645	27.9568	28.8263	22.1849	20.9492	24.3067	26.4095	23.9959	22.4261	25.9081	24.5213	22.9222
Potri.001G178600	0.691455	0.282691	0.545174	5.44362	4.8147	4.94478	3.01037	2.46834	2.93017	3.01419	3.37497	2.58071	3.29922	3.29148	2.62273	3.05348	2.27296	3.92909	1.59774	3.23911	2.13178	1.94124	2.18424	1.56214
Potri.001G178700	2.92394	3.95539	3.39024	10.7773	11.5085	10.9112	7.91363	9.36331	9.6078	5.91162	5.15152	5.99708	6.58243	6.6279	9.35095	7.42276	8.62218	8.55175	5.32919	7.23311	7.62262	6.63953	8.14978	8.478
Potri.001G180400	1.83734	1.43605	1.65102	0.173648	1.41106	1.55827	0.695117	1.10922	0.676598	1.13254	0.479571	0.371536	0.913199	1.04121	1.16152	0.650833	0.621737	0.204714	0.794619	0.460266	0.052064	0.433469	0.640143	0.665924
Potri.001G180500	25.7557	36.0231	28.0557	6.64275	9.58647	9.06858	7.91363	15.485	13.0556	9.09104	10.6766	9.45302	23.4464	17.2074	21.5953	41.087	39.5473	37.1018	17.0853	19.9163	16.8476	20.9314	21.6781	25.6136
Potri.001G181000	0.960451	1.09074	1.2621	4.60082	3.17359	1.6412	1.30232	1.74604	1.57596	0.924435	0.947056	2.16618	1.3437	1.53205	1.66411	1.42807	0.613902	2.08872	1.45712	2.9919	1.16525	2.03303	1.54508	2.00912
Potri.001G181400	0.639826	0.523166	0.630585	1.02799	0.974575	0.442797	1.26618	1.25622	0.616224	0.536371	0	0.377056	1.78085	2.17551	1.94152	1.41274	1.47227	0.605953	0	1.7711	0.863014	0.898147	0.505286	0.657045
Potri.001G182700	1.28812	1.14968	1.53772	2.14246	1.53963	1.40205	1.29251	2.36391	3.51213	1.47527	0.945907	1.24735	1.13617	0.699125	0.986357	1.93011	1.37168	2.73194	0.95277	2.27923	1.6955	2.32844	2.27451	1.88171
Potri.001G182900	33.2545	31.9338	32.355	23.8878	31.2162	31.8896	40.1357	36.8901	32.6237	61.0063	56.0206	60.5766	56.7341	57.105	50.1611	31.5515	31.4915	29.4798	39.5983	34.4165	41.129	28.8845	34.0488	33.117
Potri.001G183400	2.2955	2.7931	4.5247	0.117083	0.277499	0.378243	3.02845	1.00804	1.75463	0.244361	0.485034	0.67996	1.12281	1.3215	1.19779	0.109708	0.209606	0.207045	0.880209	0.698263	1.01804	0.365338	0.575497	0.112251
Potri.001G185300	2.47006	2.83001	2.70924	0.272041	0.368435	0.321666	1.08406	1.01331	1.47725	1.20233	1.08277	0.743468	0.990062	1.98677	2.19116	1.49943	1.44058	1.16965	1.44363	1.25126	1.34342	2.65641	2.16304	1.92286
Potri.001G185500	36.0173	38.6932	37.9503	17.6491	22.0895	20.0727	44.0765	35.4466	34.9597	52.367	46.2692	55.9971	38.019	35.9396	33.3329	23.5051	23.6046	23.9839	33.3964	28.8517	35.2429	22.0717	23.8883	24.0946
Potri.001G186200	3.15447	2.79615	2.91632	6.68285	6.07439	6.82613	4.08802	3.31344	4.006	2.34019	3.56121	2.35797	2.77494	4.17638	3.77659	3.39009	3.64765	4.07141	3.95823	2.91261	2.15162	4.67435	3.83043	3.49736
Potri.001G186500	0.929096	0.666397	0.64258	2.14747	1.89756	1.67327	1.35478	1.25102	1.33439	0.84719	1.33804	0.65639	1.18281	0.923706	1.33957	1.27602	1.28595	0.864471	0.719043	1.14535	0.973654	1.65069	1.25506	1.00431
Potri.001G186700	742.695	985.985	850.855	396.588	539.369	451.038	765.47	705.403	478.098	1016.42	865.174	1083.26	1249.53	1301.31	1158.19	282.728	288.049	324.433	585.871	531.181	529.341	423.041	443.969	398.575
Potri.001G187100	2.29455	1.55597	3.13118	0.549445	0.672121	0.687098	2.22673	1.00419	1.52994	1.10973	1.68875	1.10516	1.3159	2.17551	1.2274	1.04073	0.598337	0.940272	1.32087	0.798641	0.914029	1.70338	1.45923	0.996896
Potri.001G187500	9.49836	11.0424	8.87315	14.1759	12.685	10.4884	5.16688	6.70908	5.20265	6.33985	6.64157	6.49944	9.30755	6.17347	6.773	7.00287	6.437	9.1234	9.40891	9.53736	9.32464	11.9159	14.0423	15.1626
Potri.001G188500	17.0033	11.9291	12.3717	6.34064	7.39976	19.031	4.90188	1.94832	2.62825	1.09104	11.0843	1.2783	8.34667	15.7977	13.4297	1.17981	2.24263	1.19282	7.4081	7.06225	3.11455	17.4275	13.5522	7.1999
Potri.001G188800	15.6621	13.6214	12.9311	37.9372	34.8408	32.2094	22.0984	20.6261	24.4929	15.5931	18.4666	15.7887	28.6744	28.7692	30.0048	25.8743	28.8361	24.9421	19.0028	21.782	19.344	27.6809	26.8606	26.6537
Potri.001G188900	25.0037	24.6094	30.0358	68.5441	50.4233	53.6503	48.3981	47.7093	45.2033	24.172	25.0286	33.4885	18.6621	19.7514	19.1065	29.9532	36.0804	39.7059	25.8197	28.3681	30.7408	36.5505	35.4033	42.0163
Potri.001G189300	1.46221	1.22277	1.37558	3.47054	2.74786	3.14312	1.90716	1.5422	1.98438	1.9501	1.7695	1.17504	1.91598	2.25988	1.93278	1.66765	2.02095	2.01425	0.76789	1.13218	1.60086	1.46611	1.24659	1.84282
Potri.001G189400	6.18517	6.19449	5.19578	7.10302	6.91007	7.37356	5.70932	6.00152	6.91653	2.67954	4.69698	3.38404	5.90076	9.73899	8.18763	6.29101	8.01681	7.03713	5.10119	4.64049	5.43916	7.74169	5.7779	5.54168
Potri.001G189500	41.5913	46.1161	40.3104	82.3701	79.5249	65.1033	27.7755	24.618	28.1401	40.8716	35.3984	34.8454	62.9478	47.7339	45.4214	87.2216	76.1239	74.0381	65.2351	63.0108	63.9132	70.813	86.2592	87.2976
Potri.001G190400	12.2172	9.36528	9.22135	8.19031	7.93321	11.4867	7.98103	6.43056	6.89834	4.86845	8.78061	5.26036	8.53105	13.9687	12.0475	6.06608	6.20439	4.70557	8.42661	7.14475	5.59519	12.1204	10.1281	7.1786
Potri.001G190700	16.257	16.9366	24.1621	13.6058	13.0239	19.4146	74.0675	68.2038	79.6964	70.4206	55.5519	77.7832	42.557	35.1329	31.3276	26.6515	26.2906	30.7927	29.0989	35.7293	41.7002	14.5708	16.719	19.4859
Potri.001G191000	252.448	221.277	158.253	27.7558	37.4301	25.9292	86.1612	123.601	105.588	75.1023	75.631	64.3533	60.0301	46.9409	43.4041	93.6188	90.6722	81.7337	53.9296	66.4164	78.2402	44.1918	67.1934	53.3722
Potri.001G191300	2.91859	3.05242	3.87984	12.6772	9.87695	8.84654	7.42113	7.32942	5.80162	5.39121	3.99055	5.33318	8.21446	6.61577	7.72351	6.94836	6.87478	5.39958	5.75661	6.90106	6.6047	7.04371	7.08549	6.36018
Potri.001G191900	2.49643	2.04125	2.46037	1.60438	1.93145	1.47172	4.17181	3.02007	4.27439	1.34868	2.76932	1.14424	2.48157	3.20668	2.38481	0.389747	0.683859	0.367775	1.74803	0.945009	0.694829	1.94685	2.79295	1.13938
Potri.001G192000	15.8075	16.201	19.3027	8.02393	8.78819	9.01622	14.0082	12.7508	9.99622	9.46537	12.1881	12.7107	13.5117	11.419	10.8167	11.3757	13.3475	15.6698	10.4452	11.7899	9.16289	16.1545	15.5616	14.895
Potri.001G192200	1.5682	1.85929	1.79284	4.61085	4.47022	4.23262	2.14134	2.3792	2.47698	2.20859	1.80921	2.83408	2.93066	1.99066	3.48966	1.92017	1.98468	1.51488	2.89891	1.60281	2.7498	3.27056	2.78651	2.25457
Potri.001G192300	0.214707	0.329173	0	29.0632	26.6303	24.022	16.6771	13.9878	18.3006	6.29966	4.52535	6.64276	10.458	12.0456	16.0164	14.0067	15.1744	14.6405	13.6434	12.1152	10.1361	15.3925	12.8229	9.48085
Potri.001G192400	0.457019	0	0	13.5842	11.1877	11.3335	6.1048	2.44718	6.16225	3.63966	4.56278	5.38651	0.454297	2.84889	5.20049	4.81616	3.56801	3.679	4.80014	2.43284	6.16438	4.12415	6.09051	4.22386
Potri.001G192800	26.9224	19.4736	24.1426	13.1193	10.8796	11.1928	25.9364	23.7627	23.4788	49.9004	41.2863	33.8816	18.9981	12.2054	16.9823	27.7924	29.2244	20.6218	43.5032	40.1283	47.7721	12.1029	9.40403	15.3121
Potri.001G193500	52.1996	63.7733	63.239	28.4464	28.8945	30.9845	44.8842	46.6396	42.7476	42.7357	45.0376	46.4124	38.4159	32.176	35.2765	45.8945	47.1123	47.7593	44.0532	40.8196	47.5269	38.1982	39.4755	41.5669
Potri.001G194100	5.44985	4.99149	4.74334	9.60901	9.08659	10.3678	6.65305	6.94811	5.93048	5.69598	5.49597	5.21371	7.24664	7.62071	7.42745	13.4966	11.6912	12.3336	8.92062	7.53533	9.06928	6.95468	7.82523	10.1028
Potri.001G194500	0.938017	1.26149	1.70297	0.237961	1.23541	1.02499	0.293098	0.61683	0.427934	1.53131	0.65719	1.4062	1.32503	0.839318	1.12356	1.63512	2.06917	2.57156	1.14078	1.47172	1.18912	1.43553	1.31585	1.47024
Potri.001G196100	31.9587	34.8122	34.5313	12.9546	13.0258	16.402	19.5826	18.2729	23.9085	18.3115	19.786	19.5823	23.9963	25.0893	26.8763	31.1432	29.4765	28.7396	23.8663	20.9145	19.9621	28.9082	27.062	24.2879
Potri.001G197200	56.2108	46.4089	52.5535	21.1198	22.7018	26.5396	35.7087	37.4773	38.4227	29.8867	37.5102	30.8055	31.9602	35.5975	37.6092	27.176	31.0238	30.9881	37.6288	35.5811	33.4208	37.0622	34.3297	32.2084
Potri.001G198000	3.93566	4.9133	5.6797	2.59708	2.26332	1.84823	2.47562	3.6378	3.27606	3.53496	2.68189	2.70588	2.2635	2.10287	2.59466	3.01892	2.61058	2.63574	2.09637	2.69365	1.78756	3.12875	2.80283	2.62702
Potri.001G198800	0	1.11109	0.153055	1.12281	1.01377	2.1495	0.921977	2.3561	2.99138	3.64524	2.75637	2.59302	1.85247	0.704049	2.74891	5.4552	4.72209	5.58889	5.38269	3.47211	4.33901	3.42567	1.22642	3.66797
Potri.001G198900	6.01783	6.23027	7.28581	6.75141	5.7007	6.67187	19.8397	16.4589	19.8857	22.4841	20.6887	22.0119	16.3215	13.8174	14.7254	19.9155	20.9756	19.284	23.8658	21.3472	20.6174	9.80506	6.14538	10.6015
Potri.001G200100	10.3378	13.6598	8.49041	3.74088	3.29317	5.07573	4.42334	3.22075	3.99156	6.1874	6.173	6.01442	6.89712	7.12504	6.91801	5.77192	5.45329	4.9614	5.91808	5.08169	6.97643	6.34997	6.59649	6.0253
Potri.001G200400	42.2567	41.577	41.5105	8.22198	12.4189	10.1085	20.8301	26.8002	36.581	19.9341	25.5794	19.1568	18.1393	21.2029	23.4786	29.9549	33.6691	27.9034	25.7962	34.2555	33.2133	35.61	30.2494	28.3209
Potri.001G200700	14.5037	15.7815	15.2517	12.4597	15.2891	12.0865	13.836	14.1823	15.038	12.9148	8.9683	12.0642	9.72649	8.14047	9.43209	19.989	20.7017	17.8763	15.5979	15.1459	15.9793	12.7681	11.7827	13.5043
Potri.001G201300	7.66776	7.7333	10.0093	9.54565	10.6076	12.1828	8.44121	6.88836	8.55867	11.366	14.308	13.5162	17.1119	17.6113	16.5645	6.9312	6.34312	9.23357	14.0804	8.97446	11.8885	19.0933	15.7401	13.6624
Potri.001G202000	7.35567	7.08851	7.62916	1.4632	1.41003	1.09083	4.8175	5.22035	4.75662	3.43552	4.74041	4.16275	4.14339	3.29503	4.34007	4.81616	3.65573	4.97589	2.90637	3.84104	3.57714	3.72277	4.28756	4.78396
Potri.001G202800	2.88581	3.20237	1.70648	0.19871	0.538241	0.190205	3.91602	2.94334	2.62054	0.76032	0.731717	0.485897	0.819608	1.1214	1.25098	1.48954	0.677592	0.46852	0.433003	1.14118	0.238314	0.330688	0.325571	0.254012
Potri.001G203900	0.574203	0.503044	0.485065	0.593073	1.42795	1.41922	1.37981	2.48901	1.65907	0.825187	1.45593	1.61135	1.54927	3.25397	3.8374	1.23491	0.943764	2.40827	0.603095	1.65932	1.34352	1.15147	0.890729	0.926602
Potri.001G204100	5.1738	4.09825	5.8958	4.90964	4.39769	6.1168	7.93496	8.10917	7.44328	4.47277	5.38064	4.70049	3.21437	3.92149	4.00667	4.80318	4.94277	5.543	5.29827	3.75253	3.27119	4.37704	4.02203	4.28363
Potri.001G204400	2.04021	1.79962	1.21196	4.44546	4.40906	4.38413	3.23551	2.74363	2.47638	1.94462	2.60427	2.03131	3.25046	3.42102	3.10959	2.49644	2.68724	2.8586	2.75931	3.03502	2.77343	2.74623	3.14517	2.66912
Potri.001G204600	13.6137	11.622	15.936	39.5554	33.1416	29.6602	24.1022	33.5157	30.6438	17.4029	12.3823	15.4716	21.31	16.7893	19.9823	30.6769	26.8335	28.2558	15.9422	22.4905	18.6439	18.7753	21.9861	22.9787
Potri.001G206800	101.94	84.1316	72.3439	27.8715	52.4182	40.848	38.2545	31.5625	37.4664	66.6709	80.4697	50.4155	74.1436	76.2154	75.1934	43.9555	48.2432	36.8419	70.8645	63.5384	99.6781	49.4302	79.5352	52.5964
Potri.001G207300	1.82628	1.54478	1.73783	0.657673	0.54813	0.79901	1.18393	1.74225	1.57695	1.90053	1.46704	1.48447	1.0016	1.142	1.43321	1.32729	1.24207	1.90851	0.926012	0.60342	0.910096	0.947146	1.49199	1.42273
Potri.001G208600	3.71893	2.59521	3.46299	3.2554	3.12531	2.4258	3.52751	3.70805	3.35943	2.51558	1.84934	2.4687	6.24628	5.58122	6.51799	3.52653	3.267	3.88639	3.01709	4.0959	2.8911	5.11753	4.5573	5.87337
Potri.001G208900	8.52105	7.16603	9.56191	5.07992	5.46491	6.37986	9.39282	9.95263	9.0274	5.56422	4.59358	4.58105	5.49827	5.84542	5.2167	10.0374	8.10831	8.33893	4.86744	5.60234	4.72411	5.14126	4.11726	4.5901
Potri.001G209300	25.4259	13.7624	34.7998	4.66049	4.59754	6.19585	8.00812	17.0663	17.9349	8.16565	5.40269	8.5119	5.41088	14.0434	10.3234	2.73156	4.00245	5.49427	3.30995	6.93903	6.34839	6.03233	4.80776	4.63364
Potri.001G209600	2.71624	2.77623	1.71603	0.279751	0.113663	0.241	1.24045	1.67822	1.24095	0.759016	0.502193	0.581454	0.761558	0.789373	1.10073	1.64267	1.05887	0.8245	0.365758	1.44593	0.97297	1.18716	0.75628	0.92978
Potri.001G210000	89.6748	123.578	90.5352	9.73407	12.1362	17.0035	25.5372	50.9067	43.7733	58.0132	54.6882	61.1814	65.0511	50.8181	54.9758	57.9081	62.8386	67.4861	57.0176	54.6756	47.3286	78.8174	68.7889	74.524
Potri.001G210100	12.8688	10.0213	12.7759	1.36325	1.23087	1.46802	19.2166	17.4163	15.4813	10.1558	7.73909	11.4821	4.35777	8.44133	8.04595	5.20411	4.2225	6.29465	5.69369	6.22309	4.85945	2.36321	3.58304	2.7592
Potri.001G211300	2.37628	2.12222	2.66028	1.18615	0.953825	1.22408	2.32843	3.72665	2.99965	0.734932	0.972515	0.634469	0.665065	0.941327	0.991761	3.5195	3.12833	2.86225	0.896566	1.54742	1.53369	0.717099	1.13872	0.971352
Potri.001G212800	2.33112	2.8475	2.74573	0.045675	0.123719	0	0.843871	0.761119	0.602352	1.33457	0.378429	0.949341	0.84777	1.48213	1.22208	0.627699	1.02795	0.646158	0.716609	0.847457	0.766896	1.19718	1.12253	1.28451
Potri.001G213100	47.204	59.565	63.9404	7.72792	8.27561	6.70904	50.5808	50.9116	42.4462	53.1683	40.3276	44.9347	40.4738	39.5548	42.1454	15.0435	17.2819	18.9625	30.5464	27.7479	24.6791	18.8423	20.0966	14.2436
Potri.001G213200	3.78296	3.86651	3.46411	0.215362	0.226856	0.103072	2.12209	2.68491	1.40573	2.09754	2.18084	1.63836	1.74697	2.09314	1.73242	3.61735	2.61927	2.2286	2.06487	3.17129	2.12367	2.68799	1.38201	2.81416
Potri.001G213300	0.921308	0.780229	0.622629	1.31107	0.916457	1.48773	1.11998	1.22158	1.14084	0.772339	0.788412	0.672206	0.758823	1.55138	1.56424	1.50588	0.648972	0.847603	0.967665	0.364325	0.710104	0.422293	0.597654	0.351409
Potri.001G213600	4.77966	4.30159	5.29425	11.8249	10.8607	9.24526	7.93107	8.28579	8.4938	5.49609	5.53673	6.29396	6.3069	5.70485	5.08055	6.94088	6.43071	7.51098	6.30852	5.69663	5.84788	5.4922	5.99179	5.06032
Potri.001G214600	7.54176	5.7983	3.28886	0.428926	0.435683	0.384907	0.792464	6.19453	0.385676	0.615447	0.888441	0.262209	0.928814	0.907724	0.337538	0.80381	1.15181	0.252831	0.981393	0.710564	1.02883	1.87374	1.18591	0.890986
Potri.001G215200	9.05963	8.61599	9.11977	3.91141	3.87419	4.13515	5.94421	6.48546	5.83251	5.76714	6.07296	4.94874	6.1884	5.87531	7.07488	6.71005	7.24617	8.02941	5.97898	6.11218	6.20795	6.02349	6.19333	6.81589
Potri.001G216000	16.2694	16.6487	17.8075	48.6977	40.6782	47.5005	36.9561	35.8276	35.8209	32.8839	30.434	39.219	43.697	41.6441	41.1653	31.9115	35.9165	38.5017	38.5508	42.2623	39.2433	25.0379	24.1486	27.1894
Potri.001G216100	3.76821	5.22694	4.16853	2.13136	2.46823	3.19325	5.97327	4.9071	4.1847	2.64318	1.91944	3.24788	6.23021	4.61948	6.51451	3.78192	3.00193	3.24097	2.82701	2.78373	2.70433	3.12285	2.61905	2.32967
Potri.001G216600	7.30998	6.97333	7.75974	4.77131	3.29726	3.86446	4.82202	7.52948	10.5018	4.50664	4.61201	4.53221	4.8443	3.76279	4.64045	8.36065	9.49915	11.221	5.59839	8.2528	7.40958	10.8873	8.41877	9.9151
Potri.001G217700	4.2404	2.41837	4.32326	2.57354	3.78916	2.88247	16.691	12.1715	11.8935	3.25389	3.24408	4.13874	5.15332	4.4595	4.18489	4.29586	4.42425	4.80902	3.63003	3.53806	3.49628	2.94555	3.01807	3.28977
Potri.001G218800	3.57196	3.2452	3.73373	3.56513	3.49371	3.3293	5.60499	6.21455	6.63715	12.0986	9.6859	10.1706	8.32081	8.05594	6.34095	9.45127	6.55288	5.94563	8.52657	10.3716	9.59419	3.50914	2.95621	3.11232
Potri.001G219100	5.99837	7.28038	6.24016	7.59617	10.4691	10.4741	29.3876	21.7474	30.5304	12.5712	11.0439	18.2473	5.92124	8.63973	9.48007	19.6075	14.0696	17.3186	12.0754	10.9541	12.8826	7.76857	8.34742	12.4051
Potri.001G219300	3.96396	1.3505	2.25307	1.53323	2.14497	1.40309	11.0403	10.5005	12.2612	2.03952	1.76821	3.02815	3.16896	2.94759	3.65944	2.63121	3.70573	2.76095	2.53329	4.77848	3.81906	3.07028	2.38095	2.17531
Potri.001G220900	5.01169	6.74447	5.76253	0.402608	0.817902	0.529892	2.56212	9.95165	21.4391	1.61051	2.91875	2.95344	1.0794	0.615354	1.2145	6.62275	5.59447	6.96134	1.71076	7.02537	3.5409	5.02507	1.85525	3.81704
Potri.001G222900	22.6467	27.958	25.464	12.2477	20.144	21.3556	33.5866	20.3509	27.8812	7.82634	5.68586	10.1456	15.0252	15.6198	15.8377	14.8028	16.6985	10.4019	8.1027	8.01842	8.71748	12.114	9.52575	8.64721
Potri.001G223400	4.49707	1.87779	3.29706	0.154199	0.268505	0.126513	1.24809	1.68855	1.76944	0.78157	0.0304185	0.188528	0.354352	0.776969	0.52005	1.59621	0.315487	0.519388	0.201606	0.992597	0.264188	0.412415	1.02862	0.929249
Potri.001G224400	3.32479	3.71932	3.45738	9.46393	8.97215	7.24708	5.95789	5.9811	5.54703	5.88165	5.37261	5.60544	7.05239	5.75627	5.49461	6.20084	5.46465	5.65292	4.34448	5.85314	6.33085	5.38111	5.27201	6.66723
Potri.001G225700	1.95804	1.6626	1.84069	4.16231	1.86813	2.08473	17.258	13.0386	13.6649	4.69704	4.77855	5.79904	8.38439	7.30633	6.20817	3.8094	3.71336	3.79434	5.69509	6.31804	5.94962	1.69143	1.57605	1.70139
Potri.001G225800	17.1221	25.905	11.1574	10.1804	6.61809	7.53586	3.95682	7.08734	6.94337	9.8681	9.62182	9.18299	20.4914	15.3843	13.103	22.0458	21.1065	21.283	11.0031	11.753	9.65898	26.147	21.0165	23.0775
Potri.001G226300	1.29229	2.15735	1.40099	0	0.0468666	0	0.724588	0.653533	0.91272	0.61389	1.09905	1.18465	0.942035	1.26937	0.708027	1.29699	1.13281	1.14228	0.950118	1.78859	1.32805	0.993398	1.1056	1.63671
Potri.001G226400	14.637	11.4569	18.1689	2.00935	1.91502	2.45761	27.6824	17.3617	27.0342	26.2491	34.8374	39.7619	20.1671	19.8442	16.9836	35.238	36.1622	43.6918	17.3194	15.5833	30.9707	5.85183	10.6081	16.9335
Potri.001G226500	2.93254	2.92918	3.87547	2.08811	1.95785	2.15248	3.75898	4.93684	4.4933	2.12314	2.80949	3.5349	4.43886	3.39924	3.62349	8.2945	6.4631	6.37513	3.64011	6.52811	4.30223	5.21246	3.35542	5.81758
Potri.001G226600	0.637701	0.488839	0.549929	2.04916	2.51507	3.218	0.473241	0.355695	0.460633	1.00235	0.972685	0.861216	0.871617	0.722761	1.71334	0.400014	1.04813	0.830417	1.17213	1.52759	0.691189	0.719328	0.865576	1.22787
Potri.001G226800	10.0504	8.24681	10.4632	22.6295	15.247	15.6742	27.4526	26.2765	22.9039	16.0199	10.6779	18.0742	24.0617	20.3754	20.2241	34.665	23.3823	28.823	15.7598	19.1397	14.0472	20.7221	22.3578	24.7119
Potri.001G226900	13.1266	13.2868	15.7396	54.6631	63.4247	64.1938	28.6398	20.8237	23.6953	13.984	15.9697	19.2518	14.2094	16.4602	14.8631	24.0808	20.949	20.8477	55.5217	48.0891	45.3278	9.11385	8.09561	9.22991
Potri.001G227800	1.84565	2.51522	1.3859	6.84858	4.49421	5.06864	5.30474	6.11795	4.31696	2.284	2.24239	2.24438	5.41662	4.3829	6.33394	2.55804	2.88907	4.57794	3.23087	2.24569	3.04832	7.66668	4.25121	5.05419
Potri.001G229100	1.91109	2.00094	2.29693	8.0507	7.607	6.98926	5.14252	5.13741	4.30968	3.04786	2.81804	3.50228	4.54077	8.00364	6.8658	2.57299	3.67736	3.97298	3.03535	2.50609	1.77387	3.31828	4.30224	2.80018
Potri.001G229500	5.41316	6.39253	5.47917	14.7794	11.6994	14.9343	9.91617	7.18113	8.31339	9.10645	9.3319	9.77126	20.3603	17.1206	18.6827	10.3885	7.96532	8.27874	9.91127	13.1229	12.862	11.442	14.5145	13.8971
Potri.001G229700	2.13525	2.41214	3.07355	3.38552	3.72924	4.47204	4.00315	6.14302	4.43768	7.96078	6.91897	9.35465	3.60273	3.05693	3.90748	4.14506	4.27145	3.83155	3.48207	5.35423	4.98059	3.60581	3.38361	3.60644
Potri.001G229900	1.91716	1.9595	2.233	3.82697	3.47641	4.02055	5.00111	3.88853	2.35001	1.16885	0.837798	0.684726	2.13674	2.69964	2.79123	2.39059	2.48265	2.03574	1.76954	1.42259	1.51124	1.51452	1.66313	1.0142
Potri.001G230600	2.36002	1.14864	2.43669	2.01626	2.07859	1.29624	6.48659	4.51324	5.73652	4.5535	3.57376	5.51897	3.23966	3.69379	5.11524	9.7752	9.174	10.6432	2.24269	2.67213	2.30984	3.11752	2.84741	2.92362
Potri.001G230900	9.57062	10.8081	8.5749	6.77443	7.86417	5.17214	11.589	7.6453	11.7959	6.45216	6.83038	8.67702	11.0438	11.2265	11.2544	46.0793	37.1258	48.4255	16.8005	13.3959	12.4448	19.1252	18.2347	27.4914
Potri.001G231300	4.40987	4.36187	6.0753	3.04741	3.7145	3.2269	12.2927	9.47919	10.5495	4.6906	3.94509	5.0299	4.19507	4.1382	5.21591	3.61688	5.0269	7.23012	2.44039	3.18048	3.15224	5.42007	4.2128	4.52854
Potri.001G231400	12.0427	9.4899	12.8654	9.71129	8.20147	6.62711	17.8739	16.8595	11.5985	13.4478	11.7784	14.0403	18.2306	23.6514	21.677	9.64155	12.4654	10.0557	6.85538	6.55747	7.39549	11.3375	11.3889	12.6028
Potri.001G231900	1.41435	1.6521	1.81708	2.90138	2.96769	1.54396	0.849674	1.8708	1.33786	0.698694	0.560341	0.496126	2.03358	1.25951	0.734456	5.90614	5.74933	4.6164	0.450961	1.02179	1.02199	1.46877	2.51812	2.07488
Potri.001G232600	2.80504	2.014	2.58174	6.57394	6.12893	6.44408	6.35385	5.60664	5.29149	4.6058	5.14323	4.07566	5.89928	4.67683	4.8069	6.67748	4.51512	5.11547	4.23665	3.82555	4.22126	5.34611	4.46245	4.59455
Potri.001G232700	0.814489	1.10997	0.802725	11.3959	8.34464	5.71502	2.35058	1.75664	2.74555	2.27597	2.63527	2.4666	0.877109	0.461566	0.858167	1.77115	2.28695	3.85684	2.06739	2.38466	4.31594	3.33471	2.74709	4.04264
Potri.001G232900	71.8405	38.2302	81.564	199.676	121.842	130.398	71.6382	84.0022	112.657	65.9981	98.2036	106.088	24.936	17.7062	28.6725	97.7282	115.639	160.786	64.2222	103.371	72.4513	135.531	136.087	130.067
Potri.001G233100	1.62562	1.66152	1.06809	1.3394	1.68929	1.50243	1.6085	0.939281	0.501811	0.681384	1.52588	0.409398	1.03586	1.98418	1.17261	0.627513	0.942008	0.611874	0.580083	0.477058	0.411628	1.10753	0.977244	0.620661
Potri.001G233600	1.57897	1.47351	1.28553	1.93024	1.34445	0.712656	1.96992	2.45068	3.37204	0.920809	0.456931	1.55084	2.66144	1.71178	2.08317	0.620107	0.733428	0.390098	0.216315	0.950164	0.264566	0.894843	0.609922	1.40997
Potri.001G234100	10.4913	9.86646	9.88093	7.82964	7.05806	8.37762	7.77031	8.22718	8.87866	15.6644	12.9466	11.0666	7.62109	6.89522	5.88672	10.4049	9.7952	8.58368	13.8881	15.4326	14.5936	7.22037	7.99724	8.03244
Potri.001G234600	0.688911	0.594106	1.31549	1.6257	1.66302	1.16708	4.5799	4.13078	6.2203	4.43968	4.37036	5.05363	2.01163	1.48841	1.55152	11.3652	9.12917	11.173	2.8943	3.09425	3.48458	0.928195	0.935086	1.01696
Potri.001G234700	44.8541	47.7581	53.168	26.5183	35.7069	34.8138	52.4719	48.8608	39.8878	59.9254	46.4088	57.7892	31.1045	30.0952	29.6599	34.319	32.7167	31.552	41.1318	37.8291	40.785	24.4406	25.4579	26.5224
Potri.001G235000	2.26605	2.45234	3.02155	5.24705	6.09109	5.53496	4.74818	8.92201	5.1352	5.02848	4.73177	3.40398	4.77012	4.68339	4.55043	4.01347	4.38176	3.53472	3.08009	5.5347	2.95377	5.74707	5.39499	4.65407
Potri.001G235200	10.1872	6.3021	10.4804	7.46587	7.82655	11.2864	31.1682	25.4801	21.8605	40.4526	36.6778	36.3364	17.3661	19.1421	22.0319	11.7041	10.6851	12.9061	20.9302	21.8819	20.1892	5.77918	4.01371	5.78126
Potri.001G235300	267.175	350.853	410.023	255.6	333.974	403.01	866.875	641.802	565.396	916.331	709.886	1066.86	616.582	539.15	520.829	176.265	188.505	293.839	373.116	391.764	335.756	212.426	184.649	205.68
Potri.001G235400	1.36888	1.04934	1.16174	3.87941	4.63348	5.13146	3.38618	2.3415	3.36921	2.32697	4.26028	3.09981	3.70421	3.87869	3.2692	2.74773	2.99988	3.16901	2.39627	2.34801	1.97827	4.6895	4.35419	3.12383
Potri.001G235500	33.3211	22.9118	55.4945	212.863	200.322	186.909	157.972	143.871	142.2	156.07	117.255	145.053	121.878	130.221	147.91	130.986	128.268	159.872	90.1082	105.86	100.299	84.3823	99.467	91.2215
Potri.001G235800	0.411023	0.0525126	0.658266	1.52713	0.782582	0.770391	3.10106	2.43015	4.75034	6.50364	2.9067	4.18839	4.90291	4.77495	4.74206	16.243	9.1623	8.27184	5.07253	6.67337	4.30649	0.566665	0.912924	1.26625
Potri.001G237200	87.8032	89.5767	71.1325	46.2076	44.8366	44.0179	58.7427	78.4172	88.5927	32.1551	30.6806	38.5973	66.266	68.389	78.0953	72.1448	83.1084	71.1176	65.7263	55.8533	64.2887	78.0569	58.7011	85.771
Potri.001G237300	3.67178	2.07605	3.92672	5.31883	5.4823	5.1137	10.107	10.0397	11.2485	5.77958	3.96481	5.86992	5.7855	5.35688	6.6673	7.97794	6.50042	8.58248	6.5643	7.11137	6.58588	3.25075	4.04877	3.06862
Potri.001G237600	19.6235	14.7477	17.7555	10.0017	10.2266	6.37186	8.40314	5.40839	7.06752	7.776	16.9667	7.65287	5.49138	7.52271	8.33985	1.53091	2.47321	2.73303	11.7344	13.2552	11.7568	13.3928	11.8833	13.124
Potri.001G238800	57.3391	59.2845	47.7724	59.6926	59.6599	55.0254	43.7146	44.5359	50.2774	49.6529	50.568	42.3887	74.8538	58.1527	62.1262	106.863	106.338	94.4986	57.2183	57.5914	60.4129	94.5904	94.5646	109.158
Potri.001G238900	6.23497	6.25887	6.36437	9.21258	8.60062	7.53405	6.05916	6.59111	7.82791	5.88017	5.51674	5.39484	5.38622	4.87934	5.44316	8.93952	11.9253	9.91176	9.23833	10.9054	11.0844	9.15414	9.67196	11.3192
Potri.001G239000	1.44642	2.00014	2.09636	1.57206	1.01827	2.15903	2.694	3.03728	2.29445	1.28387	1.03822	0.752106	2.5373	2.21794	2.25908	2.4764	3.56601	3.86778	0.893644	1.99286	1.47552	2.13276	0.419952	1.83483
Potri.001G239500	0.906315	0.91008	0.658165	1.60943	1.60884	1.94402	0.912506	0.823024	0.980079	0.693124	0.599703	0.780848	1.37508	1.76607	1.46756	1.45219	1.96003	1.73172	0.784914	1.50662	1.07233	1.1957	1.30277	1.53485
Potri.001G239700	115.063	163.128	137.897	30.3499	31.8016	28.8215	101.522	181.772	154.801	94.0687	66.0994	66.9222	106.339	91.4226	139.865	58.8051	52.9443	38.1022	60.9831	28.9319	31.9926	28.5102	17.535	25.0476
Potri.001G239900	87.1611	92.7111	85.5844	183.122	227.663	202.804	109.213	130.587	125.608	174.786	168.162	156.649	126.812	116.571	132.284	122.858	133.896	138.884	185.351	159.219	169.607	193.484	177.494	184.421
Potri.001G240300	1.30399	0.844102	1.28516	0.768201	0.662076	0.551491	0.817169	0.737035	1.5908	1.12959	0.578613	0.768456	1.33944	1.3794	1.64871	2.22486	1.00019	0.987967	0.456535	0.509045	0.670042	1.13314	0.901071	1.38372
Potri.001G240900	34.1667	26.3494	33.7897	16.2739	17.7994	20.6071	59.754	74.8724	89.3336	24.0377	20.9326	24.8567	30.6462	30.4572	34.91	45.5239	53.7299	49.4178	32.9083	47.6626	41.2539	39.9725	27.0523	40.9389
Potri.001G241100	4.59135	4.38999	4.37906	25.1049	21.2705	24.2582	14.5083	16.5222	20.1129	11.671	11.5008	10.3283	15.4587	14.6041	14.6063	15.3106	12.9019	11.9227	12.2893	13.0878	11.4155	10.8407	11.6964	14.601
Potri.001G241200	1.43245	0.732042	0.235293	5.37011	4.93522	2.47834	2.59851	1.27838	2.52928	3.20222	0.529676	1.8759	1.89856	1.08234	2.71668	2.63571	2.15818	2.03492	2.00603	1.77924	2.07013	1.67565	1.41405	0.245166
Potri.001G241300	4.15948	3.56363	3.34584	0.0245696	0.0665512	0.035277	1.78549	1.25556	1.62009	1.33324	1.73031	1.4419	2.15856	2.2185	1.85614	1.90314	1.83481	1.67998	1.73466	1.07454	1.38492	1.77863	1.63035	1.696
Potri.001G242100	1.79976	2.33937	2.19792	5.75182	5.49124	5.21229	4.18103	4.74871	4.61603	2.9355	3.60236	4.76508	5.81438	4.65611	5.68881	9.73835	8.45629	9.65251	4.2943	5.95663	4.50455	2.68722	3.34085	3.25442
Potri.001G242800	9.42461	5.37829	4.56684	1.95588	2.13623	4.25766	1.78737	1.19155	1.05898	1.18511	6.01152	0.84853	2.34212	5.16284	4.17061	1.02472	1.54904	0.818185	3.3821	4.01358	1.89169	7.00857	4.41919	4.35521
Potri.001G242900	1.88484	1.77027	1.25515	0.859389	0.665088	0.528818	3.17553	2.40951	1.76625	2.90392	2.2604	4.60312	2.7851	1.84757	2.57632	1.43156	1.33965	1.68856	1.23061	1.73553	1.03067	0.766163	1.55891	1.46475
Potri.001G243300	18.7026	16.7891	18.9782	13.4183	13.5209	14.7244	32.2328	30.4995	35.1366	54.5655	47.295	46.4371	38.0081	35.4218	37.9981	81.4117	73.285	73.7922	42.5828	45.4239	47.5072	16.6244	13.9379	17.1211
Potri.001G244800	6.92732	6.61915	6.87958	0.127931	0.288769	0.520433	3.51912	3.86094	3.57874	4.04948	3.53313	3.28464	3.29793	2.82768	2.65106	3.0101	3.18453	3.56936	2.28591	3.92779	2.35256	4.47087	3.40607	4.38817
Potri.001G245000	43.1883	39.3718	44.67	135.32	126.483	126.129	82.4752	93.3364	81.386	119.719	94.9433	114.214	59.5612	56.4367	60.3815	67.3273	71.0386	74.9555	68.9396	72.7151	72.9276	60.704	55.7416	68.5509
Potri.001G245200	8.4227	10.6932	11.9591	4.35794	3.81641	3.4814	7.5874	7.78979	7.64061	6.95824	5.22596	7.77187	6.16284	7.02673	7.06513	5.30126	5.91622	6.72136	5.93337	6.01437	5.54087	6.19586	5.15379	5.86398
Potri.001G245400	75.4844	65.0774	56.1738	102.031	115.02	110.468	59.6329	86.6043	99.633	61.7685	46.8653	50.6062	80.8068	73.7526	79.3214	107.443	135.091	102.839	82.2267	93.7945	99.0245	87.129	93.8188	98.214
Potri.001G246600	5.25085	5.73952	7.69065	5.80004	6.98241	5.6359	9.74171	7.41964	8.14765	4.21842	8.00913	6.08848	3.7697	6.03391	5.90127	4.09886	3.77577	5.93981	4.44269	5.20213	5.55076	4.82613	4.03154	3.44499
Potri.001G246700	1.78448	1.46704	1.45284	2.21264	2.06812	1.56608	1.61216	2.49268	2.91424	0.878053	1.67831	1.21926	1.54248	2.59408	2.15811	1.55737	2.13598	2.97588	1.42607	0.867325	0.52325	2.256	1.64667	1.87234
Potri.001G247200	0.46439	0.474646	0.457683	2.07257	0.785948	1.04152	0.71478	2.09523	1.29208	0.627208	0.343435	0.557475	0.615499	0.555574	1.37002	1.21699	1.35693	1.46601	0.596147	0.357078	0.497128	0.594971	0.611234	0.450394
Potri.001G247300	0.0641109	0.229344	0.0947773	3.60519	1.63917	1.66382	2.75946	5.26381	4.93968	0	0.213356	0.0314843	2.19865	1.96188	2.71547	2.92766	3.74074	3.06619	0.0336684	0.0682559	0	3.05339	2.05684	2.40302
Potri.001G247600	0.0773983	0	0	0.994832	1.34734	1.02665	8.3859	3.55729	3.09355	1.13546	0.987376	1.78645	3.65453	1.40356	0.880729	0.660281	0.477047	0.586406	0.853574	0.700421	0.932114	0.271617	0.764042	0.437147
Potri.001G247700	34.4718	27.7507	34.1721	13.0869	17.0238	18.187	31.1239	33.7077	34.3237	14.7693	22.3549	17.3041	26.5895	26.5784	27.1068	15.2599	19.4039	16.3043	21.3773	20.8555	21.8569	25.5296	19.5756	21.2314
Potri.001G249200	3.50329	2.9145	3.53299	1.24354	0.833223	0.939722	1.74127	1.99223	2.30692	1.01082	1.53642	1.24832	1.74931	2.78864	1.83356	1.96244	1.48638	2.76228	1.11243	0.763308	1.05182	1.78083	2.1554	1.79042
Potri.001G249500	1.64152	1.11851	2.58849	3.20882	3.98863	4.22853	3.95231	4.83437	4.79559	6.60526	5.09866	5.75042	1.30539	1.05427	1.24527	3.18515	2.87787	4.09381	4.77004	4.36912	4.74454	2.57857	3.78101	4.32661
Potri.001G249600	4.75904	5.7559	6.25374	0.573467	0.690372	1.3723	1.41268	2.97302	2.59731	2.79268	2.55164	2.96036	3.1538	1.88784	2.30656	2.78621	2.86806	3.53055	1.41624	5.23562	3.51523	8.74819	4.30642	5.78308
Potri.001G249700	7.68875	7.26225	12.7322	17.7935	19.3603	18.1695	25.6686	20.6225	20.8708	20.6991	19.8784	23.5148	9.56924	9.63536	10.3272	24.0495	24.6924	28.5348	24.9053	16.5048	18.4891	21.1013	22.3792	29.2931
Potri.001G249800	2.42078	2.16497	2.73375	0.465919	0.576141	0.581709	1.07289	1.46278	0.92288	2.76923	2.01405	2.20428	1.72958	1.97202	1.4666	1.16418	1.18121	0.859733	1.58912	1.53027	1.23903	1.49174	1.16995	1.83855
Potri.001G250300	2.80004	1.57897	2.94992	1.93912	1.68078	1.55914	3.6304	4.13608	5.20753	0.890355	0.85686	1.138	1.72761	3.28297	1.46493	1.93809	3.57065	2.01171	1.92682	1.23355	1.02326	1.45216	1.62032	1.98303
Potri.001G250500	7.78105	9.53882	7.87107	99.2615	60.0048	48.6118	8.37649	7.98272	8.94449	7.00114	6.78378	8.47165	14.9251	12.4138	12.2037	19.3517	17.4958	20.4866	8.53207	11.005	8.41997	19.6075	19.6871	21.0423
Potri.001G250800	10.3561	10.7787	11.1038	14.719	22.3696	20.0396	6.6437	8.19273	8.84148	19.2076	19.3993	19.7097	26.7353	17.2837	20.3361	20.483	24.0668	22.1305	22.2324	23.2225	19.8454	28.9071	35.6497	36.9296
Potri.001G250900	2.4934	2.77202	2.19871	2.00304	1.47538	1.26139	3.24625	2.53753	2.86485	0.880099	2.13512	1.203	2.8699	2.67725	2.65476	0.658546	1.07847	1.28427	2.61886	1.53688	1.09577	1.75442	2.80683	2.02145
Potri.001G251900	12.252	12.5586	15.5102	23.8709	21.0676	19.3297	16.8259	13.385	14.3771	26.2676	16.5595	19.6412	10.1492	10.7339	10.2382	13.5687	14.2062	14.971	14.1257	16.1927	15.6371	13.4496	14.9098	13.6302
Potri.001G252000	4.14063	3.95498	5.07674	3.40552	4.53179	3.46823	3.97511	3.87124	6.12427	6.38439	6.75316	6.05187	3.50348	3.07276	4.54965	4.60096	5.02316	4.29489	8.67206	8.00324	6.93374	3.85513	3.74683	4.93543
Potri.001G252400	0.908439	0.655414	0.825097	1.33078	1.10465	1.15055	1.42763	1.09687	1.49253	0.68689	0.889183	0.577341	1.73523	1.63527	2.0044	0.983255	0.980773	1.13026	0.729643	0.910282	0.737941	1.37523	1.3012	0.951178
Potri.001G252900	21.6179	15.7014	23.2307	10.3478	13.1241	19.1197	18.9614	11.5191	14.2362	5.33273	19.4424	7.33683	12.0959	21.3901	20.2575	4.23865	4.96744	4.39966	14.749	10.6507	9.84165	22.3108	17.3275	9.97494
Potri.001G253300	9.33962	10.6914	18.0965	4.47171	4.38973	4.50295	3.12356	3.63409	3.38216	6.57676	5.9055	9.11818	3.86215	4.2765	3.82598	3.44949	2.91663	3.98032	4.57126	4.37513	4.85904	3.76455	3.22688	3.87475
Potri.001G254100	11.3414	11.1545	6.48511	1.50417	1.74613	2.77674	0.741076	0.763891	0.721333	3.0496	7.83353	1.15597	3.08436	6.609	1.42042	1.71814	1.89046	1.51995	4.66369	2.96171	5.77267	13.1418	10.4564	6.59242
Potri.001G254200	1.50295	1.64587	1.37544	2.24227	1.98559	1.4859	1.91202	1.53291	0.827147	0.809956	1.78632	0.738085	1.17386	2.92015	1.90026	0.754209	0.617564	1.0167	0.902041	2.0573	2.06858	3.01392	2.43741	2.09461
Potri.001G254500	19.8167	18.9768	19.4103	7.32298	11.908	13.3627	22.6247	27.317	25.8979	14.2612	21.408	13.2952	18.0622	27.3321	24.3229	9.17947	16.1852	13.2239	16.3629	16.8784	15.9201	20.4504	16.6429	17.908
Potri.001G254700	2.9083	2.8582	1.76387	0.629017	0.608501	0.38706	2.87769	1.69705	4.41699	1.87542	0.744509	1.75784	1.77907	1.26778	1.41428	1.79624	1.8385	1.4831	0.939889	0.595449	1.18546	1.7945	2.20842	2.5271
Potri.001G255400	2.34882	2.80547	3.36468	1.38226	1.05489	1.46486	3.08078	2.20587	2.98555	1.43098	2.15111	1.85094	2.26696	2.66212	3.22873	1.38427	1.98638	2.12101	1.34825	1.80282	1.67091	2.20447	2.35909	1.90719
Potri.001G256000	2.33741	1.64843	2.14239	0.732314	1.06809	1.07841	2.12778	2.6075	1.7109	0.783787	1.84097	0.757601	1.4638	2.51673	2.03916	1.24334	1.36383	1.37247	0.883807	1.26915	1.0359	1.80461	1.56902	0.840108
Potri.001G256400	26.1091	31.4798	21.077	75.6239	78.1535	73.2446	31.8384	39.7813	31.243	58.3757	50.9765	50.0314	40.952	41.5622	40.6418	31.7347	31.3223	30.9396	35.2776	30.556	33.5923	36.2754	34.5161	34.7946
Potri.001G256700	2.71795	2.31498	2.94657	0.849113	1.57712	0.905657	2.12159	1.56318	1.74513	2.93671	2.31154	2.04664	1.77116	1.81407	2.06187	0.424332	0.744541	1.08683	2.47408	2.44355	1.80393	2.05904	2.53398	2.10883
Potri.001G256800	18.6616	21.0483	20.791	9.00115	9.54229	8.73472	14.6039	13.5166	14.9963	11.8222	17.6584	11.4604	17.7439	15.3267	14.1667	13.8048	13.7486	14.5268	13.7975	12.2582	13.922	13.7914	14.3409	14.2042
Potri.001G256900	91.1905	119.73	99.4525	1.71696	2.15924	6.1043	11.2788	22.3438	19.5062	32.2932	32.1201	36.586	27.0121	21.1668	28.2452	23.6978	24.9663	27.904	32.1223	32.6691	28.8772	38.0124	31.7981	35.4302
Potri.001G257600	2.19625	1.61719	1.90851	4.55312	3.44294	4.76682	4.0425	3.20349	3.66187	4.77112	4.21773	3.73437	3.54473	3.37247	2.8067	3.12861	2.52296	3.91394	3.12529	3.62052	3.93616	2.93615	2.4711	3.27391
Potri.001G257700	1.73092	3.04896	3.66591	9.17147	8.17399	7.09392	4.3364	3.54963	3.75977	3.64304	3.63598	4.59383	3.44122	3.84012	3.02664	5.72913	5.41751	4.9876	7.03997	4.66589	4.71909	5.72358	4.79886	5.44596
Potri.001G258100	1.32101	1.585	1.27362	1.43033	1.24978	0.72872	1.42076	0.871378	0.995695	2.52778	3.12195	2.65135	0.685116	0.390577	0.76249	1.4411	1.43961	1.19668	1.9304	0.917227	1.68773	1.4973	1.78597	1.09114
Potri.001G258300	2.91972	2.69541	3.62014	0.680957	0.666067	0.488858	1.72407	1.26081	1.54207	1.89493	1.72392	1.29509	1.49798	2.2417	1.72669	1.98507	2.39943	1.82856	1.58278	0.952602	2.4954	1.65263	2.97519	1.35407
Potri.001G260700	12.2501	12.1604	9.16346	0.247795	0.38354	0	2.48527	2.98875	3.5225	3.10297	3.61726	4.24145	2.32155	1.84789	1.78284	5.21862	4.96117	5.84252	4.39683	4.08153	3.8209	4.41828	5.00241	5.29437
Potri.001G260800	9.39195	12.8242	9.97944	3.96893	3.21984	2.59539	4.67074	5.47871	5.01742	3.97768	4.01549	3.31509	5.90795	5.01743	5.00965	12.3963	9.98962	10.4467	6.39652	6.64008	5.74965	7.25894	7.79852	8.48934
Potri.001G261100	2.44702	2.89084	3.22601	1.55731	0.691515	1.06301	0.817568	0.822479	0.948823	1.38533	1.1281	0.717904	0.315902	0.504258	0.763428	0.446532	0.496213	0.391261	0.200271	0.541346	0.367414	0.286778	0.627425	0.326347
Potri.001G261400	0.743984	1.7743	1.22206	0.249029	0.202362	0.0715111	1.71769	0.774624	1.0151	0.363818	0.275103	0.974305	1.10933	1.1243	0.86227	0.99559	0.866163	0.880745	0.520946	1.32014	0.955718	1.05679	0.612023	0.636671
Potri.001G263000	472.03	389.461	396.412	49.7275	44.4924	40.788	249.028	293.359	251.414	226.858	202.464	195.628	221.065	212.32	216.344	223.403	222.085	202.966	205.812	217.04	234.761	174.051	173.167	181.849
Potri.001G263400	12.4829	15.4575	13.2962	15.2155	20.0323	25.4736	26.9594	24.7013	23.9061	31.8965	24.872	42.4636	25.1034	23.8882	24.3115	14.3593	15.4271	15.0048	18.2545	16.229	16.4903	13.0698	16.4932	18.0202
Potri.001G263700	28.3475	27.1115	26.2034	16.0252	19.4189	27.1762	19.1272	18.9877	24.3873	8.74968	18.532	12.0408	19.0007	28.8038	28.7355	22.2833	19.4642	18.4827	17.3194	18.049	13.9532	33.2223	27.5871	23.4976
Potri.001G263900	25.3506	16.3397	26.4824	11.6434	12.196	15.3714	29.7298	33.621	39.3418	16.7692	17.8846	18.9008	11.035	14.7659	16.8496	13.6476	12.1341	10.4362	14.938	19.0719	20.6845	12.2737	7.34137	10.7587
Potri.001G264000	10.3343	9.85007	14.2852	4.16874	5.94684	5.19421	11.178	9.60787	11.2319	4.10905	7.16803	4.53171	9.00791	11.6626	11.2615	4.31978	5.95584	5.80524	6.56603	6.56142	5.53259	8.4426	7.82046	6.39698
Potri.001G264700	9.14038	12.612	9.45877	12.4828	14.1711	9.88386	8.36584	5.81205	7.92289	11.9726	12.5476	16.384	6.36016	6.60423	6.93399	7.91227	7.98107	7.24979	16.8005	13.6239	17.1722	8.01917	8.57182	6.57045
Potri.001G265300	0.373077	0.190658	0.321727	2.09795	2.38469	1.72127	1.19973	1.20694	1.2576	1.05554	0.46559	0.50384	0.927137	0.73997	0.825475	0.65526	0.919787	0.441657	0.636754	0.695096	0.673949	1.16898	1.05882	0.718343
Potri.001G265400	2.76945	3.47393	2.40688	1.31466	1.34221	1.5391	1.94312	2.60639	2.42481	1.81511	2.03881	2.1019	1.25134	1.11287	1.30513	1.86986	2.54492	1.9552	1.34862	0.964965	0.946003	1.23696	1.01899	1.26686
Potri.001G265600	3.84169	4.87912	4.97359	5.2958	4.6249	3.17257	1.30457	1.7041	1.00709	2.99184	1.56343	1.92011	2.32744	2.00959	2.29929	1.34606	2.2791	1.76533	3.48585	2.73478	3.17564	2.30205	4.26358	2.31102
Potri.001G265800	11.654	9.45902	6.67181	14.8692	13.1456	8.40128	2.88282	2.06481	3.46626	4.16645	4.84795	4.7132	6.04783	6.50711	4.87546	4.47215	4.6478	3.16502	7.20022	6.65989	9.9896	4.3819	7.78231	6.42379
Potri.001G265900	7.6073	6.8239	6.16877	32.7995	31.5352	22.2509	5.90744	4.84116	6.18285	8.18011	7.83353	5.10728	5.07324	3.67436	4.58594	6.73297	5.30208	6.35339	9.8106	8.47506	6.27777	9.20462	13.8785	9.95456
Potri.001G266000	8.13339	7.82039	9.17376	23.1105	20.9427	22.8278	9.5679	9.38239	8.09447	6.56575	8.15362	8.66897	10.6302	10.6864	10.8167	15.4794	16.2893	18.772	12.5925	11.9305	11.3188	19.4514	19.9533	20.7569
Potri.001G266500	0.160224	0.73693	1.10537	0.321784	0.174322	0.739227	0.317074	1.00093	0.69441	1.88043	1.68851	1.73106	0.15927	0.272393	0.911606	0.643227	0.724198	0.151741	2.10357	1.62054	1.77522	0.0803256	0.395414	0.822677
Potri.001G266900	11.1624	11.5522	12.3279	31.6329	28.9272	29.4702	25.6418	27.7078	23.1489	18.8326	17.9204	22.6156	31.6428	28.6084	29.9284	32.5394	32.7979	36.3359	23.0356	22.5738	19.6983	20.3596	22.5087	23.1847
Potri.001G267200	1.21194	1.15023	1.27975	1.6922	2.07205	1.63087	4.14002	4.19758	4.91905	1.42721	1.34441	2.80581	2.61023	2.55096	3.17408	3.62009	4.26846	3.66195	0.969843	2.18121	2.16847	4.54243	3.64608	3.91145
Potri.001G267300	0.486987	0.306303	0.110758	0.571776	0.24454	0.777746	0.481861	1.03637	0.901968	0.439648	0.332443	0.367931	1.86187	1.14635	1.27881	0.714341	1.32376	1.41909	0.786909	1.03695	0.757916	1.53998	0.887505	1.53875
Potri.001G267800	183.094	151.65	177.102	63.2701	59.6634	74.9714	120.586	113.709	117.653	68.3606	109.138	74.6185	99.2405	147.206	125.456	68.8773	77.154	69.8055	89.0335	96.2758	84.4107	121.525	103.08	87.7053
Potri.001G268000	0.530662	0.697348	0.821852	2.6796	2.55686	2.01112	1.27518	0.879516	1.60627	1.52523	1.51372	1.34025	0.753574	0.945128	1.34189	2.58688	2.0559	1.72309	2.3887	2.25989	1.09557	1.06416	2.24505	2.25762
Potri.001G268400	55.0117	46.9954	26.2544	27.2633	34.7401	53.2451	13.721	10.2586	7.90782	22.0259	34.7124	18.6377	32.5565	51.9062	35.6422	10.0718	11.7708	9.84961	31.9082	31.2754	39.2892	49.6701	54.215	26.3255
Potri.001G268500	71.8247	57.8848	58.887	69.9653	68.2282	89.2243	107.219	129.52	173.463	159.866	122.711	111.326	100.049	103.125	123.512	198.823	179.446	142.684	135.904	182.38	168.195	66.3925	55.5989	53.2782
Potri.001G268600	12.2559	11.5294	12.0488	2.05729	2.35506	1.44176	7.60191	7.75433	8.86753	3.93589	3.85546	4.79105	6.8794	6.94533	5.2038	10.0056	9.82139	11.3183	4.00266	5.42056	4.1122	2.78175	2.85909	3.69431
Potri.001G268700	1.44539	2.3637	1.42451	1.16114	2.2016	1.44487	2.57431	1.8059	1.57768	0.565452	1.49649	1.41964	0.670499	1.7474	0.974658	1.64407	2.21728	1.46013	6.07247	6.36055	5.0132	1.06278	2.37804	1.38534
Potri.001G269800	16.8674	7.0385	5.45533	4.79683	5.40588	9.40089	4.78699	2.99507	3.69399	3.83644	9.23469	2.31165	8.79505	17.9317	10.9111	1.26856	2.25655	2.22898	3.98268	5.01151	3.86324	16.5628	14.8006	7.34028
Potri.001G270000	8.20897	7.5616	10.4376	16.2218	15.1336	15.5762	15.3927	15.8279	15.7147	15.5686	12.0574	19.4102	20.6521	17.9761	19.3165	23.9791	23.1535	25.4827	13.3854	19.7723	14.2311	18.4432	16.3071	17.0419
Potri.001G270300	70.1719	72.2968	51.783	30.9517	19.3271	17.8009	18.2398	36.0108	51.7391	23.8537	56.9477	27.7371	14.4888	23.1399	29.1336	63.4357	56.2583	49.3542	27.5224	34.4305	42.3091	69.0428	54.8293	63.1181
Potri.001G270400	286.67	386.347	281.323	196.347	134.746	154.177	149.877	196.948	251.286	229.847	208.949	203.719	105.938	112.401	109.175	425.777	309.04	390.313	274.476	299.4	299.482	384.167	328.683	383.371
Potri.001G270500	45.6981	39.4442	30.9259	26.2771	19.6039	18.4499	18.4344	29.0967	25.7871	26.6624	25.7157	22.4027	21.5621	13.9966	17.0273	54.9999	33.421	45.2448	30.6658	41.9654	36.1555	37.7608	39.4098	46.3266
Potri.001G270600	46.2402	49.3529	34.1608	34.5204	25.9011	26.3364	15.7532	33.1158	31.4842	26.8186	33.1076	27.1566	32.6442	19.0909	26.5659	77.6146	49.259	45.8719	33.0506	45.7229	32.7934	71.3594	56.2387	83.0275
Potri.001G270700	1.95277	0.752553	0.946508	3.57466	3.65709	2.7324	2.344	2.057	2.00407	2.79099	1.91765	2.42106	1.33652	1.85042	1.69996	2.60246	2.36773	2.63765	3.56408	2.76068	2.55993	2.11847	1.92769	1.70946
Potri.001G270800	3.40571	2.25404	1.40313	1.97346	1.48823	0.51518	0.331461	2.39166	0.510832	0.163813	0	0.16451	0.749234	0.885898	0.705904	0.140086	0.298235	0.317253	0.175922	0.386367	0.376533	0.335882	0.744041	0.544671
Potri.001G270900	2.65833	2.1008	1.35048	2.72996	1.99773	1.45407	0.677924	1.61422	0.395918	0.298665	0.456017	0.215337	1.03521	1.86366	1.52461	0.63262	0.58557	0.571001	0.633257	1.57558	0.528074	0.659486	0.676336	0.675431
Potri.001G271700	6.08152	5.79497	6.5868	11.1705	11.6825	10.3758	10.0918	10.6004	10.3111	29.4208	27.0906	25.0748	10.6423	9.76468	9.81171	17.6116	15.5661	16.5287	21.4581	22.4592	24.9322	10.0676	10.5372	11.9049
Potri.001G271800	13.6965	16.4362	19.2089	7.89993	7.74028	8.27403	13.2403	11.7309	12.2802	10.0941	11.8489	11.3233	9.83409	12.7538	12.4584	11.6498	9.44194	10.6571	12.44	12.6098	11.1263	10.7296	11.8281	8.92475
Potri.001G272000	7.66135	7.8041	10.2036	5.69721	10.0251	8.62785	10.5003	11.5495	12.8629	5.20749	9.67601	4.77929	14.2023	15.8704	16.9844	5.55911	8.91242	8.38333	8.50899	8.23936	7.10699	12.976	10.1691	11.695
Potri.001G272900	1.42142	1.6562	1.37287	0.3654	0.216508	0.491851	5.0351	3.24744	2.51893	0.71495	0.630716	1.2844	2.28898	1.19215	1.32991	1.42659	1.33166	1.02308	0.716609	0.998789	1.0134	0.798117	1.43122	0.817414
Potri.001G273000	43.4116	38.1908	33.1755	14.8773	19.7933	16.0834	15.6297	16.3817	18.3084	25.1139	29.0633	21.9878	21.8743	23.2738	23.3461	29.7935	29.7224	28.9392	25.3438	28.5313	31.1718	29.8739	30.8635	30.3725
Potri.001G273100	0.656277	0.348801	0.724414	1.41293	1.08532	2.48286	1.27276	1.54622	1.44112	0.81424	0.553291	0.593017	0.782843	0.981837	0.829765	1.05387	1.05709	1.0939	0.661727	1.6769	0.809328	1.34238	1.34752	1.32092
Potri.001G273700	1.85673	1.11247	1.13581	2.31453	1.49767	2.25239	1.2987	2.28556	1.66492	0.45622	0.994335	0.943268	1.8775	1.92298	2.38804	2.63459	3.15697	3.911	0.739715	1.7382	1.63465	3.11351	2.40171	2.20257
Potri.001G275500	15.8434	18.0362	14.264	11.4722	15.825	12.8391	6.77972	10.1056	10.4428	18.6225	14.9349	11.7358	12.5228	9.80942	9.57506	23.8637	21.5949	20.4008	22.4989	23.2667	23.4407	20.7791	21.7867	21.9975
Potri.001G275800	10.4936	9.53144	9.51162	14.1062	14.0211	12.965	13.0736	12.5606	13.463	8.18683	8.22065	10.0809	10.6405	11.0468	12.8802	22.6971	21.1657	21.7077	13.6764	13.333	14.2979	17.0111	17.2961	19.8411
Potri.001G275900	4.70179	5.64937	6.93313	17.1556	16.9866	16.3524	14.7382	12.4281	12.4098	9.50785	8.91852	9.97633	7.88479	8.54259	9.66584	9.14963	8.25882	9.95947	6.82324	7.56599	7.71124	7.91721	7.36955	8.32977
Potri.001G276000	1.26282	1.0971	1.3068	5.83318	4.12179	3.93273	2.31161	2.19763	3.28383	2.17019	1.26077	1.79846	1.56912	2.64783	2.63446	2.40808	2.75013	1.91354	1.19372	2.01669	1.39915	1.45611	1.12194	1.621
Potri.001G276100	10.1406	11.8453	13.2066	3.68526	3.41495	3.48111	8.54075	10.7199	10.5805	4.7565	4.55321	3.6757	11.5203	10.6039	10.1502	6.60329	8.48243	8.63197	5.26205	5.39814	4.41975	10.6519	9.89122	8.86391
Potri.001G276200	7.32579	6.44939	9.37383	7.19562	5.76011	7.31367	8.86286	13.4053	15.2969	5.65099	5.77054	7.76967	6.02767	7.81454	8.2116	6.95085	7.23455	6.99625	3.97652	4.71898	4.62625	8.33294	6.04666	6.76432
Potri.001G276400	2.353	2.69648	1.54601	7.38918	4.96493	5.75702	3.38652	1.71812	2.60957	2.39096	2.13562	2.38111	5.24501	4.76802	3.60609	5.22407	3.34004	3.71405	2.99563	6.30079	5.77052	2.78824	3.09704	2.48955
Potri.001G277600	1.94819	2.09602	1.819	5.35413	6.47039	5.67688	6.59469	3.29428	2.76511	2.23488	2.16115	1.00709	7.23672	8.48357	8.0378	1.23491	1.93809	2.03926	1.72313	2.51081	0.889094	3.0843	6.17437	5.47537
Potri.001G278300	16.4487	17.0613	12.4674	9.2665	12.7775	12.7823	7.99984	8.05508	9.46489	5.93047	9.78054	5.20266	12.6441	11.7702	12.0728	15.1795	16.9543	16.766	10.9441	11.0935	13.0271	21.5242	22.2576	17.3208
Potri.001G278400	14.5259	12.293	12.9159	17.2185	25.7183	24.6092	48.3301	41.1205	53.6012	9.83621	11.6845	9.64774	36.0864	45.8645	41.3465	16.9389	13.105	17.9791	19.5792	37.5022	26.9043	52.2904	56.4143	56.1959
Potri.001G278500	10.0645	8.43969	10.6315	15.1429	12.3415	14.9758	41.2921	38.2106	42.8697	50.8325	48.6062	55.7064	42.5331	42.7288	43.8698	90.8542	77.2038	82.3882	38.5458	47.508	41.8399	11.9591	10.8958	12.0198
Potri.001G279000	0.537741	0.680478	0.40379	1.58395	1.03081	1.29956	0.658766	0.959806	1.15912	0.17173	0.482898	0.477859	0.96726	0.725558	0.971277	1.4135	1.47306	1.38231	0.618589	0.736082	1.33222	1.48915	1.21333	1.867
Potri.001G279200	4.34942	4.34777	4.71055	2.07339	1.97605	2.81158	3.49965	2.38868	2.62386	2.8448	4.34767	2.76971	4.46605	3.25027	3.32369	2.20661	2.396	1.40323	3.31325	4.07088	4.23648	2.01278	2.35909	1.47246
Potri.001G279300	7.37201	8.02776	8.11431	2.46298	3.07334	2.14564	6.91946	7.47066	6.13791	5.34253	4.24178	4.06018	5.75291	5.03663	6.88173	4.6675	4.86933	4.63273	6.00621	4.14438	4.28144	4.62844	5.44099	6.04925
Potri.001G280000	5.96003	6.98749	9.24282	9.01254	9.58364	6.11626	8.7592	5.51453	7.00639	2.97576	1.99318	2.96996	11.4134	11.4736	12.9102	3.65061	3.34935	3.69382	4.28068	3.54594	3.37774	9.35936	10.0365	7.69552
Potri.001G280500	20.5613	18.4289	23.1949	27.1398	23.1277	22.6215	49.3598	41.8376	33.6344	23.2828	22.8791	28.739	34.809	26.6382	24.5969	20.2234	21.7586	19.2032	21.2969	22.4969	24.0155	17.4762	17.0497	19.9127
Potri.001G281000	0.456584	0.373334	0.539987	1.5772	2.98055	1.79057	0.722844	0.97794	1.31922	0.956894	0.861038	0.941743	1.72469	0.879727	1.38548	1.23726	1.38832	0.908064	1.77436	0.777767	1.09974	0.778264	1.48737	1.17218
Potri.001G281600	4.58412	4.68536	4.71016	4.85789	6.68535	6.18746	9.16823	5.65786	6.57557	4.00643	4.32784	2.7781	6.98067	9.17518	11.9618	2.8388	2.32447	2.40164	5.94164	4.98435	3.47686	4.98753	5.68062	5.50876
Potri.001G281700	2.42426	1.52741	2.97837	0.560238	0.578097	0.957606	1.15008	1.89678	1.34333	1.19709	1.21569	0.978519	1.25443	1.12916	1.3856	2.06645	1.69206	2.57897	1.29056	1.73245	1.37579	2.43072	2.52425	3.23975
Potri.001G281800	10.1106	11.6453	11.0268	3.09223	2.76403	3.93663	8.12523	10.3514	9.44109	5.48561	4.64005	7.63689	6.73429	7.59103	8.66286	5.84636	5.48306	6.14864	6.01045	3.93417	4.12882	7.10147	6.38363	6.71978
Potri.001G281900	30.7019	30.1359	24.6867	4.30262	5.03258	3.93126	7.86902	9.12519	7.8157	10.4311	12.4229	9.98964	8.33561	8.6763	9.67886	10.3708	9.42548	9.86296	10.7963	9.3597	10.5809	8.16382	9.39935	8.52788
Potri.001G282100	13.2891	12.8598	15.7887	29.2845	32.3125	33.9466	22.1968	20.2812	17.0965	28.556	23.3703	29.4096	16.0216	17.7147	15.6614	14.1695	15.57	15.934	24.8934	22.9747	26.6873	17.8475	22.7466	20.9834
Potri.001G282600	2.12793	2.35247	4.15159	2.89559	2.97664	4.5582	5.07045	5.46463	5.6464	4.44144	3.37219	3.7535	2.11526	2.51021	4.33767	2.44077	2.42682	2.75558	5.10857	3.74503	2.67774	5.48642	7.37352	7.80426
Potri.001G283400	2.11544	1.88904	1.97515	0.286216	0.121135	0.35958	1.7186	1.56994	1.41546	2.53874	2.39608	2.55891	1.61586	1.4638	1.04171	1.81025	1.40908	2.02453	1.40329	1.04313	1.3945	0.915414	1.03314	1.39489
Potri.001G284400	1.80515	2.2294	2.00146	8.15708	7.44679	7.72118	2.97692	4.96724	3.62201	4.03539	3.25402	4.50635	5.00937	4.8591	4.4696	4.30284	3.64689	2.70684	3.00197	2.40233	3.69573	4.60034	5.3459	3.47575
Potri.001G284500	3.63376	4.04172	5.37191	11.7624	10.6977	16.1488	7.82551	10.2057	7.30823	9.67618	5.57221	9.44739	6.48057	4.72411	5.94563	4.18331	5.00634	4.1499	5.05138	5.91683	5.14843	5.25086	5.80264	2.74378
Potri.001G284600	0.495989	0.126736	0.733238	4.08408	3.10288	4.00462	1.10423	2.32387	1.31366	2.18291	2.06327	1.58324	0.862813	2.24859	2.97875	1.12004	0.815212	0.822029	0.390709	2.90432	1.91144	0.870298	1.59126	1.52801
Potri.001G284700	4.73945	5.14689	7.0065	13.3258	18.0477	3.41664	2.34478	4.7584	3.13818	2.4832	2.62876	2.90938	7.65575	5.37164	3.74521	2.08106	2.43431	2.80534	2.17784	2.83831	3.42466	2.37605	2.92411	6.08375
Potri.001G285300	4.24476	3.70942	4.74821	10.1106	10.6913	9.32693	9.78617	6.93241	9.91383	21.1903	20.177	18.7194	8.48115	9.0927	8.45282	21.0028	17.1278	17.3062	16.3621	16.2239	16.2152	5.57547	4.98638	5.71027
Potri.001G285800	12.9717	12.0992	12.8389	38.7719	33.5825	32.3484	24.083	26.0163	26.8244	20.9138	22.2748	24.639	25.404	20.6266	21.1916	32.8665	29.8667	28.8657	22.0779	23.616	22.7567	27.9261	25.9378	30.3339
Potri.001G286200	5.48254	5.9049	6.21676	3.12565	3.39938	5.23577	5.83315	6.9447	6.58618	5.04084	4.18535	5.32696	3.45746	3.20714	2.60877	3.84583	3.43974	4.8573	4.02469	3.07542	5.11174	3.783	4.30642	4.29823
Potri.001G286300	4.79577	4.18437	5.10117	10.4303	9.92646	10.0176	6.91539	8.50771	8.33649	7.42781	6.32561	7.52503	7.70312	6.82748	8.35586	8.04161	8.57928	9.02836	6.69563	7.00497	9.38181	7.4181	8.40027	7.20707
Potri.001G286400	8.74365	6.68149	7.66214	6.94127	6.88796	7.84932	8.95768	8.87063	10.0696	8.00408	6.8628	7.49413	9.38855	10.1437	10.7682	15.3364	12.3544	11.2493	6.77941	8.62836	10.1923	6.18238	5.67959	6.09891
Potri.001G286800	5.1146	8.53322	4.67008	0.241691	0.900162	1.30132	0.595383	1.8795	0.579522	4.35066	3.50433	4.50635	16.0749	10.4002	9.31959	8.45471	9.76625	9.83011	1.97498	3.36326	3.11601	11.9156	10.6918	12.5127
Potri.001G287200	9.35944	7.89072	7.0094	5.18244	3.39433	2.40916	4.44733	6.98424	7.58822	4.23334	4.54602	3.40181	2.33907	2.06764	2.30656	8.70359	7.19189	6.53528	6.63689	7.79714	9.11921	6.25628	6.23778	7.24921
Potri.001G287500	1.36059	2.72779	1.13464	0.294273	0.45548	0.181078	2.0194	1.82137	2.4192	1.79863	0.986861	1.59334	1.09239	1.24552	2.24958	1.52311	1.50519	1.09032	1.59394	1.50427	1.51253	3.20067	3.25447	3.27806
Potri.001G287800	4.79312	3.58879	6.18867	1.8954	2.16276	2.09998	7.22429	5.86925	6.33401	2.83448	3.33862	2.64581	4.09976	4.90606	5.14412	1.75269	2.61074	2.90308	2.49764	3.46135	2.98912	3.85591	3.28275	3.45311
Potri.001G288000	9.20402	7.31965	7.30657	17.9885	21.5641	17.2186	9.85566	11.3647	10.516	10.6753	13.427	10.749	11.2798	12.8324	9.75605	11.5406	11.8536	10.6511	14.0107	11.6784	12.2445	14.2853	12.969	11.4715
Potri.001G288600	1917.95	2618.53	1535.97	38.3893	57.2783	46.3678	401.323	629.02	392.747	892.21	804.836	932.834	1968.92	1555.52	1476.5	1076.52	1076.09	1166.04	1106.88	1059.13	1042.71	1142.15	1336.17	1426.75
Potri.001G288800	1.27994	0.776057	2.11668	2.80584	2.83234	3.02771	2.18949	2.34263	2.50724	1.49127	1.75677	2.19466	4.07574	2.53252	2.66059	1.78538	1.94327	2.30109	1.84563	2.6561	2.2782	2.10993	2.14153	2.67333
Potri.001G288900	4.64668	5.54085	3.84457	3.20288	3.77605	6.08746	3.6328	4.99163	5.6079	6.66056	5.72734	6.05701	5.5314	6.56685	5.36732	8.75143	7.82589	6.95415	7.13996	10.5355	10.0038	9.69203	6.59734	10.0147
Potri.001G289000	2.06055	2.51107	3.41719	1.13007	0.776027	0.95982	2.84263	1.64442	1.29758	1.69415	1.7583	2.14059	1.12261	1.61681	1.70344	1.3323	1.27002	1.82011	1.39426	1.60314	0.973525	0.874096	0.899689	0.773153
Potri.001G289300	2.38204	2.14333	2.58842	3.14024	2.65809	2.11348	3.66639	2.48923	2.98047	1.79208	1.82937	1.81969	3.35953	3.46125	3.26916	1.67554	1.28832	1.5618	1.68932	1.53897	2.03997	3.49074	3.55732	3.4706
Potri.001G289500	117.2	97.839	89.8693	35.8597	44.5315	53.5302	45.209	39.2939	47.4429	39.0679	98.4831	46.3709	44.5101	71.6388	58.1882	29.9413	32.0217	31.2412	85.8919	73.0693	72.0422	131.165	107.253	81.3349
Potri.001G289700	0.381806	0.575088	0.673363	3.61606	2.92967	3.05953	1.17313	0.932552	0.619321	2.25734	1.98396	2.84213	1.11862	1.48041	1.72769	1.3311	1.13948	1.1609	2.30057	2.48174	2.26518	2.3171	2.67799	2.41439
Potri.001G290100	1.84113	1.60153	1.89176	1.95109	1.79004	1.26513	2.13184	2.41222	2.1505	1.08369	1.12983	0.654076	1.20713	1.50954	2.27831	1.02221	1.06235	1.18717	1.23432	1.96017	1.16997	1.96388	1.1601	1.04591
Potri.001G290600	3.62753	1.69492	1.40452	1.83174	1.32497	2.65989	2.66636	1.43369	2.07127	0.695082	1.20721	1.24701	2.31809	2.26126	1.60526	1.35227	1.06468	1.59504	1.52402	1.40689	2.04703	2.70192	2.02067	2.23509
Potri.001G291800	4.7868	3.49466	3.54558	1.19423	1.19687	0.411521	1.52977	1.91044	2.11899	2.16842	2.57257	2.27775	0.620648	0.707648	1.46606	2.08879	1.66149	1.18262	1.53016	1.20285	2.20566	1.3415	1.08594	1.49606
Potri.001G291900	1.87303	2.79502	3.10124	1.05327	0.570594	0.777746	1.74211	1.77186	1.62354	1.97842	1.5791	1.69248	1.93635	1.86812	1.75244	2.4062	1.41612	2.73175	1.61316	1.87448	1.33538	2.55412	2.58856	3.50065
Potri.001G292300	2.46374	2.14615	2.17982	1.68683	2.61961	2.26049	2.02227	1.97388	3.72108	0.751045	2.51565	1.89738	2.7552	3.49047	2.97344	1.57354	1.51853	1.32574	1.64672	1.34132	1.86118	3.78969	3.42704	1.81128
Potri.001G292900	6.49004	3.81922	3.16585	5.42435	7.917	5.89791	4.9298	8.54173	9.0287	3.02258	2.61799	3.92767	8.1457	8.09873	5.13892	10.3298	12.0139	8.00901	4.88867	9.91082	9.28447	8.34783	8.73638	6.6647
Potri.001G293000	0.647379	2.89484	1.91409	1.36517	1.76086	0.373353	1.12099	2.02212	1.09112	3.0527	2.69304	2.4639	2.33277	1.00888	2.66017	2.11164	2.39408	2.06923	2.03986	1.80924	1.32539	1.37935	1.19824	0.581701
Potri.001G293300	43.015	55.7151	36.7398	32.4953	41.1947	39.7282	35.5056	64.0477	38.4815	47.6586	39.107	41.6299	63.5122	62.2668	66.7596	44.4361	38.8627	37.0944	73.4638	83.2331	86.4618	50.4836	60.8067	49.5787
Potri.001G293400	23.7027	21.0307	24.2202	38.9878	44.022	35.4741	25.3596	27.4798	25.0341	31.2375	23.511	30.1359	20.1646	18.1293	18.7533	30.5389	29.3976	29.1959	23.788	24.4998	27.0392	14.3252	15.1442	15.7541
Potri.001G293600	2.40693	2.40198	1.92388	1.05053	1.21657	1.02742	1.63148	1.7252	2.04435	1.77943	2.03931	1.82422	2.09117	2.21246	1.6534	2.14939	2.66332	1.99232	1.81143	1.95722	1.89898	1.02615	1.68379	1.22612
Potri.001G294100	11.5672	13.5789	17.0175	4.10748	2.0519	3.28714	7.7132	9.23837	7.66917	14.9317	11.2044	12.349	5.41586	5.22503	5.72281	9.16964	7.02613	7.50164	9.46404	12.3597	12.2346	5.46284	4.88186	6.49872
Potri.001G295500	16.5265	17.9912	18.3661	19.8799	14.8902	15.8851	47.3115	40.4443	38.4657	51.6648	47.2169	58.5451	55.9152	51.3635	46.0893	73.7327	66.9172	71.9807	36.2981	52.2809	41.1742	17.9514	14.2749	18.0319
Potri.001G295600	13.0984	10.8347	9.88708	8.30377	8.28545	13.5153	9.70534	6.77816	7.45181	3.88148	11.8945	4.74711	9.73	16.4337	13.9164	5.29921	5.32376	4.75043	7.01739	6.98346	4.81307	14.1922	12.5894	6.65247
Potri.001G295700	1.30029	1.45558	1.52561	0.0994832	0.202101	0.0714188	0.98027	2.87346	1.43123	1.29767	1.78586	1.39876	1.6003	1.54391	1.48745	0.559296	0.30531	0.293203	0.845445	1.1866	1.67035	1.36585	0.794604	0.63585
Potri.001G295800	4.85819	4.59391	4.83687	5.41608	6.49022	5.05084	5.59187	6.32652	5.7771	3.33847	3.40951	3.45699	5.58485	6.66738	8.10637	5.50608	6.9393	6.04075	4.44311	4.53895	5.23782	8.16829	7.58517	7.92458
Potri.001G296200	2.63665	3.59317	3.03166	7.17807	6.85288	5.40655	4.95689	5.77806	5.02234	5.13286	5.55723	5.43831	4.54297	4.48251	3.7411	5.3807	4.47807	5.07735	4.27705	6.14447	5.13699	5.75735	4.48257	5.35503
Potri.001G296400	0.934326	1.71893	1.73116	1.26097	1.54514	1.72429	2.10784	1.36749	2.23165	0.720592	1.11937	0.991093	1.18882	1.01659	0.992306	0.375091	0.706406	0.424733	0.706563	0.557051	0.684131	0.487146	0.959218	0.460545
Potri.001G296600	3.10816	4.41654	4.93112	11.6319	7.34066	8.04449	5.70082	6.15661	7.30124	6.86352	7.73678	8.78606	4.97359	2.74946	4.60075	4.94551	4.7971	7.17954	6.05137	8.63599	6.35428	7.5251	6.36098	7.94059
Potri.001G297200	34.8382	23.236	35.0011	27.1724	25.3359	27.0724	65.6903	58.5357	64.7095	104.227	86.0852	83.6427	53.076	50.2095	56.0501	87.875	67.2581	70.1773	65.0509	72.2515	69.8525	26.799	21.0469	27.447
Potri.001G298300	4.45733	3.51128	5.33583	7.9475	5.44094	8.12563	24.0744	17.8327	18.2187	20.5058	18.4758	23.8756	13.5733	12.2477	9.40189	7.00493	5.03893	8.54566	5.82347	9.12066	9.48957	8.37162	6.31036	7.97117
Potri.001G298700	2.99106	2.72482	2.88377	14.2603	14.7856	17.9999	9.58643	7.31169	7.13919	9.48461	8.15076	14.2418	7.88557	8.76985	7.15244	7.63538	10.5804	7.20493	9.83444	9.69179	9.39693	12.0614	12.1957	13.1542
Potri.001G298900	5.96788	7.96027	6.677	3.21122	5.98254	3.39847	5.03229	8.32395	9.92297	5.30183	6.1414	4.16575	5.65251	5.63659	5.31507	8.64536	11.675	10.0419	4.69126	6.41367	5.22538	3.46233	3.59402	3.46895
Potri.001G299400	14.2267	10.4441	13.4648	2.17693	3.07114	4.68844	15.4176	16.7776	16.1487	8.42418	9.45658	11.2008	8.81069	9.27792	9.42207	6.51599	7.46962	8.76849	7.58988	9.31633	7.88678	8.88713	6.63188	7.65264
Potri.001G299500	20.9613	17.9659	25.3793	28.6299	25.6266	34.1627	51.4386	48.3161	49.0948	33.7442	28.0786	37.0754	35.3391	36.1589	34.9478	24.0808	26.9406	36.0825	18.2313	24.4219	24.8523	18.7261	21.9501	20.3973
Potri.001G300700	29.026	29.7883	30.3436	12.0876	17.2188	16.1045	22.8188	18.2523	21.8518	29.4606	30.7327	29.0248	18.1238	21.8166	23.0307	20.5605	21.2775	20.1396	25.9482	23.8851	22.741	18.8756	22.2133	18.6882
Potri.001G300800	15.1274	19.9669	15.995	6.59933	7.52077	7.79979	9.86313	10.1923	9.26266	8.98618	8.33493	7.97013	9.90871	11.9789	14.3765	24.483	19.9649	22.0116	16.4673	15.5189	13.8023	13.4602	11.4718	17.7978
Potri.001G301000	2.27211	3.78533	2.19451	5.53057	7.19362	5.63455	3.34981	4.74489	3.82952	3.1428	3.90674	4.26241	5.08181	3.32198	3.64839	4.03627	3.95852	2.99103	3.55579	3.65271	3.34926	5.51318	5.45031	5.59981
Potri.001G301700	55.6011	50.6153	84.524	32.7649	31.21	38.7379	182.043	85.9147	79.3588	19.9902	24.8811	40.9289	92.9382	97.0685	77.6876	9.71526	12.6602	15.037	29.4474	25.639	20.1878	60.8984	49.1769	33.3371
Potri.001G301800	13.647	12.028	12.6702	4.62756	5.37964	4.73366	15.705	20.2986	18.7391	8.12432	12.2591	11.9226	12.6319	14.7668	14.8165	12.0838	14.791	15.0083	8.69887	13.8187	12.2192	16.1375	16.5712	15.9184
Potri.001G302400	18.7445	21.3702	19.1654	11.135	9.57649	10.2537	9.98246	9.70819	8.61813	23.0434	22.5776	26.3089	11.5692	7.65605	8.61467	18.7246	20.8114	24.2603	29.5468	27.6151	25.1027	16.4488	15.7902	17.9576
Potri.001G302600	3.58622	2.82761	3.23147	4.44488	4.38485	3.7425	4.05539	5.05983	5.19734	2.14739	2.46271	3.05268	5.12661	4.37425	5.18199	6.17017	5.86626	5.30478	4.44825	4.61806	4.21196	5.34231	4.9225	6.06773
Potri.001G303000	0.967585	2.96686	1.90722	15.9241	7.56823	7.57098	0.646891	0.536779	0.629657	0.372683	0.696228	0.56507	0.805852	0.711339	0.49596	0.629907	0.214909	0.495329	0.164801	0.723885	0.10078	0.786622	0.671191	0.993623
Potri.001G303600	0.460583	1.55938	1.4469	9.78197	4.16548	5.11328	0.199384	0.539495	0.554491	0.313714	0.41513	0.254462	0.371995	0.913532	0.327566	0.260021	0.331195	0.327149	0.0907046	0.306476	0.138671	0.375222	0.539917	0.79815
Potri.001G304200	4.06504	3.50029	3.581	7.29168	6.05853	7.09734	5.689	8.23713	7.53521	3.9796	4.0461	4.82669	6.71166	5.30151	6.47736	8.85828	9.69022	10.2442	5.07378	5.95823	6.27705	6.35113	6.69263	8.2345
Potri.001G304600	13.2007	16.8508	13.7917	28.7189	25.3958	26.3025	17.2661	18.5561	18.4158	20.2327	18.8859	22.2305	15.6845	14.5441	12.9296	32.2973	29.7748	33.052	22.4635	20.2368	20.9604	17.4964	17.2257	17.1922
Potri.001G304700	157.117	144.451	172.505	69.2486	83.5623	83.0967	135.193	129.986	133.281	86.0225	116.264	101.032	93.9701	128.372	129.503	82.2395	90.6098	83.4174	116.858	116.919	99.5274	127.951	105.007	103.446
Potri.001G304800	481.961	492.815	389.346	466.584	461.852	450.886	439.836	461.712	430.646	307.382	304.881	281.463	753.475	641.544	592.775	487.709	452.535	467.244	413.163	391.861	479.992	467.621	652.338	583.043
Potri.001G305400	1.26436	1.35239	1.70977	3.51955	3.64698	5.22294	2.26935	0.918442	2.35049	1.25712	1.50042	1.12632	3.47821	3.63252	4.27532	1.20994	1.57067	1.28097	1.45151	1.03306	0.623237	2.85978	2.26404	1.90229
Potri.001G305500	2.17372	2.10924	2.57621	2.122	4.31087	2.60245	3.81161	3.97807	2.62355	2.21438	2.56395	3.1079	3.28219	5.17682	3.75724	2.04356	2.35168	2.00652	1.7629	1.49402	1.59058	2.09676	1.87418	1.72361
Potri.001G306200	3.07292	2.35559	3.83975	7.51599	7.73141	10.2218	9.31175	8.25171	7.76887	8.00417	6.63503	8.40776	2.70007	3.14075	3.50367	6.88417	7.84659	9.51024	7.9824	7.53637	6.63491	8.96827	7.77322	9.46685
Potri.001G306300	1.42606	0.510145	0.983825	3.03586	1.93943	3.45421	3.10431	3.7544	2.40355	2.15186	0.949167	1.47069	1.27581	1.21221	0.81137	0.858751	0.937554	2.22843	0.973581	2.20148	1.78611	2.07331	1.75968	1.39122
Potri.001G306900	2.08639	4.88404	2.78589	0.108134	0	0	0.599349	0.720768	0.907483	0.677046	0.522618	0.52883	1.80636	1.60188	2.55284	0.540383	0.608408	0.509918	0.424136	0.931507	0.518742	2.22692	1.79384	2.28077
Potri.001G307000	26.7564	29.7996	23.9336	2.80362	4.6672	3.10293	5.4676	5.71009	8.68316	17.8587	10.8078	8.92651	12.7926	8.98223	15.0762	15.5431	16.4316	13.7028	14.7386	13.3917	14.6404	9.55011	10.8378	10.3783
Potri.001G307200	1.62928	0.754083	1.51486	0.197564	0.167231	0.177289	1.39921	1.893	2.22054	0.46387	0.409218	0.392515	1.06953	0.731675	1.12716	1.14156	1.18737	1.13543	0.710335	1.89827	1.1847	1.07881	1.54766	1.48372
Potri.001G308300	0.174136	0.12713	0.220656	22.6422	19.406	19.1959	2.48609	3.13033	5.72619	3.06557	3.3115	4.81337	1.95355	1.43794	2.10734	10.9106	11.3054	11.285	5.27792	5.42942	6.6629	8.30602	8.71776	7.74046
Potri.001G308800	0.382718	0.391171	0.203102	1.18251	2.24212	2.81842	0.524339	0.367828	0.3686	0.493593	0.685817	0.722883	0.673085	1.1011	1.11667	0.531846	0.508069	0.473982	0.958557	0.783582	0.680729	0.885553	1.45309	0.634875
Potri.001G309000	5.229	6.23523	6.06607	3.93811	2.78529	4.58629	6.35965	4.61797	4.19676	1.23286	3.74621	1.76544	5.25201	6.17342	6.6113	2.67868	2.82005	2.78559	3.6614	3.82737	2.8338	7.64598	7.58145	5.48159
Potri.001G309300	5.67893	8.19865	7.45088	7.69854	7.45297	8.47438	14.2937	10.6114	12.2037	8.36096	6.49656	8.22718	8.50295	9.13168	8.48158	4.66655	4.55029	4.53792	7.0085	6.46177	8.89094	4.30615	5.08043	4.66541
Potri.001G309600	8.06861	7.5234	10.254	14.8399	12.9368	13.6333	13.3761	12.3803	14.0423	7.7133	7.38031	8.06388	5.90988	3.36916	4.11642	20.8843	16.3444	17.2938	11.5968	7.61069	13.1607	16.3222	16.4889	19.6241
Potri.001G309700	7.79913	6.39741	9.40002	12.0119	5.67493	9.74061	10.1255	13.6546	15.9797	8.53696	7.21889	13.2223	4.14793	4.44786	5.08744	14.2092	12.7779	13.8315	14.4004	13.8037	14.8366	11.0575	12.995	16.8852
Potri.001G310100	1.77343	3.6252	2.51891	0.335215	0.170248	0	0.567717	0.372397	0.753535	1.88021	2.19873	1.84429	1.55547	0.591172	1.45086	8.27124	6.60122	5.58201	2.02702	1.3883	1.35683	1.09828	1.59618	1.87472
Potri.001G310400	96.5232	72.0646	92.0287	50.1829	52.3724	62.3763	169.768	169.074	198.91	203.19	207.335	184.604	102.501	127.452	133.909	154.408	147.895	146.885	200.819	177.83	182.959	80.7091	64.5739	83.686
Potri.001G310700	1.43806	1.46982	1.76616	0.550964	0.33699	0.102074	0.831862	1.08594	1.21455	1.4281	1.03078	0.695354	1.16559	1.07823	1.03498	0.888181	0.927261	0.817156	0.9992	1.13061	1.40681	1.02042	0.808074	1.04509
Potri.001G311600	28.4569	29.178	31.9758	13.2139	14.1	14.3731	15.4237	17.9957	16.2785	12.6116	18.1463	13.2628	19.4138	18.3347	19.021	17.2363	17.0926	16.2217	13.8973	15.7755	13.7956	22.8081	29.0754	25.6862
Potri.001G311900	0.956364	0.68999	0.443553	10.304	7.40602	6.22926	3.06155	3.01235	2.9258	2.4995	1.49775	1.65763	2.62832	2.23162	2.84513	2.03261	2.1729	0.852454	1.59536	2.81502	3.52302	1.80502	1.55496	1.9642
Potri.001G312600	59.3998	31.3682	43.9137	106.148	82.126	92.1129	85.7188	80.9017	102.799	48.779	50.5429	59.1255	58.3701	68.2277	62.7659	24.5408	20.9693	33.0978	45.4949	61.383	83.9484	53.0066	39.4317	30.7269
Potri.001G312800	8.44774	5.35587	8.67002	5.89344	7.49797	6.70349	3.77089	6.00863	5.99504	13.3915	8.34949	9.42016	2.7781	3.16752	3.21231	4.52611	6.73359	5.71464	5.17024	5.40988	5.50756	4.6491	5.58039	4.43538
Potri.001G313000	2.30003	1.44255	2.42136	0.251959	0.142182	0.422056	1.03446	1.88937	2.2907	0.701139	1.13075	1.1552	1.22111	0.829444	1.42098	0.682028	1.1384	0.693083	1.37259	1.86438	1.56124	3.03995	2.5285	3.35501
Potri.001G315000	3.07021	3.8512	4.24407	8.15198	7.80863	7.01356	5.66152	5.51556	6.04832	14.2895	10.1511	9.96684	7.15419	4.33837	6.27646	13.366	13.1071	12.6502	9.56938	10.0184	10.2569	7.09632	6.75036	9.21282
Potri.001G315300	2.55751	1.75413	1.45928	0.567703	0.2929	0.388146	2.53059	2.94314	1.42605	3.10313	2.42644	3.66876	5.25182	4.76751	4.46747	1.24964	1.16151	1.75284	0.812928	3.33193	2.01012	2.83427	2.69076	2.38444
Potri.001G315400	88.6732	86.4343	69.0296	21.5659	19.6095	25.8766	44.6224	64.0009	50.6115	70.1278	55.3415	53.2569	47.7012	45.1651	37.2111	47.3221	50.3104	44.3661	45.3694	58.3765	47.4052	37.821	46.4697	38.5012
Potri.001G315900	4.08462	3.72431	4.08355	1.88854	2.14209	2.03367	4.15793	3.35682	3.05659	3.27636	3.35759	2.94394	2.36607	2.86427	2.74939	2.00551	2.34249	3.11696	1.94446	2.37771	2.97272	3.24106	2.92984	2.68572
Potri.001G316300	4.57019	2.40855	2.74473	8.43276	7.92464	11.1193	11.0932	9.75048	9.83483	21.371	20.279	18.5161	10.7896	11.8973	11.0149	20.569	17.5466	18.4626	13.3504	20.6791	15.3422	5.87118	3.80657	4.76651
Potri.001G317300	56.7827	55.3815	58.2304	22.301	25.2366	28.0815	52.3291	48.7212	48.004	31.112	38.5348	31.7129	45.2663	47.0267	49.833	24.5837	25.6501	25.4121	48.8813	44.9256	47.7346	48.636	46.6012	44.2857
Potri.001G318400	6.3468	8.41554	7.64986	0.585653	0.419915	0.395708	2.50351	2.52591	3.22155	5.85982	4.75714	6.36008	5.07278	2.72182	3.25321	9.68398	9.05721	10.397	4.5492	4.70261	4.33821	4.25683	3.7253	4.09552
Potri.001G318500	1.03534	1.2797	1.09158	7.98848	5.18688	3.72145	0.119121	0.429761	0.0463792	0.282584	0.267097	0.0709463	0.239344	0.327473	0.33487	1.49825	1.36532	0.934925	0.404628	0.307614	0.371162	1.32781	0.903203	0.840674
Potri.001G318600	4.98812	4.87241	5.6317	11.3874	10.0984	10.4509	6.96608	7.07187	7.23658	5.74305	5.70848	6.91476	7.43762	7.5141	7.90338	8.33323	9.62547	10.1059	7.75918	6.92398	6.75243	8.64171	8.28986	8.94791
Potri.001G318900	1.5945	1.86254	1.27215	0.548968	0.495659	0.262736	0.601035	0.745383	0.658151	0.509213	0.5896	0.820335	2.11334	0.430283	0.384003	1.14308	1.31037	0.575272	0.637994	1.21257	1.0973	0.53292	0.374767	1.24755
Potri.001G319400	1.53607	4.2076	2.54333	0.0987189	0.267398	0.14174	0.547165	0.383841	0.236706	2.47239	2.86269	2.35358	2.44308	2.36771	2.64131	0.0616666	0	0.0581901	0.0645346	0.392493	0	3.26517	2.79007	2.33457
Potri.001G319500	2.76386	2.8249	3.51348	7.1597	7.32152	6.26033	5.56861	5.1834	4.41722	4.90256	4.6434	4.17028	5.17626	5.69755	5.46964	5.90965	4.83896	5.32991	5.11167	5.43733	4.68889	5.42198	4.34955	4.66869
Potri.001G319800	16.9073	17.3443	25.8524	11.7347	13.8639	13.4789	24.602	17.3632	24.7248	9.6922	13.3081	13.4314	13.0993	16.415	15.0109	6.42571	8.47973	9.59556	13.7755	12.9047	13.8938	20.1934	15.8311	12.7026
Potri.001G320000	49.9105	48.3505	46.4843	31.7412	32.9606	33.8337	46.9069	60.0274	63.8738	59.3928	55.9663	55.2595	52.4813	48.5743	52.6926	84.1371	86.4625	81.7467	55.9994	69.7335	64.4172	56.6532	49.1112	56.2123
Potri.001G320100	2.11991	1.96975	3.03896	6.03791	7.54834	6.89091	3.8138	4.29976	3.52659	2.10025	1.92406	4.35356	3.44828	3.4948	4.14229	2.51446	6.01833	4.74541	2.22657	3.69322	4.45618	3.4782	2.66341	1.97905
Potri.001G320700	0.913526	0.823854	0.953292	0.690701	0.584652	0.991706	0.850738	1.58258	2.43247	0.135144	0.715329	0.84447	0.534168	0.304523	1.01913	1.72584	2.73799	2.39192	0.507966	0.97259	1.03545	1.34701	1.4853	1.10366
Potri.001G320800	9.57665	8.23336	6.88283	11.4427	6.46975	11.046	7.97065	9.84249	14.3845	3.333	2.72298	3.12402	7.42324	4.93722	8.74243	12.665	14.3197	15.3562	7.04459	12.2571	11.4583	14.2473	9.55603	17.361
Potri.001G321500	28.0206	26.4258	21.0788	25.3917	48.9693	34.5837	12.8583	23.6175	19.7513	34.1568	29.7321	20.6078	28.3247	19.3311	28.2396	37.1571	37.211	28.7165	53.4583	52.5307	66.9692	27.7561	40.1548	31.5548
Potri.001G321800	1.06555	1.47121	1.60287	2.65808	2.7864	3.16961	2.77455	1.96861	2.10649	2.16262	2.3433	2.84591	1.69101	1.88567	1.89084	1.98876	1.61308	2.26613	2.49357	2.16937	1.63895	1.38703	2.08527	1.90049
Potri.001G322900	4.91739	5.54593	5.51483	2.52004	2.27532	2.60776	3.21579	5.7	5.90639	4.52504	3.57391	4.99632	3.87678	4.196	4.35927	4.39638	3.06569	3.74706	4.3337	3.52031	4.73764	2.77696	3.09666	3.8018
Potri.001G323300	2.12007	1.2918	1.64745	1.83414	1.81868	1.36375	0.605121	1.05518	1.02093	1.64056	1.17591	1.68185	1.09425	1.29385	0.927871	2.25054	1.90981	1.39004	1.3703	0.954945	1.41409	1.34902	0.965926	1.54911
Potri.001G323600	2.99328	3.22041	3.38479	1.44277	1.85115	1.56273	2.02647	0.843578	1.24418	0.343376	0.803904	1.08314	3.57054	4.28532	5.33822	0.347852	0.854487	0.626642	1.65468	1.34181	1.45711	4.01222	4.88325	3.04147
Potri.001G323700	42.1266	40.3225	30.2179	2.18335	4.15827	5.09412	5.54655	7.12497	5.68508	19.1171	16.4408	11.8039	16.5477	13.6691	13.2083	13.5108	12.2844	9.57191	17.6182	21.2949	30.5219	13.2423	21.0024	14.7835
Potri.001G324200	1.21018	0.738708	1.29209	5.26599	5.83355	3.78045	2.34499	2.52004	2.18538	4.43845	2.87138	3.2687	2.1052	2.15265	2.33764	1.77127	2.01669	1.91018	3.54841	2.95264	2.18614	1.29767	1.41033	1.58795
Potri.001G324300	16.4606	14.0994	17.5977	5.9269	7.31876	6.82931	11.7478	9.54447	11.3751	5.5872	12.0014	8.70785	8.87464	13.2456	10.9743	5.16462	6.95478	5.34319	9.93053	8.77896	7.88468	12.7126	9.36396	8.34039
Potri.001G324700	11.5622	13.5942	10.1055	9.10006	9.85965	8.89829	8.03925	8.5233	8.37057	11.068	8.73124	11.0109	12.6194	10.0497	11.1122	15.603	17.3987	13.5766	12.3696	13.287	13.1341	17.6637	17.082	16.9275
Potri.001G325100	15.578	13.8106	13.5507	32.9727	31.8341	33.7488	36.2229	37.5669	38.6499	31.9381	31.4811	29.7361	31.913	27.1747	29.0731	56.3868	48.5086	48.782	33.7907	35.2615	40.4905	25.3648	27.1119	27.1953
Potri.001G325200	34.9572	33.9273	33.2306	547.043	377.544	360.694	69.2875	55.5848	48.1005	75.1443	53.9353	73.7012	42.3615	48.4869	53.7414	82.6379	86.116	91.9626	39.6963	44.5787	46.7637	63.5273	51.2864	48.9106
Potri.001G325300	1.5286	2.17614	2.28668	1.53497	2.58374	1.63719	3.07902	2.11936	2.26089	1.16702	1.84709	2.22523	2.71338	3.4031	3.89988	1.20541	1.74971	1.88714	2.0929	1.424	1.05194	1.69689	2.26344	1.73792
Potri.001G325800	2.57464	2.01562	2.26751	1.18818	0.655597	1.13732	5.25769	5.23099	6.8059	1.10213	2.2484	1.77552	2.4504	2.98015	3.46304	1.59439	2.65607	1.81578	1.78362	1.98293	1.79443	2.14211	2.10897	2.70018
Potri.001G326300	10.5657	9.45884	13.8427	29.9404	29.3558	27.8057	27.1218	35.4442	34.778	24.0775	19.7768	26.6495	16.2931	14.833	21.3294	45.6561	44.0985	49.9839	37.5297	27.8133	30.7571	45.8901	47.4951	59.973
Potri.001G326400	56.3564	44.2077	54.4888	14.5512	17.6136	17.2285	32.521	35.9834	40.745	23.1995	32.4952	23.701	22.2565	33.8236	31.2824	17.1677	19.354	18.2538	31.3445	31.3822	28.8992	34.2716	24.997	20.3889
Potri.001G327000	4.3693	5.41542	5.89008	19.2244	14.2886	13.8157	8.67145	9.68115	10.6896	8.54657	7.4375	11.9125	9.41044	8.53812	8.95323	13.08	11.4531	12.7945	8.9673	9.27686	8.15305	13.1681	14.2037	14.6211
Potri.001G327100	16.7057	17.4471	17.2656	48.8402	35.3145	40.8333	18.1108	22.2383	20.6788	18.6101	11.7845	16.1053	18.7796	18.6164	19.4563	31.0575	31.2354	30.7401	20.7259	23.2171	21.2261	31.8425	29.8003	33.4471
Potri.001G327600	0.148108	0	0.145969	6.06801	3.54508	3.58747	1.17239	1.32178	1.71173	2.11072	1.31438	2.76391	0.883356	1.17505	2.24713	1.18918	2.06917	1.6832	1.86672	1.57684	1.99772	2.07904	2.92411	2.73769
Potri.001G328300	1.31471	0.335937	1.36051	0.844926	0.929756	0.758214	5.00835	3.40259	5.50803	2.36959	1.96887	2.32432	1.50291	1.11756	0.748016	0.329874	1.02641	1.86766	0.897561	3.70924	1.83665	1.97733	1.81695	1.89013
Potri.001G328600	0.435256	0.111217	1.07242	1.31122	1.30227	1.25509	0.646011	1.55376	2.5152	0.364878	0.844959	2.24438	0.648996	1.47994	1.10063	1.63815	3.3981	2.67938	0.800024	1.15849	1.04836	2.72761	1.18158	2.01136
Potri.001G328800	13.6172	12.48	13.0244	28.8618	30.0136	26.3708	20.4843	25.0676	21.2452	18.9555	19.4535	21.7153	20.0795	21.2426	21.3465	18.4073	20.2341	18.0358	16.9412	18.7239	20.0907	20.959	15.9225	17.1313
Potri.001G329100	121.056	128.027	153.705	78.1328	87.1143	81.3411	107.495	93.6866	98.0321	130.699	111.678	128.52	83.1575	71.4331	71.681	103.125	92.5727	83.7948	131.018	111.08	115.272	43.7252	52.2053	52.4535
Potri.001G329200	0.20312	0	0.150139	0.489521	0.220992	1.63999	7.68753	3.44418	3.76582	3.10755	4.39379	5.83539	11.8622	7.48192	6.48457	1.01929	0.709428	1.05801	1.49338	1.73002	1.32094	0.407323	0.150383	0.0521464
Potri.001G329500	32.352	39.3148	41.1089	10.2568	11.2424	11.357	21.1982	19.9402	22.2487	19.4563	22.2652	25.3461	19.7366	21.2769	22.7778	20.5244	18.6287	25.0032	25.8542	17.3946	18.6599	26.6884	22.8575	25.6114
Potri.001G329600	9.50995	10.2227	9.26486	5.04923	4.81658	3.71939	9.24759	7.80422	8.6854	7.05591	8.85186	8.15952	5.86758	8.11481	7.11761	11.0256	10.3755	10.2487	6.83119	6.1098	5.68696	7.06929	6.15063	7.91372
Potri.001G329900	13.9962	18.1201	14.3524	2.75738	3.19057	1.46061	3.98979	6.15619	4.71797	6.45322	5.02751	5.92423	9.14273	8.00709	8.17393	7.96005	7.88717	6.24889	5.88018	7.80535	6.83861	8.52037	9.77019	9.20547
Potri.001G330500	8.55498	11.1687	8.89196	37.2214	40.8289	30.8051	6.47317	7.47444	6.40458	12.8367	10.6066	12.3214	10.5407	8.55538	8.86227	13.7089	12.2591	12.2893	9.81603	9.29945	11.7747	13.7677	16.0741	15.7986
Potri.001G330900	149.58	167.85	115.508	99.6001	128.933	113.154	64.6662	68.7844	64.884	126.536	150.316	116.032	194.867	169.21	164.795	157.045	160.915	155.018	139.67	126.772	136.238	165.031	191.191	181.902
Potri.001G331100	5.15588	6.60306	4.80591	2.44523	1.72342	3.26007	2.27421	2.41154	1.88457	2.18714	2.06728	2.10492	4.38419	4.11869	3.80921	2.52498	2.24619	1.64725	4.53451	4.03426	4.09961	3.05196	4.10852	3.12575
Potri.001G331700	17.1924	13.4375	17.8909	52.9297	51.2558	48.3701	22.932	20.7284	23.2789	18.9199	15.8557	19.0879	17.09	14.7861	14.3636	30.8221	25.5564	25.0139	33.1584	31.9601	32.8031	12.2358	16.489	14.626
Potri.001G332200	15.9773	17.9069	14.3348	7.4798	10.3699	12.9001	17.281	24.3383	22.6043	6.88169	7.94514	8.44155	29.5189	26.1636	33.5057	15.0954	23.2269	18.5751	14.1194	9.73693	9.6606	18.1743	16.2072	24.4977
Potri.001G333100	29.1032	30.0866	32.7335	9.42922	7.69444	9.73743	21.7991	20.7519	19.8633	12.9747	22.7552	14.9469	14.5386	21.5285	18.3047	17.2059	18.3791	19.5672	22.634	19.4345	19.0497	20.1593	19.6281	18.5174
Potri.001G333900	0.281174	0.287384	0.277113	7.0022	4.38477	13.1888	8.53189	7.02608	4.24256	2.98566	5.40642	4.14246	2.60866	2.12452	3.31802	3.48043	0.924278	4.26061	5.1189	1.99569	3.97314	3.28911	1.29529	2.8874
Potri.001G334800	7.24221	6.43927	4.5553	0.993306	2.04994	2.20719	3.67037	6.09543	5.04699	9.87186	14.9247	9.39748	15.9199	14.5145	15.3356	12.4984	14.9518	12.6023	8.84346	11.0015	7.99857	17.5635	13.7462	17.1718
Potri.001G335200	29.7519	37.0576	30.198	11.3936	16.1656	13.6119	25.0774	23.8872	23.3138	35.4303	31.5451	31.1769	21.6952	15.2286	17.3478	28.9327	27.9849	26.8302	39.6119	33.984	35.3425	20.8142	22.8432	22.8141
Potri.001G335300	46.7073	48.2882	45.7552	109.892	112.689	106.862	68.9816	62.8338	73.8483	66.8319	72.68	65.8842	72.2006	63.4379	70.736	124.655	106.508	115.761	103.76	109.236	113.992	89.6351	93.4275	98.4779
Potri.001G335800	4.33681	3.02713	4.20467	24.2458	30.6121	40.3837	21.7349	22.6872	23.8725	11.2614	26.7531	13.7829	18.5758	31.1301	26.0343	11.5361	13.7634	13.2232	16.4796	18.4688	16.5773	25.2418	20.3265	16.1847
Potri.001G336200	7.83461	9.69346	8.38184	1.94612	2.80394	1.24849	7.95613	6.76194	4.76565	1.98763	1.37226	2.63251	11.1696	6.95182	7.62479	3.05213	2.79567	2.9777	9.3657	8.99966	9.33596	13.0236	13.1274	14.6088
Potri.001G336300	7.32213	6.60487	7.53118	2.96081	4.4644	4.25112	8.16891	10.1089	11.6666	4.20199	5.26055	4.0061	5.20244	7.21272	7.33164	4.31556	6.52216	5.84079	4.49046	6.87996	5.37371	5.96203	6.35489	7.34255
Potri.001G336700	5.77179	6.77684	4.60716	6.93589	7.31762	8.08786	3.91748	3.49076	3.16994	3.59891	3.86279	4.73194	12.4232	10.4342	10.9162	10.0536	8.85935	9.75789	12.0743	9.59834	9.88078	10.4265	16.057	12.54
Potri.001G338100	0.491487	0.822013	0.264212	0.323043	0.631957	1.03072	1.23789	1.1165	0.989746	1.5357	0.842599	1.36042	0.932705	2.02562	1.07335	0.762335	0.403906	0.507782	0.844718	1.56979	1.24837	0.403199	0.220533	0.688245
Potri.001G339000	10.3889	10.9976	14.2613	38.4504	37.2732	33.6663	21.7829	16.4459	14.1748	24.7795	18.6588	20.6506	24.8341	24.9511	35.1838	24.4532	26.0195	20.2635	24.4214	11.719	20.6141	16.617	20.8773	15.6217
Potri.001G339100	5.105	3.42052	4.69585	0	0.18514	0.0654251	3.98488	2.78417	2.18519	1.80692	2.5169	0.947097	2.59368	3.08583	3.51412	1.82172	2.47057	2.63224	2.91924	1.26818	2.02201	1.36497	1.95978	1.51446
Potri.001G339200	3.3543	4.12805	2.22639	0.0824887	0.223435	0.434269	0.609609	1.31348	0.725229	0.602557	1.32891	1.00853	1.66716	2.09482	3.02929	1.51149	1.77208	1.42628	1.18634	0.437286	0.72548	1.16684	1.65561	1.96832
Potri.001G339500	3.87232	3.28805	2.67147	0.622156	0.583345	1.27122	7.07364	10.2877	14.7745	1.17362	1.71824	2.66233	2.42799	5.23284	5.31025	6.03889	8.10259	5.41634	2.2213	6.65972	3.73077	4.86825	2.82283	5.04713
Potri.001G339900	11.1501	10.1715	11.0404	4.2275	5.72546	4.92798	9.02206	7.39335	7.47699	4.06209	8.32298	5.271	7.30279	9.09416	9.618	5.64762	7.83579	5.52661	6.51225	7.04492	7.63018	8.93341	8.28085	5.67156
Potri.001G340600	6.14316	6.70165	4.93324	0.498488	0.405073	0.262433	2.74248	3.28576	3.90453	1.43919	1.88149	1.90966	2.71403	4.12597	4.28891	2.11745	2.95769	2.54657	3.60632	3.83172	3.62689	3.19384	2.98108	2.97369
Potri.001G342800	1.34453	0.883431	0.757207	2.49455	2.43806	2.8801	1.01362	0.914223	1.66492	1.42233	1.59804	0.974711	1.11377	1.85042	1.98329	1.09239	2.2625	1.66748	1.17682	1.09064	1.32623	1.7012	2.55972	2.16969
Potri.001G343400	55.2823	54.9291	48.0928	41.3172	48.9463	54.8821	56.0237	52.4831	50.4326	58.8128	57.054	51.0729	63.3733	72.4405	66.6167	40.9211	38.903	40.2646	55.9355	49.3204	59.314	31.5755	36.0481	26.1791
Potri.001G343700	3.69439	3.03721	3.10675	2.20975	2.11896	1.45901	1.86749	2.22192	2.1078	2.33961	2.58367	2.68199	1.13764	1.72949	1.34546	2.72043	3.21757	3.04244	1.62381	1.58185	1.48951	1.97292	1.62527	1.60825
Potri.001G344200	0.942153	0.674072	1.42377	0.958698	1.36674	1.34027	1.2119	1.14912	1.39134	1.31636	0.836111	1.63481	1.27994	1.06782	1.35004	0.914063	0.748456	0.803046	1.02254	1.10337	0.514371	0.692756	0.651036	0.258002
Potri.001G344800	1.78083	1.65765	1.31633	1.04741	0.899565	1.24711	0.849575	0.794644	0.520667	0.293245	0.493873	0.468509	0.505778	0.504592	0.763934	1.02132	0.731746	1.11433	0.668012	0.507849	1.07233	1.33919	1.09872	1.17563
Potri.001G345300	58.1676	70.5234	67.7245	64.5971	69.9182	79.3265	83.0138	83.3222	72.1317	110.174	75.3041	95.4727	89.3285	86.6156	88.1963	38.8955	39.0423	38.612	63.056	64.1105	56.6781	38.8819	45.9099	43.574
Potri.001G345400	1.93078	2.02156	1.94931	1.26734	1.17843	1.19499	2.09684	1.95426	1.97295	0.750077	2.24631	1.827	1.49798	2.53525	2.64958	0.638059	1.02556	0.95888	1.48385	0.877397	1.90557	1.62902	1.32489	1.08809
Potri.001G345700	11.9967	10.3256	12.4936	4.29198	8.66633	6.83467	4.42138	9.70946	10.8058	7.20681	3.87929	5.15208	3.95901	4.23873	4.91275	3.89973	4.8297	5.42782	5.45846	5.94666	6.03648	9.83728	10.3084	11.4218
Potri.001G346100	69.2682	66.2665	67.5994	26.8591	23.6645	24.426	34.4243	47.6203	40.49	44.0757	40.5029	40.3696	34.6871	35.5885	43.2621	40.9374	43.6795	41.1982	41.8552	52.8111	51.7607	40.4271	41.2948	38.7799
Potri.001G346800	107.141	117.864	117.41	237.514	179.882	150.415	49.4365	65.4505	106.069	47.519	81.69	65.78	59.1015	47.9197	53.9426	316.589	287.798	297.78	130.081	174.096	169.468	156.312	167.761	195.93
Potri.001G347400	2.21514	2.55005	2.02228	0.805461	1.19234	1.39853	1.29202	1.72718	1.50463	1.3292	1.31917	1.3054	1.5066	2.24634	2.03421	0.772271	1.47549	1.08206	1.24902	1.41502	1.3479	1.42615	1.19692	1.41274
Potri.001G348200	1.42905	1.31123	1.61647	4.78773	3.44529	3.2217	2.04067	2.44925	2.14271	1.94673	1.51321	1.22814	1.95325	1.98778	2.38173	4.48205	5.23143	4.18323	1.84209	2.85272	1.50198	1.48172	1.47482	1.35078
Potri.001G348800	25.4465	30.8899	24.6307	12.8905	13.8565	11.4547	13.3019	13.8693	14.7485	18.7264	17.7161	20.3767	17.7843	14.3774	14.3135	26.0971	29.1148	27.019	19.8527	19.5319	19.9149	20.7004	22.2759	22.1091
Potri.001G349100	0.620017	0.490229	0.703298	1.53184	1.85826	1.25488	1.23856	1.14842	1.11542	0.627641	0.583973	0.75834	1.54663	1.15352	1.27202	0.751425	0.817174	0.908486	1.19184	0.959019	0.473374	0.961831	0.808372	1.20133
Potri.001G349600	0.268942	0.157075	0.681577	1.88273	2.00645	1.68398	2.66111	2.74304	1.81315	2.8021	2.25886	2.86792	2.17692	2.17725	2.91461	2.23649	2.58906	2.40149	2.98616	2.61788	3.10934	1.8491	1.32744	1.49926
Potri.001G349700	6.04079	4.23176	4.95014	2.07198	3.39693	6.4979	4.23105	1.99893	2.28796	1.76388	12.7246	2.19994	4.04819	6.07728	6.52207	1.70303	1.84071	1.41418	3.70704	2.8905	1.8964	8.30274	5.9632	3.13653
Potri.001G350600	18.5865	15.7502	21.9817	7.49277	9.11826	9.58873	18.2571	9.34926	10.6754	3.68283	13.2706	5.44341	17.6696	27.5769	22.7308	2.6455	3.55478	3.58451	13.9137	7.5555	7.61866	18.5683	13.2104	9.78627
Potri.001G350900	22.7087	25.2456	25.6413	10.4244	12.1263	14.1153	20.3085	20.8109	22.0257	25.8492	25.0128	25.6166	18.742	17.9837	19.7774	18.9874	22.8327	24.0617	16.733	19.1158	19.4648	18.9368	18.517	17.9764
Potri.001G351200	2.67394	3.78415	2.91912	42.3171	43.5041	41.7554	13.9209	13.6389	15.333	22.9849	24.8479	21.7175	10.3663	8.71883	8.32198	28.1579	25.0341	23.9992	27.588	23.7162	27.0303	13.756	17.5838	16.3909
Potri.001G351900	2.16976	1.1862	1.49192	1.29715	1.31759	1.16403	0.59914	1.08077	0.923365	1.14212	1.62328	0.941648	1.75557	1.48694	1.46737	2.12701	2.28073	1.52922	0.794977	0.859551	0.923685	1.36604	2.04227	1.1918
Potri.001G352100	0.0943697	0.120567	0.0232517	1.95213	1.95079	2.12255	1.28392	1.83178	1.61327	1.36466	0.863653	1.18178	0.914625	1.33697	1.16334	1.30231	1.72556	1.96622	1.11508	1.53218	1.15923	0.875249	0.535656	1.30827
Potri.001G352400	2.84779	1.03714	1.41946	1.34109	0.641043	1.13267	0.680162	0.876377	0.59899	0.192084	0.326802	0.1929	0.58569	0.70489	0.827728	0.887015	0.753209	0.527005	0.309423	0.836391	0.536125	1.31282	1.5187	1.41179
Potri.001G352500	1.89607	2.2729	2.44544	0.7898	0.662168	0.998993	1.7603	1.06542	0.743978	1.31476	1.48012	1.97724	0.954024	0.742858	1.12466	3.19511	2.98174	2.88197	1.49975	1.4953	1.17274	1.10313	1.13227	1.17787
Potri.001G353500	29.3279	25.4282	26.4881	67.8723	63.1254	67.184	44.0678	50.9694	49.4525	42.6255	38.4261	36.8316	31.7256	36.2757	37.5974	40.9169	42.7191	45.6614	49.1617	57.663	50.6943	37.3267	37.9592	35.4319
Potri.001G355000	2.21217	3.13065	5.19897	3.41753	4.81363	3.53295	7.91363	10.9342	9.01392	2.13978	3.77535	3.8441	4.56714	3.66443	5.16361	2.56179	1.53828	3.54547	2.85966	4.89155	1.63946	3.92428	1.84779	3.66966
Potri.001G355100	3.90803	2.16747	2.59758	4.18596	2.30723	1.99175	3.74699	4.7584	6.73996	3.30153	4.90652	4.96909	2.55972	2.54084	2.91105	12.9222	12.5229	11.8494	4.74105	7.45056	6.36286	2.06554	1.585	2.23993
Potri.001G355500	3.16229	5.71114	4.69005	1.5045	1.70357	1.94768	1.76196	1.97277	1.59674	3.11425	1.80507	2.92502	2.71619	1.46148	2.01853	2.06451	1.46339	1.4829	1.48335	1.2421	1.74519	2.12408	2.45491	1.89168
Potri.001G356200	3.31798	3.11288	3.34327	2.20796	2.61316	3.76994	6.1006	6.01062	4.55491	6.7254	4.20256	5.88542	2.87979	4.29377	2.94283	2.63423	2.09592	1.96982	2.47066	3.92794	3.02971	1.48963	1.97989	2.18676
Potri.001G356600	20.9943	21.685	23.5375	30.697	34.3228	48.0465	32.9735	19.2319	19.257	15.9235	16.1422	14.6196	16.0108	23.7947	26.2633	9.47625	13.6017	14.728	19.7173	18.0942	18.9426	19.0455	27.9618	18.9357
Potri.001G358300	40.3834	45.8734	41.0283	84.9214	83.944	79.4189	66.2697	79.186	86.1887	107.05	89.9703	83.2485	117.51	99.2482	107.298	119.302	137.54	135.819	104.84	98.5138	106.384	124.311	124.661	146.013
Potri.001G358600	5.26803	4.82147	5.28634	6.05947	5.75762	7.89919	10.7095	10.6209	11.6234	4.0549	4.14384	4.51564	5.5937	6.86632	8.17443	7.49822	7.28107	6.62194	6.56427	6.88332	7.38249	5.93035	6.19316	6.8852
Potri.001G359000	1.12984	0.705709	1.39191	2.57166	3.89266	4.23538	5.77607	7.95453	8.97737	1.68383	1.53187	1.8187	5.45959	4.37521	4.00779	5.66978	7.50545	6.74712	4.05454	5.94764	5.68462	4.27969	3.37698	4.76991
Potri.001G360100	3.69394	3.67064	3.77542	2.77514	2.12112	3.60976	3.45199	4.27341	2.93179	2.42285	3.33888	2.41875	2.31196	3.21753	3.22174	0.961173	1.23676	0.745024	1.58066	2.23949	1.81241	3.06935	3.27509	2.65183
Potri.001G360200	9.90806	9.2483	11.4742	4.83386	7.26862	7.11439	12.1017	11.6014	12.8106	5.39827	9.13416	5.73227	13.192	16.6992	15.3111	5.691	7.907	8.64083	7.5238	8.25268	7.01775	12.3539	10.9271	9.7101
Potri.001G360500	43.2843	45.074	53.5367	0	0.104419	0	21.1294	20.9417	21.3522	12.9131	22.9964	18.7114	18.3173	17.8936	19.2332	16.7121	18.1011	17.9514	20.8158	16.7574	16.6438	22.5178	17.1482	19.465
Potri.001G361200	3.52388	3.53815	3.99393	2.20641	1.79294	2.08009	2.78943	4.36581	5.13077	2.61524	2.66737	3.22696	3.16291	3.20688	3.49882	4.66013	5.52784	5.33971	2.64526	3.39861	3.26526	4.13602	3.58093	4.23602
Potri.001G361800	3.39159	3.28079	4.41701	7.84942	7.402	6.98565	4.07501	4.5402	4.9775	3.09705	2.70977	3.58893	3.23092	3.79822	4.13502	3.70786	3.68311	3.72825	3.49863	3.65386	3.69552	4.02814	3.08895	3.0475
Potri.001G362200	3.16926	4.06582	3.3389	0.94816	0.749076	0.491604	1.57876	2.15542	2.25243	2.05216	2.30338	1.77107	2.42254	1.78361	1.98971	2.42399	2.33508	2.47363	2.59411	2.64116	2.56908	2.94761	2.97752	3.29944
Potri.001G362300	5.00974	5.66488	5.12922	12.8966	13.0412	10.9068	4.82522	4.53491	4.80521	4.14817	5.03458	4.58843	6.27326	5.52703	5.67347	7.90698	7.03851	7.38359	6.58534	6.20623	5.50767	7.02619	7.44337	7.79574
Potri.001G362600	0.370006	0.116362	0.196356	3.24678	3.99467	3.02026	1.60526	1.42244	1.09648	2.12353	3.15732	2.06866	1.64097	0.838721	1.47543	1.08549	1.54375	0.943432	1.34524	1.66662	1.20655	1.36982	1.99485	0.876839
Potri.001G364000	30.9829	53.7738	29.9185	91.402	70.9367	81.8212	28.145	32.6778	33.5574	43.93	30.5894	42.0772	29.001	24.1986	23.6095	35.5628	40.4361	34.1178	28.707	24.3971	23.82	24.5108	20.081	27.2816
Potri.001G364300	2.18888	1.83567	1.52115	4.86944	4.79349	6.11759	5.69226	4.45787	4.05411	4.21098	3.08188	3.47288	2.53849	3.27599	3.76098	3.80223	3.78215	3.50815	2.91798	3.43585	3.00108	2.87002	2.88102	3.51577
Potri.001G364900	0.0324017	0.0662347	0.191603	1.1453	2.18567	2.13027	1.66715	1.12775	0.998608	0.842041	1.07831	0.954733	0.708593	0.403961	0.901279	1.20323	1.70418	1.19677	1.05499	1.69034	1.27991	0.649764	1.34339	0.732021
Potri.001G365100	0.0666023	0.238257	0.164101	1.49812	2.10142	1.0755	1.18622	1.27793	1.15462	1.39583	1.47765	1.34102	0.562748	0.60389	0.336835	0.70187	1.03995	0.599225	0.944373	0.709085	0.770013	0.667801	0.756089	0.820736
Potri.001G366200	3.27307	2.48828	3.41241	6.60604	6.44524	6.08409	3.69362	3.95908	3.82969	4.26315	5.19121	5.15423	7.47516	5.51849	4.03571	5.48402	5.93539	5.5335	5.42654	6.2782	4.95166	4.44806	5.15362	6.2223
Potri.001G366300	2.57343	1.45438	2.50643	0.0729648	0.0658793	0	0.868752	1.32395	1.51626	0.609128	1.00755	0.951561	0.421336	0.823538	0.727304	0.790033	0.696659	1.00355	0.858575	0.741363	1.19593	0.758912	0.717284	0.777261
Potri.001G366700	4.43888	4.15884	4.57362	2.40429	1.97569	1.51271	2.26262	4.14151	3.30352	3.80572	3.46925	3.17076	1.40396	1.56265	2.63608	3.81378	3.64789	3.8854	1.73068	1.89751	1.13395	1.7196	1.75938	2.1065
Potri.001G367100	5.9639	5.10904	5.16427	2.79707	3.75067	5.36796	6.61744	8.64512	9.16368	2.10965	3.6712	2.43786	4.66046	5.9389	4.96886	4.04807	6.31767	5.06049	2.53456	4.8447	3.98559	6.67112	5.81923	6.72621
Potri.001G367500	1.18853	0.911086	0.98834	2.23779	2.02049	2.18485	4.29982	2.81748	3.72024	1.86817	1.68926	2.15231	2.76903	2.56785	2.67673	1.97567	1.70929	1.54771	1.05328	1.81898	1.57449	2.1972	0.989943	1.9452
Potri.001G368000	8.77657	8.4111	9.99809	66.0587	66.8189	60.7389	28.0726	28.4565	27.649	37.5813	34.5544	40.5583	25.3779	28.2435	28.3936	31.8965	29.7845	31.1747	42.3108	33.4771	37.0269	25.6614	27.7367	27.1679
Potri.001G368100	4.76503	4.81733	5.00248	12.4408	12.5663	10.1559	7.9179	8.27392	7.9065	7.96741	5.54445	6.18083	6.20399	7.2204	8.28393	6.67973	6.32081	6.52388	7.28959	8.29895	6.08787	6.20588	6.51889	6.75483
Potri.001G368900	55.5206	55.3232	49.2281	112.191	119.159	116.906	56.3768	60.1141	51.9482	81.6763	75.7052	72.3768	62.9304	61.3477	57.4707	89.2706	89.329	90.773	83.1825	73.6013	78.0103	75.029	78.9927	81.0687
Potri.001G369100	10.2597	10.3298	10.3379	36.5661	37.7357	42.1911	27.5194	26.2386	25.4405	41.0622	32.4448	39.5555	31.3759	29.5911	32.1634	26.3573	23.5483	24.6357	30.0358	29.3047	30.2625	23.6449	27.436	26.7522
Potri.001G370000	47.3556	44.852	46.236	22.369	23.082	24.4704	36.2986	36.8526	37.764	29.0593	32.2897	25.9226	29.3739	37.3558	32.2522	26.5523	26.1522	26.9689	29.3125	32.0654	29.2605	32.6676	30.5416	29.4373
Potri.001G370800	4.15006	5.05864	3.84774	2.98816	3.01015	3.40395	4.62347	7.07816	8.43805	1.7524	1.50047	2.7778	4.00311	4.35521	6.56864	6.60256	8.48844	7.83158	4.61718	4.71294	4.94612	6.71946	3.45948	5.61918
Potri.001G371200	2.92441	3.53246	3.82543	4.7413	3.58668	4.20105	4.70872	7.45	6.47804	1.24807	1.47458	1.80172	4.91547	4.91147	5.78153	5.73671	6.13932	6.82326	5.44504	6.05716	4.50803	7.65042	5.79995	9.36425
Potri.001G371900	136.196	122.351	163.866	209.985	219.435	213.835	226.387	184.892	204.237	155.46	149.927	165.865	148.286	145.159	149.478	168.111	150.912	156.243	275.84	256.499	259.792	110.7	107.66	110.052
Potri.001G372300	15.8194	14.1973	14.0885	15.6698	14.3005	16.6677	22.071	23.0578	26.0972	8.09773	9.49038	11.7639	23.7037	28.4015	27.4353	27.4451	34.2843	31.2159	14.3117	16.8753	14.8665	24.9543	19.501	26.532
Potri.001G372500	3.93434	3.47288	4.87626	10.0565	10.377	9.90105	8.37567	7.07554	6.54499	5.49697	3.96763	7.14298	6.7552	4.72937	5.04976	5.02556	5.6337	7.33918	6.63672	5.58495	6.54726	5.31955	6.41416	4.83601
Potri.001G372800	15.5372	15.3371	10.3831	11.8788	12.5166	16.1542	10.2387	9.20682	11.5918	6.47314	7.69876	8.04468	15.7243	19.0977	17.6681	10.0088	8.6836	8.2603	10.5072	14.4116	11.4754	24.2299	19.5963	17.5925
Potri.001G372900	4.57967	6.9873	4.64435	1.65289	1.58867	1.14833	2.9553	3.0209	3.57973	2.11433	2.65058	2.28163	4.28849	5.34099	4.53155	2.13164	2.72724	2.38861	5.85578	3.81582	5.81908	3.99295	7.4037	4.02133
Potri.001G373900	0.210654	0.258368	0.747401	1.4215	2.20022	2.28396	2.16774	1.76717	1.70422	0.847646	1.82271	0.786223	1.13076	1.09826	1.06536	2.4102	0.692465	1.63591	1.72578	0.85224	1.05536	0.929351	0.831793	1.21141
Potri.001G374200	32.2516	27.8125	21.4781	13.6483	13.1296	21.1246	12.7836	7.66554	8.45486	7.35924	16.9304	6.43765	18.6524	35.7222	29.5883	6.53079	6.96156	4.81804	11.9791	13.251	7.70548	26.2877	26.0678	17.1065
Potri.001G375200	0.336192	0.235106	0.523162	1.69153	1.44384	1.1225	0.0875402	0.315823	0.187458	1.0235	1.15808	0.782057	0.545257	0.481308	0.715899	3.07226	1.9049	1.70927	1.07791	1.22449	1.05695	0.887077	0.401742	0.781331
Potri.001G375700	18.5384	17.053	10.8126	14.3554	9.88639	9.85006	8.60025	11.2014	16.0691	4.89154	3.4387	5.49226	9.45566	6.40667	11.22	21.1069	20.5047	22.4498	10.8528	14.8836	13.0003	19.8067	18.4202	25.4038
Potri.001G376100	1.67247	1.18343	1.64831	4.65077	6.99858	17.3617	33.861	38.3479	37.0478	33.0019	20.1227	38.6659	23.5309	32.9535	34.8094	3.22799	1.48017	4.02073	4.32399	15.6145	5.32979	1.41894	1.39699	1.32114
Potri.001G376200	1.9409	0.684056	2.11074	0.322592	0.873797	1.08075	5.23161	6.15208	8.83083	1.9637	2.07881	3.48395	1.66322	0.986111	0.676959	1.27625	0.990022	1.07753	1.54649	3.77649	1.74099	0.33553	0.132136	0.343643
Potri.001G376500	57.4359	45.1954	52.8082	28.4365	26.9899	28.7449	19.5463	19.897	19.2731	11.9415	22.0403	11.6638	21.5095	31.7721	26.745	10.9445	10.6977	10.1653	19.3091	19.7246	16.1719	30.6265	24.6575	17.5889
Potri.001G376700	1.46472	1.0931	1.19151	1.13931	1.0371	1.1263	1.58733	1.8259	2.4855	0.81859	0.593191	0.844905	1.20177	1.08038	2.29285	1.61005	2.02529	1.6514	1.44074	1.4109	1.56798	1.30545	0.986888	2.02939
Potri.001G377900	15.084	12.5066	15.1163	6.52311	5.85898	7.12195	14.0883	16.9843	17.2159	8.57973	10.2274	9.24917	10.3138	12.7182	12.8332	9.90398	10.334	10.0933	10.483	13.4778	11.436	12.5517	11.3556	11.2338
Potri.001G379000	11.9183	11.861	12.1927	6.159	4.92899	5.748	7.79295	10.512	9.46489	11.1014	10.747	8.76237	11.5356	10.9408	11.1035	6.99515	7.44613	7.06285	9.22381	8.83029	10.0725	11.1465	10.0108	9.19719
Potri.001G379100	2.83585	1.81865	3.83612	6.61108	7.07821	8.01703	2.91603	3.87068	5.62314	3.63589	3.6393	3.00378	5.4721	5.67196	6.11646	3.0694	2.69608	3.26498	4.3218	3.4928	4.60722	4.06999	4.6657	4.4539
Potri.001G379300	17.6973	13.6357	12.6117	10.0065	10.3678	13.8963	9.49636	6.74276	7.27669	8.78736	7.5507	8.15617	12.2467	15.7377	15.9211	13.5946	9.90092	9.66946	13.3689	12.7543	10.7549	18.2905	20.2921	18.1037
Potri.001G379800	23.9437	21.6712	27.5021	23.358	25.2101	18.9672	36.881	30.4627	34.4587	62.8482	53.2324	47.9151	23.1571	24.2006	24.7289	31.0325	27.0277	24.375	55.5568	42.3359	46.929	28.904	23.5131	32.1358
Potri.001G380000	2.00971	0.670725	2.34448	2.1746	1.07096	1.32461	1.46098	1.86676	1.30355	1.03148	2.50238	2.13504	0.407703	0.371882	0.881565	0.905604	0.674118	0.582647	0.818486	2.35798	1.50158	2.67306	1.49804	1.76897
Potri.001G380400	28.8224	26.2714	28.0095	11.9609	11.219	13.8664	20.1076	20.5599	18.2154	22.0536	16.3492	19.0208	16.7004	20.1246	17.3622	13.7821	14.0134	14.7677	15.2684	15.2626	18.8033	16.8957	19.0674	15.2897
Potri.001G380500	5.75753	6.25538	6.72435	1.96664	2.56484	3.059	3.43161	3.94473	4.19161	4.31352	3.84722	4.7644	5.36272	5.47218	5.41667	3.61724	5.14138	4.52962	3.61881	4.24741	3.27583	5.77289	5.07942	4.18994
Potri.001G380600	12.3672	9.14531	15.2778	3.84582	4.58847	4.66725	11.2783	11.8508	11.6914	5.44652	6.25892	7.44484	6.91158	12.9833	8.86308	4.63313	8.9925	9.12168	7.24297	7.2205	6.58901	13.0288	10.4643	9.36406
Potri.001G381000	1.61075	1.71492	2.01743	2.58795	2.15409	0.619296	8.26781	6.91799	7.23956	7.45481	7.8918	9.95375	5.3372	5.93321	6.70367	22.2284	13.3475	19.4498	5.49835	7.43121	6.46614	1.71599	1.19255	1.17165
Potri.001G381100	1.9276	1.24432	0.699909	0.815005	0.883034	0.468073	0.903459	2.26351	2.73588	2.04116	0.675253	1.09609	0.806786	0.689909	0.769629	1.62915	1.50073	1.82554	1.38524	1.94421	0.977439	0.406892	0.600896	0.312548
Potri.001G381400	2.1994	1.73707	3.15293	1.98103	1.23272	1.6528	4.45142	2.94426	3.72302	4.10659	3.73366	4.41862	1.19253	1.3597	1.76961	3.34456	3.77927	5.01805	2.34507	2.76735	2.69692	2.30551	3.05935	3.28522
Potri.001G382100	0.965003	1.34498	0.864605	6.06084	4.2951	3.74394	1.73608	3.44484	3.21068	1.98565	3.30878	3.96357	2.70336	1.98859	2.55113	3.08164	2.37913	2.57558	3.22496	4.57658	3.38083	2.55089	4.58984	4.50442
Potri.001G382400	19.6141	22.6396	20.664	107.744	77.5966	83.551	42.3622	49.2238	49.7995	52.5031	39.0896	45.3384	40.2721	38.6732	35.745	31.8702	32.7104	37.6318	46.8496	52.3497	45.9396	50.8955	48.0049	62.3012
Potri.001G383100	0.179279	0.366477	0.117793	1.44021	0.910251	0.827142	0.650436	0.853313	1.03599	1.6031	1.52471	1.34998	1.00986	0.812769	1.20892	1.67936	0.687549	1.07532	0.690432	1.27247	1.66968	0.239676	0.471936	1.16599
Potri.001G383400	0.298519	0	0.882623	3.59718	3.49145	1.54944	2.5107	1.59847	2.51569	1.81432	1.57296	2.7854	1.26115	0.845844	2.54768	1.42313	1.47195	0.636109	1.17577	3.49602	2.22896	2.61901	1.0314	3.75527
Potri.001G383600	13.901	12.5484	15.8861	30.4686	26.8157	29.5401	21.5268	25.5304	24.6151	20.0088	17.0461	17.8933	17.4533	17.1318	20.6136	19.9006	19.0616	19.0538	17.124	19.4379	17.5011	14.4941	13.54	14.4649
Potri.001G384300	2.98952	3.23993	3.04794	2.71215	3.28061	3.38875	4.76858	3.21997	3.97137	4.55858	3.40207	2.75907	1.61395	1.60651	1.98766	3.9057	4.51119	4.39332	1.62411	1.34446	1.71325	2.1706	1.88261	2.19662
Potri.001G384800	3.76017	4.94128	3.17645	0.431527	0.194811	0	2.83473	6.23209	2.58676	3.15218	2.18491	3.34145	1.95789	2.0294	2.03751	2.51591	1.47149	1.86534	0.940327	1.33443	3.62272	2.69301	4.06539	2.20649
Potri.001G385000	5.14146	2.33556	2.81511	1.14731	1.24308	0.658924	0.847889	2.54915	1.9257	5.50738	4.11918	5.04986	3.9751	2.5899	2.88916	2.86676	5.16422	1.8936	6.00018	6.08209	5.50391	3.72319	3.10165	2.34659
Potri.001G385400	1.61937	1.29071	1.2885	0.381917	0.95367	0.376994	1.14662	1.2861	1.28778	1.75608	1.87879	1.4446	1.04854	0.673533	0.957986	1.34197	1.5872	1.88539	2.01294	1.91388	2.21861	1.6088	1.68657	1.20526
Potri.001G385600	1.20741	1.37647	1.64766	1.29328	1.75154	1.71405	0.398234	0.372997	0.581438	1.34958	1.30505	0.851416	0.969412	1.01758	0.861157	2.61005	2.14989	1.89116	1.69089	1.36788	1.89406	1.80043	1.26831	1.82807
Potri.001G386100	16.6734	13.7165	15.4974	14.3745	11.2088	8.91222	19.8511	16.0899	23.6306	20.1139	21.0524	27.0277	7.9502	7.22098	7.19842	12.6526	13.5909	13.865	14.3801	24.1016	16.9782	6.38815	9.09944	8.90908
Potri.001G387400	11.5136	10.8853	11.3473	6.17721	5.10015	5.0749	6.30649	9.83485	6.97015	9.54851	8.94049	10.7026	8.42027	7.22374	7.38259	11.9682	12.2667	11.8776	8.46504	10.1566	9.82498	11.0908	8.64605	10.8522
Potri.001G387700	0.812933	0.635385	1.3903	1.61344	1.11859	1.40649	1.4668	1.32296	2.16462	0.461007	0.610038	0.49316	0.689255	0.975566	0.665069	0.935876	0.805616	0.656675	0.778499	0.94186	0.645003	0.958944	1.27455	0.90847
Potri.001G388600	0.0797567	0	0	1.72993	2.66109	3.06646	4.70872	2.27771	3.6359	1.13663	2.18238	2.71564	1.50635	3.07344	2.89076	0.400235	0.284026	0.629452	2.95987	2.91536	2.17717	1.59939	1.18098	1.33775
Potri.001G389100	0.890673	2.07622	1.55542	1.12975	0.629029	0.612793	0.0618454	0.0418355	0.0601978	0.0916949	0.0693356	0.138127	2.56291	1.34597	2.17322	0.533213	0.308193	0.414361	1.88739	2.51206	2.4238	1.64509	2.02069	1.73301
Potri.001G389300	1.94414	1.50242	2.52359	0.780899	0.773855	1.2306	1.36064	1.43881	1.23306	0.934145	1.05202	1.04789	1.17839	1.23609	1.25901	0.45211	0.623492	0.898151	0.971176	0.732014	0.525374	0.998435	1.19363	1.193
Potri.001G389400	57.4367	72.539	68.0062	58.0025	53.8158	36.0482	32.8233	39.0482	40.8604	42.1258	51.1031	50.7092	27.1041	27.2776	25.2024	40.0606	31.306	32.3486	45.7491	31.7017	35.0896	46.0917	55.7273	63.885
Potri.001G389800	28.1967	28.9985	28.9402	285.184	190.418	173.86	58.5147	75.9608	73.8232	80.0152	75.5745	63.6454	66.155	61.0043	56.539	133.646	125.408	124.784	97.3694	94.0371	100.396	84.6403	93.9344	94.6001
Potri.001G390800	10.6638	10.6302	11.2234	4.65347	3.86736	4.25182	5.60142	5.96269	5.45219	4.3318	5.58612	6.04505	8.70269	8.95272	9.61271	5.94588	6.57265	5.82887	6.81008	6.6928	7.16641	8.84419	8.47992	6.89491
Potri.001G391100	0.188184	0	0.185466	2.34322	2.55928	3.47292	0.698262	1.13362	1.17808	0.394391	1.25253	1.10899	1.7771	1.65296	1.96293	0.897129	1.15988	0.891107	0.741199	1.15202	1.76773	2.87747	2.5543	1.93248
Potri.001G391900	224.798	230.47	278.549	448.979	386.003	367.384	403.493	295.713	265.283	334.71	294.691	364.895	458.124	394.669	328.297	172.826	175.282	178.127	223.614	255.522	222.291	186.045	206.53	198.692
Potri.001G393000	0.551574	1.40939	1.44962	2.40013	2.60047	1.69654	2.50144	1.969	2.92175	2.42754	1.93758	1.98641	1.5078	0.677243	0.523038	3.09083	3.13523	3.2213	0.772437	0.587236	1.10711	0.783482	0.907483	1.13284
Potri.001G393200	11.9046	18.6845	13.2946	37.1582	47.7183	39.7905	19.7294	17.696	17.7129	40.8458	29.9688	33.6295	44.6237	35.9244	37.6989	38.84	33.1661	28.2033	41.5367	38.9646	38.9535	43.0153	43.8051	42.5035
Potri.001G393300	1.00152	0.497195	1.01525	1.65509	1.6189	1.02316	2.85967	2.70693	3.05908	2.5907	2.25373	2.55755	0.967109	0.972948	1.0492	2.38367	2.04587	2.54739	2.13387	1.46231	1.62656	1.63539	2.45751	2.73279
Potri.001G393700	3.34163	3.47697	3.3527	0.701344	1.17913	2.11815	2.23409	3.11655	2.98641	1.79183	2.30429	1.7741	1.88531	2.28606	2.20765	2.41715	3.04304	1.88172	2.5928	1.95512	1.71125	2.11296	2.43688	1.51483
Potri.001G393800	0.975639	0.46166	0.890321	0.667654	0.5504	0.75022	6.32852	4.03103	3.863	4.07428	4.04855	4.9155	3.60992	4.05451	3.8834	1.32372	1.06904	1.71109	2.04946	4.09717	2.92437	0.471006	0.481554	0.371072
Potri.001G394400	9.47652	10.1306	13.795	1.24291	1.55182	1.50573	1.81794	2.13589	1.81608	4.11398	3.51307	4.96251	1.68216	3.01393	3.02598	0.558044	0.874145	1.64844	2.0059	1.64722	2.00304	3.5147	2.52961	1.98603
Potri.001G395100	1.10023	0.648767	2.12697	0.543912	0.50644	0.341664	3.26594	1.35954	1.63022	0.461166	0.798017	1.41313	1.76671	1.53475	0.53503	0.254823	0.556414	0.240457	0.711133	0.765893	0.122309	0.424295	0.208865	0.304187
Potri.001G395200	3.93923	4.88028	3.23528	0.623317	0.259748	0.206528	2.71662	2.76982	2.75921	0.750519	1.12556	1.11382	1.42392	2.97645	2.79214	3.35454	3.62967	3.27848	2.57023	2.60531	1.6101	3.05207	1.94432	2.39037
Potri.001G395400	1.21921	1.4059	1.94105	0	0.0680253	0.21635	0.773319	0.278994	0.421522	1.57242	3.01708	1.84229	0.932271	0.744068	0.948624	0.564762	0.359676	0.384889	2.13427	0.632379	0.993931	1.19112	1.97506	1.12361
Potri.001G395700	7.5511	8.15974	9.6008	1.9217	1.94413	1.39621	3.33656	3.31802	3.19215	11.5489	10.103	11.691	4.26876	4.01784	4.73719	2.16944	2.29747	2.04714	6.87156	6.01415	6.19215	5.89518	6.77129	5.59376
Potri.001G395900	7.02495	6.81851	7.69553	0.0406	0.0549862	0.0291467	1.22518	1.48841	0.754461	7.37193	6.83976	7.39617	1.53227	2.14802	1.98088	0.608678	0.789133	0.837612	3.875	3.65886	3.82231	2.10297	3.04329	2.36142
Potri.001G396700	1.70033	1.22295	1.92403	1.92243	2.19252	2.83285	2.11861	2.02326	2.30478	0.686302	0.908165	1.91744	0.7512	1.142	1.51283	2.78099	2.48415	2.56456	1.19059	1.54207	0.667404	1.51543	1.05682	1.35806
Potri.001G396900	3.86591	4.56755	4.29944	14.5025	13.3514	14.8499	8.31721	8.51448	7.10503	7.78987	5.31144	6.54901	6.80439	5.94929	6.86096	7.19043	6.00428	7.18813	5.10348	8.19396	5.87735	6.08106	6.02198	6.0824
Potri.001G397200	14.3924	11.3705	13.7503	9.6743	8.50849	9.65548	32.1147	28.474	26.8036	36.1035	34.375	30.5078	24.1608	21.3057	26.2744	49.5988	43.6299	51.3924	25.4514	32.7958	33.8522	7.39948	6.81383	8.18164
Potri.001G397800	34.8477	34.4188	35.5593	20.8932	25.6794	24.4495	28.62	25.3841	27.6259	21.0213	33.8873	19.0477	23.5816	31.9648	33.0353	11.3162	13.6395	12.6715	24.0639	24.4884	22.5081	30.2377	24.2492	17.2289
Potri.001G398000	1.94177	1.91562	2.24654	3.4589	3.34346	3.4277	2.67315	2.0795	1.74004	1.72688	1.53591	1.84083	2.6855	3.10022	3.30902	1.11846	1.35986	1.43919	2.09267	3.16389	1.83825	2.65801	2.66689	2.79163
Potri.001G398700	43.4781	34.4397	32.1376	25.7753	20.4107	28.7428	36.2885	67.7953	73.5902	38.7092	30.6801	42.4267	31.0538	30.2509	35.3753	57.1717	71.9572	64.7002	28.5411	41.3174	36.4976	49.1242	32.9051	44.8549
Potri.001G398800	70.8715	90.7778	52.891	22.4064	27.3112	31.0469	23.4749	47.0242	53.8549	61.4968	46.7088	48.5512	35.8093	28.4127	35.9446	74.9743	84.0912	78.4811	64.3784	63.2895	58.0177	65.1979	56.8248	65.3939
Potri.001G399100	16.2942	15.041	18.287	29.6405	21.8583	29.815	27.6872	27.7129	28.3874	19.4882	20.9144	32.2173	42.4011	35.0499	36.1877	34.5908	34.4231	38.9022	21.415	26.1124	25.0685	42.384	42.3177	50.3296
Potri.001G399200	10.8392	8.28202	10.7863	8.62297	12.0219	13.4733	13.3282	7.51327	6.99334	10.9391	8.40512	5.99486	9.72854	14.1933	13.9706	4.01347	4.49707	5.48148	16.4689	9.63531	8.92213	12.1343	16.5174	10.9147
Potri.001G399500	6.27238	4.25915	7.63632	3.48709	2.66832	3.67996	15.3763	11.4473	8.6539	4.8761	4.21333	4.94555	5.52307	4.13259	4.61012	3.83376	3.9418	4.39871	3.44217	3.76644	4.11935	3.00311	2.42102	2.3848
Potri.001G399600	1.57736	1.76507	1.67519	0.611727	0.576981	0.219579	0.376733	0.582497	0.759585	0.661155	0.482697	0.908182	1.21652	0.847642	0.825241	1.18732	1.4192	1.10751	0.642694	0.448789	0.602639	0.777149	0.845664	0.768011
Potri.001G400400	86.5406	62.2098	73.9725	39.4064	55.6008	57.1473	70.614	76.2809	71.3398	47.6545	89.9946	51.5632	37.8348	61.3606	58.287	18.9353	22.8526	24.9373	56.5186	61.0455	50.9747	50.8292	32.2282	22.2384
Potri.001G401300	1.95105	2.10617	1.6636	0.510709	0.834778	0.707989	2.34264	3.28676	3.73704	0.900486	0.705226	0.559813	3.05079	3.77659	4.15754	3.10223	4.37776	3.03115	1.79594	1.54039	2.76679	1.89031	1.51482	3.26421
Potri.001G401700	1.50463	0.823854	0.476646	0.129506	0.11693	0.557835	0.372198	1.72645	0.776319	1.1262	4.29198	0.738911	1.12175	3.04523	1.01913	0.0539324	0.176644	0	0.338644	0.343267	0.724815	1.02372	0.318279	0.993293
Potri.001G401800	44.8888	71.2129	56.8612	8.24091	10.1872	11.5146	12.3303	18.8015	15.7814	45.076	48.4973	46.1177	51.6706	38.5475	59.4538	33.8583	32.5898	30.1238	66.7441	40.3146	50.4117	57.7795	52.3319	57.0554
Potri.001G402100	0	0.0460533	0	3.18533	4.11792	3.638	0.490422	0.522754	0.520753	1.09541	0.699769	1.81447	1.16454	1.22564	0.854541	3.21078	2.48094	2.56036	2.03499	2.25466	2.25738	1.85232	1.42334	1.94337
Potri.001G402400	8.09135	5.58738	8.50969	8.44866	7.62166	8.28887	11.8928	12.8428	13.1102	4.38546	3.6345	5.45814	5.34412	6.83181	6.54557	8.08447	6.73876	6.29153	3.19406	4.58669	4.76106	5.46308	4.12773	3.40171
Potri.001G402600	31.3584	33.0526	28.0383	227.953	323.652	253.012	84.9945	118.502	126.145	153.544	154.568	142.328	90.0448	78.8224	100.63	205.986	201.005	183.642	230.425	183.818	220.336	121.101	116.537	128.275
Potri.001G402900	7.1234	5.75482	7.86129	21.6564	17.1247	25.4854	12.4086	8.9458	10.3937	3.54005	8.04401	4.48278	6.57217	11.7478	9.22221	8.17678	9.74504	6.30191	10.3043	10.4904	10.6849	12.3174	12.1269	9.33004
Potri.001G403000	15.583	16.2762	11.9918	10.5292	8.73253	11.2767	9.04013	15.7739	11.2253	15.5328	17.902	14.9699	23.9779	27.2423	24.3985	16.7109	21.8581	18.5991	12.5107	14.2269	12.3809	18.193	17.2372	20.9126
Potri.001G403200	2.54454	2.87611	3.71742	8.7296	7.84932	5.5246	3.58409	4.30127	4.26706	4.44188	4.78195	4.91019	4.82071	4.10538	3.89848	4.95737	4.82185	5.67018	3.64727	4.90817	3.57634	5.31276	4.58044	6.0253
Potri.001G403300	18.9716	20.9291	11.8427	2.0015	2.65424	3.74186	3.05589	9.17196	8.54849	13.5543	12.3796	8.41187	15.9434	11.6776	13.6833	10.7836	14.7591	11.3555	8.04135	12.4339	11.3019	14.5204	14.4494	18.4161
Potri.001G403700	9.11941	7.72664	6.248	6.44685	6.4184	7.34126	4.76685	5.15255	6.19051	3.72226	5.20464	3.69396	8.23987	8.79614	9.47858	6.48888	7.27729	6.70678	7.12095	7.16459	6.94402	10.0897	10.095	9.89442
Potri.001G403900	10.6003	11.7372	7.91219	7.01284	7.74519	10.4286	4.80731	3.94172	3.92856	14.2006	12.8254	12.0701	12.9906	14.2816	12.7783	4.51108	3.3308	2.75582	8.37751	8.13228	11.4644	9.76889	11.5156	9.4448
Potri.001G404100	3.29416	1.23022	3.05927	2.39187	2.5157	2.70355	15.3885	14.7558	12.599	6.79758	4.14616	6.90647	2.55036	3.48226	2.00239	5.37249	4.21691	3.8397	3.02742	4.85604	4.45545	1.58795	1.50085	2.0492
Potri.001G404700	1.57291	2.34335	1.99685	0.899494	0.754135	1.22999	0.923257	1.1896	1.48921	1.72086	0.975928	0.916455	1.43104	1.02733	1.28086	1.33782	1.9937	1.56538	0.98003	1.41915	1.69521	1.38999	1.42112	0.657045
Potri.001G405100	0.116231	0.169712	0.392752	2.16092	1.6259	2.22165	1.08436	1.6004	1.1994	1.30845	0.828878	1.17422	1.20491	1.14798	0.986714	1.66649	1.4055	1.19513	1.29056	1.39657	1.35979	1.41515	0.753996	0.801413
Potri.001G405200	12.9942	11.5177	13.8959	12.4962	12.2897	16.2317	21.1801	21.0038	24.2509	32.7473	29.218	31.8273	19.6433	20.1968	21.9852	30.1416	25.0573	25.9402	21.5198	19.6322	20.9606	14.2183	12.0556	13.51
Potri.001G405700	7.30666	5.85332	7.59037	1.29557	1.07427	1.25277	4.52673	5.11088	3.99405	3.91794	4.4908	3.62056	2.58463	3.6557	3.53714	2.93991	4.08424	4.05215	4.5631	3.46904	3.36124	3.10207	3.41146	3.44746
Potri.001G405900	3.33444	2.96355	3.42916	6.28908	3.62784	2.84273	3.51451	3.16987	2.0246	2.36992	2.01029	1.9935	4.1072	2.4647	2.38291	10.4762	6.19536	8.85588	2.20792	4.93917	3.56175	3.77943	5.00898	4.243
Potri.001G406200	9.15782	9.31848	9.02555	30.4082	31.6179	36.712	19.2505	20.6319	19.8744	18.425	18.8729	21.907	18.5302	19.9745	17.9599	20.9558	21.5074	26.0575	19.5792	15.9032	18.8225	22.4455	21.0134	21.1074
Potri.001G406600	1.20225	0.912825	1.72655	0.441515	0.560588	0.832027	1.83537	1.68605	1.22407	0.374346	0.419153	0.809712	1.74142	2.10232	2.51897	0.827401	1.12916	0.910881	1.76784	0.731418	0.82736	1.72208	0.983355	2.01064
Potri.001G407000	6.40993	6.65212	7.15822	7.56584	6.56931	6.69948	9.64356	9.59599	11.5147	4.65825	4.17414	4.60899	7.67656	7.98399	9.16932	12.9983	13.2951	12.5555	5.38826	7.19702	6.7974	8.2696	8.27123	9.39063
Potri.001G407100	41.6068	43.9826	29.1322	0.408944	0.849233	1.13518	5.17129	15.0223	16.3426	22.7882	16.3763	20.2994	23.9181	18.0395	18.708	23.0249	24.7381	21.9197	14.9707	24.7138	14.8442	28.4811	18.1241	26.3817
Potri.001G407800	3.14029	1.99292	1.96215	5.67199	6.72157	3.45639	2.23396	0.952495	1.14653	2.16797	1.68486	0.866841	3.50924	1.90753	2.67291	1.23597	2.3783	0.796965	5.71275	5.87814	6.80244	3.47795	2.91761	2.08664
Potri.001G408300	4.78463	3.16431	3.46729	3.78714	5.7415	5.03178	6.33555	15.4474	12.1302	15.749	13.4252	14.8583	21.7523	23.685	29.4466	6.92059	10.5239	6.6637	10.1985	10.1879	8.47377	32.0297	24.5883	26.1565
Potri.001G408400	0	0.0909959	0	2.71779	2.131	1.64303	1.1452	2.22471	1.71491	2.76147	1.48142	3.14796	2.74348	1.00905	1.57591	2.59126	2.63394	1.60201	1.0286	1.9905	3.34524	1.78534	1.31829	1.82851
Potri.001G409100	2.38966	2.7725	2.10054	0.207536	0.351342	0.670453	0.57515	0.576388	0.995248	2.21984	1.43291	2.85456	2.18283	3.00121	2.3681	0.583385	1.11461	0.305831	2.17073	2.1316	4.2935	2.13701	2.04019	1.72441
Potri.001G409400	3.76632	3.09335	3.28107	1.16162	2.15862	0.620598	3.0612	2.82103	3.01203	5.83543	3.09621	4.06253	2.67421	3.39209	2.38098	3.81378	2.40429	2.48411	2.50771	3.00737	3.33706	1.38242	1.6266	2.17557
Potri.001G409500	0.752019	0.955592	1.08169	13.0295	12.8257	11.159	4.42439	4.08122	5.98998	8.91112	9.22154	9.08304	6.30359	5.04487	5.34514	10.8318	9.3537	11.1066	6.80986	5.82088	6.61868	4.52416	5.75831	5.65626
Potri.001G409600	14.0306	13.5572	18.7084	78.3782	64.7165	75.3407	39.3737	39.5111	46.5575	38.6464	25.4391	37.2887	29.0075	26.1917	24.9696	49.345	45.8793	46.0048	33.8074	34.1434	31.636	39.3668	39.9799	43.6483
Potri.001G409900	13.9799	21.9735	14.6165	9.18027	10.7571	11.3776	9.85128	9.93177	10.829	16.2492	13.2125	14.047	16.7309	15.4537	14.0416	24.877	23.1476	22.6688	20.6967	18.8495	22.1971	18.4668	18.635	20.2591
Potri.001G410300	26.324	31.4426	21.0001	28.0654	30.7171	25.9083	21.4349	26.0282	33.519	23.4073	26.5423	23.5006	22.0193	17.0559	22.2821	45.533	46.9145	50.5755	37.3932	38.6598	38.7911	42.7739	35.4513	46.0873
Potri.001G410400	4.66634	4.33373	6.12455	3.24402	3.73447	5.38229	5.9491	9.65028	10.4793	4.15631	4.15606	5.61882	8.18436	8.21284	6.52392	9.20903	14.233	12.748	4.42987	6.44889	6.6788	15.2735	10.3644	15.2051
Potri.001G410600	8.56731	7.29282	9.03783	5.65127	5.13893	6.89697	23.8403	22.6012	21.3904	24.4526	19.2863	27.5882	16.1085	16.1455	18.2017	18.8108	15.795	18.4879	11.9011	15.5141	13.7972	8.31307	6.12594	7.71426
Potri.001G411100	1.44048	0.922399	0.974955	2.10525	2.0204	2.86257	0.927312	1.6108	2.03922	1.3676	1.07812	1.31254	1.22488	1.06218	1.14104	1.55023	1.141	1.61076	1.31244	2.42052	1.67207	2.4362	1.90168	1.85351
Potri.001G411800	37.3164	38.7638	46.6929	31.1043	24.5457	19.9737	100.876	123.634	127.434	100.851	88.1345	117.021	88.5533	78.9902	84.5714	185.548	146.92	157.301	69.23	118.993	100.631	23.2322	24.9192	28.177
Potri.001G412000	1.21572	0.655798	1.24808	4.16424	2.81071	3.66141	2.63973	3.82749	3.17111	2.85926	2.49117	2.80271	2.19875	2.41128	3.03149	4.60942	4.13508	4.7973	2.11041	4.00879	3.1234	2.43792	2.41687	3.19044
Potri.001G412100	8.339	7.8029	7.63978	0.63351	0.711946	0.851532	7.07246	7.1426	5.70439	3.78367	2.68023	3.46074	3.93618	4.01253	3.26698	6.16334	5.23973	5.38684	3.70081	4.64451	4.02517	3.91986	3.21325	4.44539
Potri.001G412200	0.413843	0.422983	0.797192	1.88895	1.35077	0.93298	1.13539	0.973692	1.61243	1.30886	1.2103	1.29331	1.57072	1.40713	1.37946	0.547506	0.417393	0.481009	1.06691	1.40191	1.05116	1.07509	1.11417	0.965863
Potri.001G412500	7.67223	6.17169	6.54623	13.7535	0.888835	20.3208	13.5311	9.69996	8.86022	1.07195	12.6481	2.33741	10.2393	10.95	12.7542	6.80894	7.0932	7.737	15.4823	13.6894	14.6125	8.04885	7.29318	6.16435
Potri.001G413400	10.6033	10.9526	10.3947	0.497513	0.408364	0.714328	5.92362	8.50818	7.98899	13.0265	12.3244	10.2301	3.13406	2.74385	3.17955	13.147	11.0735	9.63316	11.2551	9.85027	10.5773	5.19349	3.94601	5.2227
Potri.001G413900	0.359453	0.489856	0.314899	4.21914	4.0629	3.432	3.49741	3.99207	3.94276	2.92962	2.50323	2.72632	4.2679	3.57606	4.77199	0.561184	0.361044	0.491722	3.02032	2.7639	2.4242	3.78433	3.03582	3.60923
Potri.001G414200	14.5103	17.8904	19.9535	5.39696	5.19608	6.37838	13.7697	13.7042	11.1361	16.6275	18.5553	16.4289	11.0167	15.0732	16.2949	12.6826	9.68996	14.6294	10.3683	10.8018	14.5303	8.95856	8.053	9.38635
Potri.001G414700	6.68645	7.3745	10.3906	0.924394	0.947416	1.07614	5.20053	3.46935	3.62426	5.18817	4.7954	5.34549	5.62646	7.86032	6.17341	4.43224	4.83045	5.12488	3.59311	3.07928	3.65548	3.71075	4.48225	4.0879
Potri.001G415200	2.76768	3.14784	3.79417	19.4086	17.6144	16.3697	11.1189	11.05	11.4239	20.7943	14.3584	14.9204	15.1006	12.571	23.4165	17.9196	16.7765	14.4262	10.9939	16.3061	12.2499	10.2865	8.27856	9.97961
Potri.001G415300	9.48668	9.00177	9.32485	20.3766	19.7667	18.7498	12.6734	13.4518	13.5233	12.9522	11.9752	11.0724	19.5357	15.8572	16.7032	22.4266	21.0724	19.9469	15.435	17.5478	17.698	19.2511	20.4685	21.3962
Potri.001G415400	32.2997	32.0675	31.6432	15.5128	14.3419	14.0041	18.8783	20.9484	26.8392	22.4565	20.5233	24.3042	18.774	16.4692	20.2241	28.0459	26.7657	26.3553	22.1443	22.5286	20.9069	24.6179	23.7804	24.1444
Potri.001G415500	8.00353	9.22905	8.79808	28.0262	30.626	29.6671	10.7282	10.9582	12.353	11.9565	14.6835	11.6906	15.3337	13.8392	16.9952	17.5071	19.2541	17.0708	16.4532	16.8235	18.5195	20.1308	20.4946	18.0886
Potri.001G415600	5.42628	4.62177	3.86238	5.52598	5.90375	7.55486	2.49476	3.54638	3.11456	1.88389	3.92175	1.93804	6.10227	5.6531	6.93003	3.02557	4.70708	3.29623	4.95092	4.28907	4.43582	6.78721	6.84452	5.54417
Potri.001G415800	1.17683	0.680546	0.869878	0.621971	0.505415	1.00019	1.34831	1.20227	1.11851	0.545198	1.04781	0.441054	1.29297	1.84276	1.93823	0.512854	1.10711	0.806568	0.878245	1.05509	0.850363	1.56812	1.31458	0.954082
Potri.001G416000	0.695463	0	1.37084	4.88855	4.35078	5.21409	5.67717	6.05145	3.5165	2.62355	5.40039	3.92767	2.07397	2.36469	2.63793	2.96648	2.14325	2.14059	3.46967	5.183	4.18776	2.96361	2.74612	1.96399
Potri.001G416300	36.9434	37.192	33.1993	16.347	13.2232	13.1087	22.852	24.2744	25.7464	12.7113	12.2832	10.6603	19.0805	17.3677	19.7809	31.8732	34.1898	30.685	16.3556	19.5804	20.5198	18.2061	19.3809	20.1614
Potri.001G416500	41.0838	57.2669	38.707	13.9985	35.584	37.3378	48.4765	62.803	48.1533	89.1642	65.1279	55.3603	75.0162	51.9571	54.9102	68.1393	87.6842	66.2655	50.3311	50.5901	59.2762	37.0271	41.6147	41.0882
Potri.001G416800	13.1453	14.6714	8.92583	4.90922	4.23319	4.89348	7.06898	10.6917	12.9145	2.35876	1.97518	2.82835	8.17236	6.67702	11.8121	8.69248	10.3693	8.74371	7.27278	9.26773	9.67862	11.1306	8.57141	15.0341
Potri.001G419400	1.56106	1.75509	1.53851	2.5332	2.00413	2.91693	3.95424	3.62221	3.63841	4.99904	3.49803	4.0171	2.88628	2.51238	2.96059	1.25339	2.25788	2.95683	1.18052	1.99439	2.28608	1.75305	1.75675	2.21224
Potri.001G420700	21.3191	23.9224	20.1513	17.035	13.2071	17.3706	11.4482	9.95315	11.6547	18.1582	14.9808	17.2879	24.8499	20.8522	23.0699	19.4169	21.9781	18.3941	17.1325	22.1725	19.2241	20.273	21.9815	20.7242
Potri.001G420900	25.879	25.4388	27.5958	7.9523	5.33377	9.18869	8.62881	13.504	13.8923	13.08	11.0857	14.3989	10.9179	9.72356	12.7543	15.7069	17.3161	17.7232	12.2291	13.6506	14.215	15.1718	13.2154	15.0546
Potri.001G422000	8.68071	6.17521	5.47541	4.23991	3.40003	10.1728	3.2983	4.4623	4.54811	2.50332	3.46666	2.72833	3.58967	7.31992	5.70725	2.99703	4.22323	3.74884	2.5529	3.1053	2.40866	3.55118	2.8107	1.71155
Potri.001G422300	12.6059	11.8015	8.45652	9.19067	12.2744	13.7458	37.105	24.4853	22.9044	10.9228	16.9803	11.3408	15.7951	23.472	22.4341	11.3228	10.6207	11.0356	13.4627	12.857	12.1961	10.7276	9.35909	6.7445
Potri.001G422500	16.8189	16.534	16.8924	19.8205	27.5691	24.4416	16.5685	23.7161	18.2679	36.1906	27.9176	32.6018	11.0476	10.6648	12.7403	18.2186	17.2722	17.2851	20.1295	24.3484	23.5804	15.7494	15.0913	20.0867
Potri.001G422600	36.5543	51.8528	54.3731	71.027	47.1357	44.4185	76.3579	68.4673	54.2577	45.146	60.2411	65.7853	50.991	55.4108	42.4612	61.4854	58.9684	57.093	88.5187	74.7926	45.8343	24.0575	23.8709	19.9276
Potri.001G422700	1.57334	1.47408	1.80906	0.315982	0.142649	0.151228	2.4649	2.45721	1.89413	0.109912	0.145444	0.386328	2.34596	2.52621	2.48658	1.05271	1.61622	1.73839	0.275418	0.139589	1.26319	1.97193	2.07085	0.538561
Potri.001G422800	8.75841	11.0125	11.2065	1.7677	1.71004	2.05045	11.294	18.0899	20.4306	2.16269	1.39484	1.74602	10.9259	9.88981	13.1432	15.6659	14.9477	14.4439	1.92407	1.92725	1.63961	15.5311	10.7539	12.2778
Potri.001G422900	2.29745	2.38606	3.25031	0.148841	0.161265	0	1.86994	1.35587	1.8915	1.36681	1.52093	1.6014	2.46794	1.04996	2.43627	2.52895	1.33991	3.19354	2.10169	1.61751	1.57085	2.89805	1.6095	2.51148
Potri.001G423200	2.61502	2.64522	3.16178	3.46515	2.90378	4.75758	1.86726	2.11722	2.20698	2.75719	3.76814	2.19773	3.4838	4.3388	3.98802	2.02928	1.55085	1.1234	3.08639	3.09982	2.77917	4.62229	3.69917	2.38086
Potri.001G423300	1.51027	1.50687	1.4353	1.3288	0.919386	0.870994	1.56553	1.33178	1.69698	0.497384	0.67812	0.688703	1.21532	1.48756	1.52306	0.830062	0.724001	1.05571	0.963086	1.14851	0.952719	1.17178	0.958416	1.20011
Potri.001G423800	1.14521	1.74148	1.51406	3.05167	3.5252	3.64057	2.87433	1.79479	2.42114	1.3581	1.48729	1.83809	2.4156	2.31101	1.87173	2.24268	1.92818	1.90462	2.2003	2.46824	2.2336	2.46457	2.23342	2.78231
Potri.001G427300	1.22357	0.977028	0.716003	0.921508	1.35204	1.27899	0.681014	1.7062	1.71242	0.176297	0.254498	0.225332	0.950223	0.888406	0.604307	1.28559	1.49259	1.32175	0.240963	0.264607	0.184195	0.805112	0.96251	1.35466
Potri.001G427500	5.19165	5.37281	6.33492	0.250866	0.424697	0.780417	2.24019	2.2876	2.35596	6.33741	5.18179	5.572	2.0824	2.09411	2.35254	2.69016	2.47009	2.83424	7.07917	8.36716	6.13012	1.66994	2.01659	2.44521
Potri.001G428100	1.25043	1.30811	1.78331	0.189085	0.320107	0.25452	1.10626	1.29974	1.60101	0.332971	0.359017	0.520157	1.41846	1.30051	1.71118	1.69791	1.70462	1.67185	0.41718	0.720454	0.496061	1.31276	1.10367	1.72217
Potri.001G429100	1.1449	2.03773	1.80927	0.158576	0.107383	0.204914	2.44147	2.36061	2.3194	0.46334	0.0875893	0.232655	1.64825	1.45422	1.87184	2.65473	2.51442	2.65463	0.207328	0.126095	0.342325	2.23653	2.16295	2.57439
Potri.001G430100	4.63426	4.73661	6.33532	0.66051	1.0572	1.12079	6.06465	5.73677	8.13474	8.27114	4.31166	4.91876	5.57257	2.96507	4.15824	4.50109	4.23843	3.61023	3.2973	5.88883	7.48944	3.14771	3.39416	4.98924
Potri.001G430200	1.86742	2.60272	2.1193	0.954652	1.97017	0.979061	0.727905	1.06054	0.490509	1.94498	2.13432	2.44553	1.74379	1.34687	1.78869	0.851916	0.279027	0.64311	1.06984	1.08445	1.9082	0.794352	1.50826	1.39467
Potri.001G430300	48.4185	39.6961	41.3821	18.7549	20.6584	26.082	29.5907	29.3849	30.2571	35.2717	35.6638	32.4668	28.9553	39.079	39.3389	21.0058	23.4062	23.3363	33.1327	28.9446	32.4711	31.5863	27.3063	24.6392
Potri.001G430900	1.53544	1.73952	1.85967	1.44153	1.24787	0.896177	0.896919	0.941041	1.38971	0.914974	0.369385	0.835802	2.59286	1.63541	1.19287	1.31823	0.50169	1.75198	0.466321	0.846897	0.302991	1.9847	1.62528	1.32979
Potri.001G431300	6.68406	6.45477	5.40631	16.9234	16.6508	13.2392	5.15412	9.5031	7.50302	11.2839	6.80107	8.82876	6.23186	6.37398	6.00313	18.1358	15.7213	15.2361	9.15071	7.31253	10.7921	6.74812	10.8757	12.4024
Potri.001G431400	116.358	124.02	90.0788	111.484	114.706	99.9694	12.7758	27.7641	20.8074	134.831	98.6266	103.201	64.5785	45.9185	59.6441	38.7232	34.0886	31.5814	87.4018	95.847	107.599	66.7698	68.0451	79.2421
Potri.001G431500	64.5203	70.0669	42.3923	11.4461	9.94464	6.35668	8.11314	14.2752	15.0172	32.34	25.1997	23.368	16.8357	12.1877	21.4138	30.8936	22.2034	22.1504	29.9303	30.9113	26.2893	16.5774	15.3921	18.0825
Potri.001G431600	28.2616	26.4688	22.5101	8.34009	5.33389	5.45513	9.75888	12.1991	12.6652	13.5866	14.3958	11.1032	10.0333	12.3549	12.4699	9.43551	10.1908	8.41197	10.4195	9.21086	10.8358	11.0456	11.2164	11.0758
Potri.001G431700	10.5153	9.97562	5.66839	5.22708	5.81509	7.9741	4.88614	4.19961	3.13334	6.76958	4.96234	4.45072	11.1457	10.0743	6.24353	5.24764	4.15366	4.01645	4.39335	5.1337	5.48526	6.11632	7.97157	8.05397
Potri.001G431800	0.809596	0.526576	0.290146	1.71464	2.84269	2.58921	1.82062	1.70777	1.27592	1.91267	2.98004	1.80721	1.53639	0.834169	0.837503	1.95749	2.20768	22.9323	1.58471	2.11567	1.52455	14.2057	0.980833	1.05812
Potri.001G432400	0	0	0.100199	0.24502	1.88042	3.40072	0.100597	2.17758	2.25209	0.426142	0.338342	0.299568	2.52655	1.72843	1.28543	0.714262	0.668405	0.577709	1.92209	1.40713	0.685657	0.305816	0.70253	0.93963
Potri.001G432500	2.47062	1.7482	2.34128	0	0.103385	0	1.88047	2.7137	1.18974	0.796591	1.05411	1.30663	0.755663	0.215397	1.56186	1.81202	1.09327	1.79986	1.09785	0.202335	1.0986	1.71499	1.21944	0.975809
Potri.001G435400	17.5181	18.8642	21.3963	10.6552	8.57677	6.35041	37.0197	39.0847	48.9886	28.2696	20.6822	29.4344	21.8294	17.7984	19.3804	20.847	23.8569	21.9233	24.8393	26.444	27.0646	16.2474	15.8108	21.0092
Potri.001G435500	6.46544	4.33397	6.8272	4.38448	3.19743	2.90549	3.44793	2.66021	3.47738	6.93341	7.59133	6.1853	4.0064	2.61709	3.87497	2.10681	3.76073	2.38564	5.55607	6.88346	6.55269	3.99906	3.1912	3.31971
Potri.001G436500	25.6915	4.37648	3.34695	19.69	1.71354	21.4018	1.41228	2.37188	1.42206	1.56785	11.6838	2.272	1.6145	1.50612	2.4269	8.99017	9.42416	2.33059	3.46349	1.20519	27.313	20.5291	2.18634	1.97113
Potri.001G436700	13.783	21.1312	15.7091	8.69492	6.99192	5.99824	2.13354	4.71648	3.37973	12.6532	17.025	11.7103	7.649	4.69604	7.32346	5.51631	4.86434	5.56569	11.3681	10.2179	10.3464	7.16426	6.26043	7.42432
Potri.001G436800	10.4134	15.9962	8.70255	4.01152	5.49921	3.86323	4.27818	6.73906	5.74778	3.57354	9.93041	5.74197	4.11635	5.38356	6.31363	5.43958	6.20564	5.47895	5.69256	2.91755	4.57635	6.59445	7.2138	4.31498
Potri.001G437000	11.1505	9.81953	9.22329	8.35778	10.9401	10.5647	11.4764	12.3501	9.44473	4.88242	3.86542	4.64475	18.5065	21.2135	21.4619	8.39332	7.32264	9.05158	6.84917	3.70982	4.98778	14.5244	19.9998	13.7509
Potri.001G437100	11.7253	15.4612	13.7673	0	0.0787472	0.0834836	6.01579	5.81344	5.78582	4.85404	4.41596	6.54018	7.62644	8.28532	8.05305	5.08494	5.88861	4.66118	3.42092	2.3888	2.30118	6.53145	7.57358	6.31774
Potri.001G437200	10.3768	16.4609	13.0961	58.8053	47.1519	40.7269	14.6348	17.9767	19.6263	13.6979	13.7508	13.3279	9.4749	7.87612	8.96432	25.1647	21.5701	20.989	13.2662	16.1467	14.4308	11.3461	12.0976	13.067
Potri.001G437400	2.10469	1.89303	3.5263	172.831	107.029	106.378	9.41306	10.5561	12.6894	16.0558	15.2226	17.2404	4.43538	3.53044	5.69469	15.7159	12.661	12.5177	10.7435	12.3691	12.2071	11.058	9.30791	11.5847
Potri.001G438400	1.34925	0.925411	1.03231	2.96646	2.8973	2.1501	4.23349	3.69159	3.0606	3.30395	3.01316	3.2607	2.61183	3.05843	2.69356	4.50792	3.03465	3.41311	2.05112	3.5156	2.66827	1.85126	2.0855	2.22418
Potri.001G438700	12.4154	18.6508	17.5858	0.0463896	0.691099	0.599454	1.08562	2.47368	1.89094	5.22817	4.2919	4.48066	3.15712	3.46878	4.16165	1.10117	0.854207	2.35162	2.12281	0.983674	1.33525	3.70561	4.10431	4.151
Potri.001G438800	1.57222	0.698672	1.21266	42.833	26.1791	23.5748	2.09677	4.63639	4.34517	8.48108	4.54978	5.50545	2.98982	2.16931	3.80283	16.1225	18.3697	24.018	4.02063	9.2427	5.46628	11.4462	8.50242	10.319
Potri.001G439100	0.95753	1.35509	1.56073	2.86978	3.04521	2.20889	2.22286	2.26782	2.27005	1.17318	2.16525	1.62774	1.72061	2.1705	1.95567	1.92203	1.87646	1.39513	1.70197	1.33311	1.49024	2.06788	1.81775	2.08005
Potri.001G439400	2.03534	1.28018	2.7003	3.33301	1.87375	0.270879	3.09832	2.58491	3.16657	1.24687	0.781553	1.69152	2.02322	3.54896	3.16724	3.45695	0.643326	5.11551	4.76882	3.50043	2.94141	0.549438	1.85464	3.77828
Potri.001G440200	5.94926	5.39228	6.94197	9.51344	7.75508	6.3118	7.99694	14.15	6.89198	5.43429	4.07804	4.57539	4.04484	4.23016	4.2932	4.98515	3.59766	2.44507	2.26954	1.70299	2.3522	3.85483	3.15804	4.32266
Potri.001G440900	0.858858	1.2401	1.80039	3.00075	2.5808	2.53162	1.48381	1.45996	1.18168	1.57711	1.75425	1.60677	1.93786	1.73052	2.48205	2.21653	2.56557	1.89791	2.09052	1.61106	1.81254	2.06403	2.35507	1.81994
Potri.001G442000	0.95353	1.2919	1.07089	0.837263	0.72379	0.895211	0.767959	0.870762	0.726143	1.48717	2.11552	2.24334	0.727421	0.703724	0.532706	1.58016	0.984074	1.23907	2.16605	1.6054	1.19641	0.555858	0.350245	0.546525
Potri.001G442300	42.9126	31.0544	54.5794	69.8022	79.6091	91.1896	97.5051	105.331	101.062	106.504	80.3351	106.385	35.9939	30.744	36.6728	100.536	101.627	111.54	100.013	86.5721	84.0762	88.0643	96.9675	126.412
Potri.001G444100	1.48139	1.68234	1.67213	1.19006	0.936738	0.920059	0.0375845	0.192094	0.280472	1.02958	0.969139	1.43013	1.32154	0.975823	1.20064	0.254151	0.228915	0.287788	2.26075	3.00606	2.08597	1.0664	1.16239	1.49525
Potri.001G445200	0.294098	0.0500989	0.177131	2.29697	2.38204	2.50647	0.792172	0.801978	0.771067	1.10945	1.05124	1.33196	1.03945	0.740726	0.826318	1.39385	1.1816	1.12959	0.858044	1.23506	0.913009	1.04847	1.12902	1.00671
Potri.001G446400	0.353278	0.18054	0.290146	2.41231	1.92182	1.0187	0.17478	0.630562	0.226831	0.987186	0.979738	1.44577	1.46323	1.53487	1.19112	1.12279	1.59679	0.947963	0.742108	1.62985	1.36146	1.47592	1.22059	1.20928
Potri.001G446900	0.232253	0.328683	0.598657	2.54032	2.09926	0.865482	0.35355	0.605873	0.395751	1.54262	1.01074	0.807175	0.816923	0.668205	0.858359	1.97237	1.49756	1.31974	0.863168	0.760827	1.17045	0.662791	0.758353	0.880626
Potri.001G447200	0	0.117618	0.170122	1.75646	1.75283	3.31832	0.512394	1.43779	2.21663	1.73645	1.08507	2.48658	0.743544	0.326066	0.145497	2.30991	1.89141	2.99707	0.604335	0.918877	0.166305	1.03845	0.454394	0.649954
Potri.001G447300	10.2106	12.4486	11.0888	6.91455	8.50774	8.88968	15.2242	8.25887	10.7009	9.00764	5.95978	8.92358	10.4853	6.98179	9.17555	17.6442	13.3842	13.5327	6.88368	6.10919	5.36583	8.09438	11.2179	9.79212
Potri.001G447500	7.83686	13.2559	8.32198	9.19962	10.4479	10.8217	8.87383	5.56561	9.00949	10.0627	7.19357	13.2533	15.6078	11.9472	15.7351	23.0423	16.5091	19.8355	11.5932	8.51982	8.32139	12.672	20.8932	17.7391
Potri.001G447700	4.23495	4.24416	3.79435	1.43595	1.88492	1.26876	2.6666	2.40511	2.5161	2.74333	2.04388	3.02509	4.23707	2.77393	3.78985	5.76836	3.97749	4.19305	3.69707	2.95705	3.17934	3.55693	3.8548	5.28083
Potri.001G448000	67.1868	66.2593	68.9867	137.525	82.1642	73.7319	55.1554	58.9972	67.5849	26.7625	31.9339	33.6481	138.937	106.5	101.322	143.906	112.429	128.828	36.6676	50.4483	40.212	163.093	166.714	181.598
Potri.001G448100	9.26006	9.8026	11.3753	4.01172	4.46173	4.27233	8.83535	6.78835	8.47256	2.60608	7.26397	2.11136	6.73932	10.3078	10.2445	1.62641	1.57635	2.44302	4.16829	3.66183	3.05883	4.74187	5.32144	3.12447
Potri.001G448400	0.967179	1.41944	1.09986	1.71332	1.64588	2.45998	1.84038	2.39027	2.81839	0.727635	0.467675	0.438437	2.44053	2.22048	3.38637	2.48897	3.95378	1.99636	0.96375	1.8746	1.29022	3.08334	2.12984	3.9219
Potri.001G449500	9.89521	8.37085	9.989	54.0044	38.8827	37.7308	8.10375	9.58111	9.62272	13.51	10.0177	12.1486	5.96862	5.49867	4.98012	9.88302	9.17802	8.84819	11.5535	12.0181	12.7499	7.5857	8.81975	6.70856
Potri.001G449800	1.09393	0.745392	0.862502	0.703035	0.71411	1.17765	2.66995	2.14779	1.12381	2.26205	2.66971	2.57865	3.40723	2.81031	4.05712	4.97719	4.67477	4.97287	1.83835	1.08701	1.40525	1.02372	0.719918	0.823802
Potri.001G450000	15.7521	15.0211	20.0059	31.3747	25.8838	26.7851	47.1604	44.8546	47.8591	88.7599	69.8056	89.3992	64.2473	60.9217	57.182	120.689	95.5536	103.427	80.4207	116.702	97.3941	23.5283	17.4734	23.5969
Potri.001G450600	0.774921	0.693031	0.668262	1.61856	1.51759	1.27369	0.82427	0.985491	0.802311	0.178646	0.30087	0.475696	1.15546	1.11981	1.20022	0.93329	0.811962	1.32101	0.569739	0.866274	0.746595	1.10721	0.841464	0.95493
Potri.001G450700	3.32653	3.32766	2.30191	7.05039	5.39035	4.16347	2.80129	5.93748	4.08999	6.28931	3.3761	4.17097	1.61818	1.44392	1.52129	4.61727	3.08275	4.2229	5.2037	4.44585	5.11426	4.32893	4.96064	4.86969
Potri.001G450800	7.53818	6.85903	7.42931	2.8063	3.30059	3.07498	3.82037	4.59432	3.67433	5.5872	4.53801	6.95242	5.84842	4.94908	4.76546	4.98224	4.49509	4.44017	5.40706	4.64895	4.02988	3.9635	4.49204	4.57854
Potri.001G451000	8.15886	11.137	8.72874	6.03687	5.78158	7.058	8.01986	4.59873	5.42815	9.44949	7.62164	9.43694	4.58871	4.44106	4.47917	4.57913	5.20518	5.89686	8.17474	7.42913	5.79204	7.26569	5.19275	4.79554
Potri.001G451100	2.28672	3.907	2.3546	168.374	138.73	132.508	40.0184	48.9784	43.0612	48.4107	46.266	51.3558	70.2965	52.531	56.7456	115.951	90.2313	99.7818	34.5569	40.1885	35.7105	49.4839	45.248	51.4163
Potri.001G451300	0.951757	0.815878	1.84576	22.1729	18.7393	20.5038	2.82521	2.35637	2.27684	2.41933	2.92898	2.8044	1.1292	1.35709	1.35863	2.18776	1.41293	1.86089	3.3859	4.34735	2.83964	2.73976	3.30352	2.33308
Potri.001G452200	4.82235	5.31945	5.32661	4.83882	4.57352	4.40782	4.01534	3.36174	3.38257	6.08681	4.80444	6.77399	6.81963	5.79559	5.29187	8.89447	7.85128	8.68601	5.10323	6.08347	5.45257	7.68162	8.71245	8.89514
Potri.001G452500	9.75219	9.96757	10.3741	3.60627	2.18943	3.0353	5.20768	5.66404	10.4361	11.9386	7.55557	9.57843	14.9259	11.2284	15.8531	17.7111	14.375	15.6864	2.76395	4.44974	4.17587	11.3303	9.47412	12.2401
Potri.001G452600	35.7612	43.5112	29.3968	5.66249	6.23913	5.69573	18.7563	31.6306	21.2482	27.8757	20.542	21.9428	70.582	49.5583	60.3703	40.6476	45.1303	37.2623	9.99665	11.2779	9.59188	27.4715	30.5059	33.9428
Potri.001G453800	1.17451	1.97216	0.49609	0.584087	0.456376	0.354805	0.664081	1.24783	0.484792	1.33624	1.458	0.878918	3.25236	1.77489	2.43963	2.77856	2.91862	3.33698	1.40983	1.5184	1.13157	3.25253	3.28502	3.73321
Potri.001G454000	125.325	93.4376	129.586	32.1872	25.9076	29.4362	69.4044	69.8977	64.215	59.8427	67.4162	53.1824	61.1317	72.8104	60.6724	46.2913	47.8165	47.8487	59.862	71.9773	67.5289	69.5514	59.5326	58.2622
Potri.001G454300	13.2344	12.9756	16.2155	45.0731	33.4552	33.1306	29.2619	28.2296	30.4021	13.9846	14.7173	17.8931	18.2554	18.8515	17.7039	30.2712	30.453	34.0423	24.643	27.0843	25.2337	36.2214	31.403	35.1677
Potri.001G454600	1.06588	0.93055	1.55385	3.42506	3.50317	3.25285	3.12004	2.65555	2.82306	1.86154	3.00525	2.85714	2.8475	3.09565	2.33032	2.27325	2.5001	2.776	2.75214	1.60763	1.79711	2.31558	2.45512	1.64185
Potri.001G454800	6.61513	6.78354	7.16509	8.36589	9.28747	5.56518	11.7516	8.68983	7.71682	6.3691	4.09294	4.73893	10.5906	7.47276	7.03889	11.7227	11.1597	10.4415	8.4614	7.39148	8.20328	4.7721	6.12068	6.47927
Potri.001G455400	27.9003	27.198	29.5314	39.586	36.5305	40.8533	53.3897	44.5689	42.8446	37.2308	34.9977	35.7291	41.0699	36.175	37.5591	23.1191	23.5343	20.6638	26.3621	31.3914	32.3843	18.8839	19.7559	24.4878
Potri.001G455800	22.9581	31.7673	23.8229	38.8222	36.2824	31.8343	22.0981	29.6338	31.0176	25.7859	22.7149	23.2153	34.6402	31.6858	34.2411	57.622	60.5182	51.7359	25.8008	26.9513	27.898	38.9503	36.1095	44.5852
Potri.001G456400	1.73481	0.88656	1.37883	3.9786	3.37915	2.00098	1.77192	1.57319	1.9942	2.18145	1.83132	1.51152	1.5854	1.83935	1.27359	1.48838	0.781819	1.37797	1.08738	0.714956	0.889612	1.3186	1.13248	1.37922
Potri.001G456700	4.68034	4.34383	4.2416	2.46338	3.33625	0.682562	5.64246	6.38544	7.20195	3.51768	2.74517	3.6987	2.72731	3.65837	2.85677	5.83123	7.69265	5.45154	4.91584	4.69657	2.74702	4.20737	4.03606	5.02728
Potri.001G456900	9.23693	10.8225	8.65944	3.07674	3.67672	4.15772	9.36261	7.03708	6.50941	6.42135	8.99703	7.30214	4.25504	3.83013	5.69694	5.42666	3.51775	4.90736	7.57206	7.91528	8.68223	5.8732	4.44794	4.16437
Potri.001G457000	4.04361	3.0786	4.33087	11.1373	9.35998	12.4929	3.18451	2.26464	2.44397	1.27982	5.19508	1.41842	3.69141	6.47697	5.55599	1.61505	2.18711	3.00892	3.18531	5.49114	2.40506	10.3842	9.12383	4.27955
Potri.001G457300	181.014	180.045	206.537	78.1198	97.059	104.171	141.025	126.456	142.347	113.578	169.07	145.301	107.753	132.152	134.506	94.2727	95.0727	98.9467	174.52	137.601	148.461	139.556	117.745	94.6156
Potri.001G458000	2.3716	2.83657	1.39246	1.09447	0.98819	3.20108	1.84735	3.78271	3.15888	1.14212	0.727678	1.23901	6.77147	3.88893	6.63505	5.46946	7.13246	4.68323	1.00697	1.55794	1.02092	5.46417	4.33359	5.28538
Potri.001G458200	5.34997	5.0523	6.95675	5.09857	6.55107	6.33505	7.02465	7.11643	6.60241	2.79668	6.65687	4.07585	4.97435	6.7783	5.29823	2.79701	3.0091	3.52552	4.91409	6.04239	4.56645	6.89397	4.39769	3.50944
Potri.001G459400	7.14533	6.5848	8.42747	2.41524	1.27444	1.66634	5.64064	5.05266	5.52797	6.02272	5.28426	7.40152	4.85163	5.26619	4.73926	6.89703	6.38547	6.17539	5.04425	5.19625	5.45465	5.95076	5.66597	6.21493
Potri.001G459500	20.6595	19.3953	21.8909	8.35976	7.20704	8.17006	14.6447	14.1451	16.8023	15.7796	13.0231	18.3589	17.4941	14.1235	13.9864	20.2081	19.7449	20.394	16.7852	18.8764	18.1561	15.0373	14.6968	15.9397
Potri.001G460400	18.9933	25.4769	20.9991	76.1702	54.8889	65.2058	28.2454	44.9569	36.2978	32.2824	21.1522	33.3882	21.7734	21.8651	24.1557	36.8141	45.569	48.733	37.5464	44.7729	40.8043	33.3737	31.5313	36.0966
Potri.001G460600	3.73484	3.31606	4.16424	5.60668	5.04855	6.30951	6.53248	3.63614	4.75975	2.05567	2.51096	2.96428	10.0503	8.72257	9.2535	4.84645	3.19331	5.64508	2.57555	4.05664	2.83503	5.71177	6.51718	5.5012
Potri.001G461400	86.4723	72.6284	54.1108	50.0089	59.3963	90.0777	46.0609	40.946	44.8568	28.8918	38.338	31.4527	75.3941	108.884	79.2222	42.0363	46.2609	51.0224	51.5076	58.1223	57.6239	98.7738	100.081	64.9098
Potri.001G461700	5.3942	2.42914	3.71087	0.858091	0.784448	0.954835	0.422765	0.929438	0.874442	0.156703	0.414721	0.28851	0.955617	2.60287	0.472685	0.348415	0.416963	0.328772	0.420714	0.796053	0.283006	1.79394	1.31805	0.740409
Potri.001G461800	3.26125	1.55553	1.62238	3.64289	2.90615	1.2897	1.3215	1.77401	1.67517	0.650936	0.792457	1.12873	1.14236	1.72492	1.33519	2.36912	2.62906	2.7062	3.58846	3.83585	5.50605	1.08998	1.37973	1.59477
Potri.001G461900	7.35567	3.08436	2.52269	0.60606	0.293146	0.372934	0.879786	0.961834	1.5051	0.474332	0.358669	0.502812	0.401751	1.89334	0.647263	0.432671	0.398566	0.280691	0.367894	0.631089	0.623015	1.59393	1.01071	0.940743
Potri.001G462000	0.541207	0.58389	0.563022	1.54585	1.07952	0.381482	0.505758	0.617162	0.69499	0.32767	0.300183	0.265782	0.806975	0.817862	0.722291	1.41829	1.30959	1.13901	1.51584	2.20876	2.23053	0.723534	0.534255	0.463142
Potri.001G462200	0.925122	1.09806	1.55882	1.41445	2.01305	1.75549	0.59057	0.878884	0.804771	0.65045	0.0662095	0.850017	1.48325	2.13087	0.792364	0.149756	0.220723	0.0847882	0.564196	0.60367	0.460029	0.777979	0.382971	0.735498
Potri.001G462600	25.0102	24.7936	22.3644	11.7283	12.1011	10.7181	15.4919	19.453	21.8942	22.3128	26.7064	19.5917	17.5443	16.9616	15.1681	21.183	18.7822	17.2543	19.2636	22.0161	21.9802	15.6782	15.5761	17.0177
Potri.001G462800	10.3179	12.149	18.1881	15.6522	24.9848	19.166	16.0294	13.1452	16.2632	39.8169	31.6458	37.3349	17.7601	15.5275	16.547	14.8076	17.6636	19.8219	16.2943	14.5336	13.7896	10.9844	15.9434	15.5285
Potri.001G463100	4.28265	4.48599	4.43052	3.84643	3.12562	2.11703	2.15826	2.11279	1.53715	2.832	2.80326	3.29192	1.37498	0.96475	1.44618	2.10907	2.20788	2.06575	4.27463	6.28707	5.22811	1.14687	1.36545	1.8575
Potri.001G463200	14.1585	16.4137	19.5731	4.58017	3.20493	3.6169	7.00474	6.69946	8.32818	8.84216	7.64228	7.1398	8.1706	8.23894	8.34997	7.91568	8.82426	9.35927	8.73294	9.10507	8.78882	7.90802	8.8175	7.07462
Potri.001G463400	56.2781	52.217	39.534	24.9411	18.7551	19.7456	20.9522	23.0497	18.9004	31.5272	27.3275	24.6352	44.7959	46.2077	42.9873	28.4959	26.9115	21.9465	31.7006	31.9111	35.3427	35.4359	46.2224	32.6481
Potri.001G464300	7.37745	6.03231	6.01501	8.37804	8.68332	8.0839	17.1877	17.9862	19.9595	25.3286	18.7857	20.2229	13.3003	13.0364	15.3059	28.6749	24.9678	24.2	18.6672	20.4929	22.3572	7.43076	7.71303	8.71239
Potri.001G464800	1.60747	1.02349	1.2726	4.72081	1.8636	3.03952	0.938685	0.823118	0.482218	1.56847	0.964673	0.854122	0.288146	0.89601	0.433137	0.661198	0.628029	0.673836	0.830338	2.32863	1.49793	0.68698	1.19662	0.974201
Potri.001G465400	0.943055	0.333652	1.17967	0.407934	0.670869	1.08775	1.61503	1.35954	2.55014	0.729757	1.04614	0.890627	0.901383	1.89103	1.97197	1.20131	1.57982	1.88931	0.800024	2.31699	1.36287	2.00025	1.3248	1.26641
Potri.001G466100	0.55392	0.446964	0.919443	1.70968	1.26876	2.45475	1.15387	0.65045	0.758113	1.00203	1.39064	1.20264	0.840422	0.892145	0.958374	1.52151	1.03022	1.32529	0.765515	0.558695	0.870728	0.935408	0.74826	1.04784
Potri.001G466500	8.53794	7.83475	9.09025	147.44	160.493	145.562	71.0994	65.907	71.366	50.7289	54.6842	61.9449	57.4893	64.1352	64.7698	59.6704	55.7736	65.1006	117.102	85.857	106.336	65.299	60.4129	64.3819
Potri.001G467000	3.55838	4.23877	3.60791	4.9254	4.28927	3.69096	1.72247	2.09045	2.49021	2.11387	2.05887	2.04922	3.02824	3.46724	2.79977	4.30359	4.27073	4.42464	4.00631	4.12914	3.66262	4.37643	4.64988	4.61368
Potri.001G467100	1.43889	1.91187	1.98535	2.42742	1.5655	0.746846	1.99324	2.69667	2.42517	1.80935	2.15484	1.83723	2.57458	1.87544	1.81926	2.16619	1.83285	2.18034	0.0755645	0.076596	0	1.80341	2.84082	2.2903
Potri.001G467300	5.31765	4.47904	6.1501	7.22615	6.53837	7.3898	7.67063	5.02015	5.47938	2.24503	3.19821	2.3157	5.4643	6.8838	6.31836	2.17338	2.4009	2.02658	3.14925	3.81978	2.67891	7.0406	5.94504	4.14491
Potri.001G467600	6.25197	5.47315	6.14807	9.37966	9.18957	9.85373	11.8534	13.0189	14.196	6.1088	4.08774	6.23546	7.86103	8.9786	8.84697	11.3305	11.6822	11.0969	7.4073	8.919	8.41686	7.73549	6.93461	8.40439
Potri.001G467700	0.86463	0.883726	0.639106	4.16754	3.76284	1.49594	2.3527	1.92908	3.74731	0.906033	0.239786	0.849225	5.58663	3.91984	2.18639	3.03722	5.68445	2.86599	0.454068	1.84107	2.49907	1.73388	2.34719	2.21975
Potri.001G468800	1.64661	1.46105	1.6585	4.41897	4.23266	4.15331	3.11532	3.21354	2.91034	1.69891	1.50544	1.9194	2.33829	2.70709	2.67673	4.5038	5.30868	4.66118	2.41365	2.87042	2.52782	2.97544	3.0723	3.47476
Potri.001G469400	1.05632	1.61947	0.594892	0.787966	1.55971	2.87191	1.41848	1.95274	1.8167	0.695765	1.67398	1.1116	1.72504	1.79582	0.953969	2.6504	2.41824	3.64429	2.53593	1.20494	1.30848	1.74001	2.68135	2.78934
Potri.001G469600	10.3491	11.3671	13.1428	29.4087	28.7376	30.6442	21.3974	20.4938	15.8684	13.4237	14.1077	20.9363	10.0316	16.1063	9.96017	2.94551	4.4852	4.53489	6.81394	7.61958	7.93697	12.0804	10.7753	10.8391
Potri.001G469900	8.8165	7.85264	8.19264	7.89207	7.39976	7.9901	7.85132	9.55428	11.0387	8.76355	6.70645	7.91718	6.1348	6.13826	7.96226	5.30916	5.48583	3.3399	9.12783	9.25244	9.95038	8.96632	6.83828	6.98433
Potri.001G470000	6.76069	7.72923	7.96818	6.01902	5.4598	6.83328	7.06882	7.05986	8.2566	11.8901	10.0511	11.1583	4.12233	4.50269	6.16858	4.86163	5.49868	4.68656	6.076	6.56707	7.55439	4.89187	5.1602	3.43553
Potri.001G470400	0.881923	1.64373	1.17596	3.16733	2.14482	2.63285	1.33462	1.11115	2.34831	2.56588	2.24439	1.88528	1.34079	1.29355	1.50861	1.50993	1.6627	1.17915	1.41669	1.43603	1.8993	2.02863	1.99725	2.50387
Potri.001G470700	4.04953	2.96626	3.52542	7.31957	5.72761	4.51516	2.60449	3.31281	4.48518	3.16844	2.54557	3.77851	2.21398	1.4534	2.30402	3.86106	5.04735	4.15474	1.55954	3.30537	2.99116	4.60172	4.33065	5.05952
Potri.001G471100	2.60838	1.67993	3.48629	17.3947	11.5848	14.8368	14.4249	11.0333	12.492	6.23037	5.50954	9.651	6.25124	7.69448	6.73134	5.0923	4.34587	6.97094	3.86549	5.89641	4.47526	7.30861	5.85519	7.33855
Potri.001G471200	42.4096	49.3059	52.2196	8.05908	5.39825	5.30521	28.5966	37.4926	32.8576	31.9697	27.5603	28.5993	23.2206	22.6992	25.4137	26.8978	26.1616	24.2152	28.5292	28.7258	28.4376	26.1092	22.0229	25.2528
Potri.001G471900	48.7909	58.4966	49.2252	1.77611	1.58542	2.31831	7.259	21.0316	17.8092	23.547	21.4045	23.7387	26.6228	22.6094	23.6337	25.0138	29.4014	24.2698	21.6911	28.7813	21.6399	35.2676	28.6208	33.3854
Potri.001G472100	7.88827	6.71874	7.12647	4.40066	3.57599	9.09856	5.4203	5.86653	3.58761	6.06173	5.83369	6.02601	13.7223	6.95369	7.20312	9.89623	7.56304	6.64058	2.53158	3.49928	4.6444	9.44724	9.51738	9.90067
Potri.001G472500	1.82093	1.86115	3.167	2.75355	2.91347	1.60613	4.13346	3.05897	2.4759	3.95095	2.37645	4.73424	3.51371	5.22026	3.38574	2.9026	3.43303	3.65195	2.02506	1.36847	1.54798	2.47019	4.12378	2.52992
Potri.002G000600	2.73467	2.52887	2.31015	2.77223	2.26689	2.17794	5.9916	3.66081	5.39301	5.02166	5.70605	5.8835	5.04843	3.54222	3.78688	2.80997	2.35438	2.77489	5.47099	3.32741	3.76387	1.69741	1.7997	1.40413
Potri.002G001400	8.26081	7.11511	11.9836	5.89058	7.06897	6.6912	44.451	37.7313	48.7646	82.5566	79.0249	74.2078	39.9509	34.2948	46.8246	81.8841	63.8449	54.6324	68.5344	60.5762	69.7517	9.39965	5.40593	9.96052
Potri.002G001800	0.789909	0.201839	0.681187	1.26913	0.96684	2.16387	1.56319	1.14554	0.760771	1.40715	1.20485	1.16375	1.47226	1.56673	1.37324	0.297294	0.730294	0.841601	2.07414	2.3127	1.71233	0.0990021	0.584822	1.41954
Potri.002G002000	22.3939	25.9732	19.3042	17.408	25.3166	19.0068	11.6465	10.9084	9.33057	26.3885	22.9	20.4239	28.0807	20.5579	19.3847	21.4759	26.365	17.1496	22.2844	18.54	23.7271	19.5184	20.2889	19.1225
Potri.002G002100	2.68684	2.25187	2.91284	4.92124	7.36661	6.87996	4.99808	4.26818	3.88159	2.92812	3.57665	4.48625	5.12801	4.68965	5.77509	7.44267	7.28658	7.22665	3.55576	5.89275	5.69498	5.76518	7.0552	4.69055
Potri.002G002300	0.210932	0.323385	0.103943	3.72789	4.01611	3.28448	2.71325	2.5413	2.33624	1.94508	1.52093	4.14347	2.09676	2.51021	1.06677	1.9053	2.34015	1.79788	2.54777	1.4597	2.74349	1.05747	0.416445	1.08304
Potri.002G003100	140.232	153.674	130.091	70.7696	69.0168	67.5357	64.9416	77.5101	76.6789	111.548	112.522	97.2506	171.566	142.384	148.173	177.32	188.114	172.747	104.533	110.804	108.312	185.094	172.502	194.264
Potri.002G003200	2.75948	3.91992	2.35087	1.42777	1.98457	1.29473	0.509064	1.25221	0.991004	1.4115	0.830135	0.413438	2.41761	2.70349	2.5428	1.31435	2.07557	1.63891	2.45621	0.846513	1.08147	2.251	2.21617	1.58498
Potri.002G003300	4.83643	6.20535	4.2933	2.75552	2.42574	2.37382	4.24248	4.25501	5.18659	4.54324	4.71824	3.63849	3.85292	4.62627	3.81642	4.23437	4.08735	4.90523	4.32322	4.23616	2.64377	5.67475	4.84203	4.2621
Potri.002G003400	6.69153	5.06616	6.62542	3.13574	4.34797	5.03828	9.71706	8.1836	8.74211	3.29822	7.0106	4.19898	4.34207	5.96896	4.70025	1.5546	2.87686	2.49383	6.50762	6.10172	4.50688	5.06311	4.03675	2.86317
Potri.002G004300	2.94926	4.6472	3.14889	8.8847	7.55398	7.44137	4.55971	6.08661	4.43824	4.01763	4.22588	4.28473	4.45863	6.54604	5.20493	3.76166	4.03953	2.79312	4.84009	4.90617	5.38693	4.37409	5.21623	5.99417
Potri.002G004500	64.6164	83.287	63.2072	11.1285	6.46871	4.83874	17.2308	25.6146	22.3236	22.2139	22.9669	20.3349	14.1304	11.9722	11.6384	46.2231	37.154	41.1305	34.6471	33.899	39.7486	33.62	33.6063	39.6086
Potri.002G004900	4.25636	6.13962	6.90125	3.99836	4.66822	2.81103	12.4988	11.6407	11.5046	10.8195	11.5756	15.0364	9.0762	9.18135	8.59309	19.5334	16.3047	19.2123	9.77025	13.3023	12.0047	4.61188	4.47276	7.12033
Potri.002G005000	20.9872	32.7848	20.74	2.0733	1.72797	2.25716	10.8321	12.5035	17.3723	18.3783	14.2205	16.7413	14.6881	13.5327	14.2358	16.8793	18.3195	16.3038	10.0982	12.1383	12.214	16.5502	15.4262	16.5135
Potri.002G005200	1.60211	1.63749	2.7444	0	0.0415019	0	0.67939	0.817023	0.624552	0.927351	0.973248	0.861714	1.21339	0.562036	1.54334	1.18681	1.00314	1.08378	1.04168	2.15242	1.39654	0.611956	1.12966	1.29268
Potri.002G005500	3.45679	3.63128	3.43052	4.28116	1.64542	1.99358	1.04512	1.37111	1.06352	1.79103	1.59777	1.55613	1.02609	0.734603	1.0016	2.91524	3.29454	3.66027	1.6893	2.01905	1.3183	2.43102	2.08535	2.36654
Potri.002G005700	6.62934	8.11714	5.10747	2.56818	2.6361	4.30842	6.22658	10.4211	7.61638	3.66733	4.14362	3.4374	10.7378	9.07735	13.9555	9.89577	10.4812	8.8917	5.54912	4.69336	4.7011	8.6715	7.24179	11.6803
Potri.002G006400	5.0537	3.93322	5.11779	15.7179	9.73566	10.0538	7.29431	7.98584	7.41256	5.55805	3.4974	5.19135	2.94964	4.04624	4.33793	5.44436	4.57227	5.57652	3.06792	4.1464	4.37761	3.30064	4.07341	4.52313
Potri.002G007000	0.293319	0.329777	0.173449	2.73336	3.25511	2.94341	2.11869	2.04181	2.28824	4.81947	2.99351	3.4283	0.320729	0.432177	0.407944	0.559334	0.626731	0.694475	3.08078	2.06107	3.3629	0.382332	0.434327	0.210849
Potri.002G007300	14.5094	14.5835	17.6016	4.64688	5.06098	6.28278	18.8639	22.2625	31.3142	5.92002	9.2241	8.7825	12.1709	16.0077	17.766	12.8447	16.7964	15.6129	7.82224	13.0097	8.96328	19.5747	14.0613	17.7214
Potri.002G007400	2.48892	2.87935	2.81688	7.12989	7.02275	4.92137	3.95118	5.50424	7.84988	4.66593	4.65727	4.58022	5.69587	5.59533	6.12084	5.14694	5.2259	4.46823	3.21742	4.033	3.30705	5.58074	4.11742	4.21303
Potri.002G007600	10.8715	16.5613	15.1504	5.22897	3.84225	3.75387	9.45525	11.1853	8.66983	7.66245	5.45383	7.88934	8.94828	7.22031	8.49239	8.27018	6.82872	8.39415	7.05476	7.07734	8.00569	8.5399	9.50146	9.10192
Potri.002G008300	3.50175	3.97677	2.17296	0	0.141106	0	0.898304	2.08341	0.624552	2.39193	1.87033	2.16552	1.1603	0.881964	0.983877	0.781	1.49217	0.73697	1.63464	1.10464	1.6244	1.56049	1.53634	1.46503
Potri.002G009400	2.7486	1.90723	3.57873	29.2516	17.9701	20.8252	8.6081	8.61914	8.30592	8.13858	6.54566	8.64375	9.65053	9.54573	7.90687	11.8949	10.0714	12.8721	9.40228	19.6519	13.2163	11.049	9.35961	15.6924
Potri.002G010000	16.3176	14.6027	19.7668	7.10127	9.37506	9.59622	17.4688	13.546	16.4072	6.82918	14.6403	7.51485	14.6697	18.6625	17.5318	6.53587	9.66565	7.97306	10.0907	11.4411	10.2104	15.6659	14.3481	10.527
Potri.002G010600	14.9447	15.1459	14.2524	6.75423	6.1517	6.86112	11.7925	10.0358	10.9924	8.73982	9.8164	10.4462	11.6589	13.1503	12.092	8.9657	10.1224	9.79398	8.14637	7.04915	6.6423	14.1626	13.7983	15.2605
Potri.002G010700	0.957611	0.598132	0.838916	4.50887	3.03879	2.94543	1.07913	1.30566	0.947906	0.691277	1.77048	1.35857	1.16344	0.934602	1.00897	1.52174	0.480925	1.13364	0.921979	1.38769	0.845723	1.46692	2.4158	1.61165
Potri.002G011100	5.60338	5.22014	4.78009	3.71919	3.67784	4.11096	3.34481	3.24635	3.2557	1.55552	3.07737	2.00293	4.05424	7.51684	6.45748	2.95018	2.88371	3.20144	2.70146	2.09287	2.63733	6.6499	7.30871	4.30148
Potri.002G011300	6.83657	6.34503	9.08703	2.52509	3.07785	3.20254	6.09073	5.6571	5.37346	5.27002	5.02686	4.9396	4.11397	4.86878	5.89503	4.81091	3.16434	4.86218	3.71409	4.51774	4.36588	5.43658	4.34403	4.22309
Potri.002G011700	2.54876	1.92235	2.44265	1.24263	1.45345	1.74361	2.36539	1.89813	3.01341	2.91762	3.29534	3.66007	2.18412	2.09184	1.97797	1.37605	2.00791	1.49823	1.55082	2.32055	2.06608	1.90345	1.82195	1.73287
Potri.002G012500	0.844215	1.22617	1.66404	0.785273	0.96684	1.79374	4.08871	2.41886	3.72302	2.30938	0.985786	2.1384	1.63421	1.964	1.7977	1.73917	2.37346	2.7352	1.72672	1.37185	1.5839	2.04934	2.10536	2.46392
Potri.002G012800	3.78134	3.31273	3.84503	0.313412	0.359164	0.207691	5.67169	3.40141	3.2372	4.90583	4.36113	4.00872	1.37227	1.42857	1.51776	5.33121	3.18151	4.12116	3.49879	3.16314	2.74679	0.782358	1.00725	0.832092
Potri.002G013200	21.0668	27.8573	28.7169	2.21645	2.74934	2.76599	17.0434	19.6984	11.2003	31.0193	20.9669	22.0591	10.868	16.1907	12.4866	14.389	11.443	11.7462	17.0352	13.6166	15.9989	4.29183	3.86907	4.44856
Potri.002G013700	37.5697	35.0087	32.3831	20.5055	21.4493	33.2683	19.5907	18.8576	21.8161	15.5526	29.2298	17.9106	22.9369	37.0967	29.8153	16.7961	22.0188	19.0911	30.4939	29.178	25.6306	52.0981	45.0344	31.0946
Potri.002G014700	148.506	163.398	140.125	354.572	296.289	278.29	130.674	134.601	127.493	155.533	112.693	140.171	268.934	201.341	186.468	233.34	219.076	222.422	156.352	183.059	182.528	206.577	247.981	221.272
Potri.002G015100	106.225	116.242	83.355	187.445	315.411	230.136	154.342	348.435	246.211	361.002	337.087	319.651	241.718	230.941	266.985	228.532	277.736	228.779	230.949	245.792	282.586	233.015	215.106	247.105
Potri.002G016000	41.4659	52.5574	47.0976	0.359904	0.974864	0.803832	7.33899	14.3937	13.5199	17.6101	15.296	17.4545	17.2199	12.2429	14.4758	14.5384	15.3816	13.9074	13.7506	13.8323	12.0378	21.2125	16.3144	18.8628
Potri.002G016100	1.67327	1.38447	1.55094	2.54438	2.96915	3.42345	2.24696	1.81329	1.57318	1.90368	2.71797	1.99563	2.37615	3.54458	2.89636	3.83854	3.73241	2.90525	2.78265	3.41445	3.30098	2.63644	2.65464	2.80246
Potri.002G016200	15.4977	23.2352	17.1831	15.9561	16.2519	12.3298	11.8705	11.9145	14.6788	12.8353	12.376	13.2501	21.0897	16.6655	17.9125	54.4395	48.8345	46.0212	30.7655	29.2473	28.7157	41.305	40.8963	47.313
Potri.002G017400	1.77225	2.60097	1.88101	1.67925	1.68098	2.35865	1.70863	1.74385	1.88194	1.90473	1.6131	2.41016	4.15579	3.65676	2.9302	2.3716	3.32367	3.35684	1.81369	1.74169	2.14528	3.00719	2.19807	2.65991
Potri.002G017900	32.1551	21.82	19.8858	19.0927	18.5405	35.9119	11.59	4.58605	6.25929	5.47986	22.5085	4.78742	20.8834	41.2833	34.6836	3.5268	5.83775	4.04366	15.4776	13.5568	6.91673	52.9265	41.8876	19.5949
Potri.002G018000	34.679	45.0462	52.2701	56.9756	76.7384	65.0561	95.4284	77.0233	83.6879	94.204	87.4471	112.755	57.9729	56.9164	62.454	92.3164	89.9369	129.926	86.9488	66.5081	75.2698	84.0639	118.62	116.725
Potri.002G018300	35.2321	31.1481	39.5288	12.5394	10.7718	11.3854	19.2398	28.2851	36.9677	17.6713	17.6782	22.6607	17.053	19.9152	24.1712	15.9942	16.4683	14.7546	26.1064	24.88	23.3742	15.9489	17.5512	15.6934
Potri.002G018500	2.56976	3.31771	1.99946	7.41007	16.9519	12.761	2.06094	4.22463	3.67338	6.14529	5.73134	3.58671	9.11539	8.24708	10.3287	5.89125	8.93643	6.89126	8.18243	6.94058	12.9264	7.13318	12.2298	8.41677
Potri.002G018600	22.6536	24.2771	25.7656	29.2569	30.1636	35.4246	54.4257	43.6343	39.4208	36.9146	30.5621	44.9543	46.9346	55.24	53.7496	32.0626	32.0684	34.0346	34.5865	38.5276	34.9951	20.2976	18.6513	18.472
Potri.002G019300	3.44499	4.01743	3.42514	2.90159	3.20323	2.36312	1.62177	2.03158	2.17783	2.5699	2.72728	2.41473	4.37487	3.11328	2.83982	9.24545	8.0069	8.23555	7.31635	6.96382	7.33994	6.40621	7.74529	8.11955
Potri.002G019700	82.6248	111.678	135.719	98.6172	114.418	130.088	195.913	188.485	153.076	258.409	190.54	291.019	180.108	191.544	189.592	84.385	73.5897	97.4207	119.62	131.161	118.748	92.2351	85.3245	94.8832
Potri.002G019800	1.6667	1.49057	1.68825	1.17156	1.0326	1.06801	2.13015	2.0039	2.20717	1.00909	0.924442	1.3187	0.920429	1.443	1.43413	2.25358	3.21498	2.43346	2.16389	2.80956	1.69498	1.09089	0.868347	0.950861
Potri.002G020200	60.3707	62.0556	38.3097	29.7068	34.0577	33.7256	18.5502	17.6521	26.3386	39.3627	37.7778	30.0699	38.4687	25.147	38.2737	62.6619	64.737	61.2468	56.0017	52.7376	62.141	40.1821	69.4429	50.3381
Potri.002G020400	4.43291	3.73871	3.36068	4.08408	3.17034	4.1834	5.98123	8.52086	9.40459	3.35232	2.5447	2.92291	4.43732	4.63772	4.78168	4.76016	6.52169	6.13586	3.90709	5.14856	4.68899	4.19608	4.25356	5.09337
Potri.002G020500	41.1434	49.5484	38.8025	109.407	117.501	112.901	71.1687	67.5964	66.0953	90.2612	76.9148	94.6924	70.3322	61.3099	62.0169	51.5548	57.6974	51.2564	94.2165	77.7664	76.5207	35.6762	38.1656	39.6467
Potri.002G020700	2.15356	0.813459	0.968948	2.97115	5.70483	6.69595	24.181	24.1495	23.4015	25.7851	25.3438	22.5774	9.4937	8.27756	8.76051	6.71914	8.50276	8.11386	13.3748	12.3113	14.0277	3.09814	3.60479	4.66342
Potri.002G020800	43.1651	33.9858	39.9945	45.1813	76.5514	76.8398	91.9101	89.1971	86.9724	128.186	105.053	112.412	61.9272	76.7725	78.2791	57.763	67.3326	62.2514	79.5728	72.5275	85.7761	65.6747	59.1752	55.2203
Potri.002G021200	31.8039	29.824	52.7745	12.097	20.7342	13.0446	87.5446	40.2606	41.884	51.3324	41.5878	66.2793	24.9065	29.6017	32.6272	27.7807	27.3176	31.4811	43.1169	30.0018	37.2632	10.5252	30.1618	25.4092
Potri.002G021800	131.877	94.8966	74.0044	60.79	73.22	112.962	41.561	42.947	46.1046	38.2735	97.0684	36.8278	125.568	172.39	135.15	65.0865	70.2821	60.7915	79.6834	83.4187	89.0404	144.442	152.583	104.183
Potri.002G022000	1.79951	3.24935	1.3597	8.86644	8.67981	4.28959	2.90826	3.31899	3.46626	4.17364	4.05897	5.00777	3.33908	3.39924	4.17123	3.19071	3.845	5.16954	5.48117	5.49213	4.44991	4.57093	3.37516	3.26469
Potri.002G022100	12.6401	14.2344	13.8003	32.8342	28.9046	34.4844	20.895	22.2234	21.286	11.8019	11.5869	12.6379	19.7125	15.956	20.0965	21.574	23.5744	20.071	21.7824	18.937	16.2617	17.9862	15.4664	16.0116
Potri.002G022400	17.3207	26.1196	29.6636	0.076035	0.205954	0	75.1093	45.1908	39.5623	36.7367	36.5382	51.5942	71.6929	75.628	64.7412	22.5134	23.7237	28.5049	11.2335	15.3168	9.30129	29.7042	28.1234	32.0747
Potri.002G022600	5.45184	7.99976	4.52191	0.043363	0	0	0.373872	0.770765	0.103975	1.22177	1.61673	1.16637	1.34143	0.978858	1.09197	1.02933	2.17363	1.32914	2.1544	3.44811	4.88852	0.81184	2.29127	0.720606
Potri.002G022700	104.826	98.9666	82.8025	26.0741	48.2388	35.4667	27.5825	19.9576	16.4526	11.5867	13.265	8.84678	57.7354	49.0194	41.9209	129.444	130.049	123.838	81.1481	81.8425	129.871	34.8017	76.8814	45.7699
Potri.002G022800	5.6967	6.13802	5.66973	2.18674	2.03036	1.61841	3.1238	2.88009	3.79735	2.10549	3.2064	2.02585	3.09639	4.10294	4.59478	3.84448	3.21714	3.26896	3.27168	3.21177	3.14978	4.02365	4.69551	2.80973
Potri.002G023200	6.94206	6.53366	7.29791	16.4981	15.452	17.0152	22.1525	16.5469	19.4729	16.5858	17.1666	20.4551	32.9797	23.9319	23.4059	22.7599	18.7314	21.2851	17.8334	20.2634	16.3027	18.4745	18.0459	18.8321
Potri.002G023600	7.64024	8.66476	6.91099	0.252234	0.626285	0.241438	0.880251	0.98074	0.856801	2.67601	4.2377	2.98109	1.56056	2.13518	1.98492	1.78571	2.83835	2.42844	2.80314	2.50712	1.81503	3.51549	2.32462	2.31076
Potri.002G024000	7.02572	8.58093	9.88555	32.9767	26.7297	27.1651	22.473	23.7789	25.1512	12.7425	13.1856	15.7107	10.6296	11.7189	12.235	20.1782	20.2263	25.9455	21.6272	21.0286	25.9262	20.7347	24.3832	26.2273
Potri.002G024300	2.43412	3.49488	2.62744	0.372461	1.2611	2.20596	1.31894	2.17232	1.56289	0.77735	0.707194	1.36614	0.748932	0.4598	0.952587	0.348997	1.04781	0.54887	0.791328	1.41915	2.34515	1.51086	1.37306	1.84496
Potri.002G024500	7.61203	7.78015	5.22075	9.40499	12.8828	14.2225	6.43075	10.8057	7.45986	6.53049	7.25897	6.90803	14.6909	19.0206	16.8847	6.47814	8.85295	5.60703	6.96644	5.30801	6.47603	10.6674	10.766	11.4739
Potri.002G024600	1.14801	1.12643	0.724117	2.10271	2.59798	2.86017	1.90836	2.95067	2.56515	0.923893	1.0188	1.53348	1.14118	0.988869	1.62567	1.65916	1.16987	1.87005	1.20578	1.36891	1.76968	1.84172	0.861284	1.32038
Potri.002G024800	7.18673	5.52355	6.49733	13.3651	16.5925	15.0449	12.0944	8.83784	10.6822	9.44026	9.79276	9.42084	11.2222	12.9235	12.342	9.71184	10.324	10.0486	9.95549	10.4228	8.2325	12.0855	12.4292	10.4019
Potri.002G025000	2.73621	4.01028	3.79063	7.46525	8.14455	7.23505	4.46978	5.34457	5.29542	6.53513	4.75341	5.95805	5.10626	5.41245	5.28722	4.92238	4.17906	4.03371	4.31083	6.0461	5.54596	4.45174	4.96894	4.50636
Potri.002G025300	0.318322	0.0271127	0.209149	0.31965	0.519496	0.887307	1.81108	4.16656	4.18992	2.57956	3.08978	3.17861	0.711958	1.05228	0.939098	1.22467	0.893793	0.979774	0.780123	1.12968	0.664486	1.1437	0.680838	1.14411
Potri.002G025600	3.62286	4.09265	5.44976	11.4373	15.8357	12.976	14.3389	6.86345	12.855	8.89808	13.1847	10.4252	7.96073	9.43682	10.3665	4.33774	6.94698	9.93201	10.2138	6.8345	6.61344	8.60335	8.90944	7.70178
Potri.002G026200	1.27965	2.70302	1.63952	1.95319	2.87732	2.31238	1.56162	2.51244	1.97192	3.64732	3.31224	3.22592	0.38161	0.290068	0.48538	2.69705	3.57552	3.19135	4.30093	4.17799	4.68493	4.06305	4.04229	4.99354
Potri.002G026400	6.44601	4.69727	4.58821	1.10279	0.389622	0.0688428	2.89379	3.46227	3.5065	1.1508	3.17806	1.81728	1.48325	1.62352	1.66019	3.83376	2.55058	2.03492	2.06872	1.77924	2.35765	2.09456	1.94432	2.39037
Potri.002G026900	5.69016	6.20355	3.92558	0	0.206361	0	1.87675	1.52344	1.09605	6.83714	5.68093	2.98068	1.88542	2.57966	3.11756	4.75906	1.55873	1.7963	5.1796	4.44257	5.6649	3.04285	2.24683	1.16866
Potri.002G027000	7.80189	9.17579	7.00455	1.07321	2.29652	2.28055	2.30007	3.09985	2.80492	9.29541	8.95111	5.22231	6.32121	4.33043	4.08762	6.56993	6.76294	4.93433	8.6154	6.71333	8.6751	3.58987	4.87949	5.65219
Potri.002G027200	20.7864	22.2977	21.5788	47.551	50.1848	55.4866	44.0343	36.1474	38.781	37.6389	44.2286	46.3542	34.359	35.4508	33.7403	31.9885	28.1452	37.6846	38.716	31.657	35.8572	36.523	35.8406	33.2588
Potri.002G028800	153.199	123.273	164.138	62.566	89.6913	92.126	167.138	158.993	191.108	81.4237	110.806	95.0831	104.777	130.153	130.754	69.7957	88.7307	82.6907	111.854	112.834	100.748	122.153	109.37	116.213
Potri.002G029100	129.89	104.095	93.1654	285.711	239.492	230.667	129.528	165.214	138.903	89.5571	87.7262	84.9213	202.869	181.194	171.649	146.032	168.175	140.813	99.425	107.836	107.16	134.314	140.104	158.142
Potri.002G029300	13.4735	12.7482	16.3099	32.7849	35.1869	27.0273	31.7109	23.1337	27.4809	24.2677	22.3381	22.2714	14.6792	14.828	14.5972	12.9346	15.4053	16.112	15.5614	13.0452	14.6506	15.4673	16.4086	13.8862
Potri.002G030000	65.7599	57.5619	57.4752	257.757	238.145	235.108	126.618	130.41	134.853	101.64	84.2231	94.1549	139.681	118.092	116.148	162.713	160.893	163.639	101.386	92.1268	98.5659	142.062	139.919	161.98
Potri.002G030400	4.86557	5.60939	6.13616	3.31591	1.65585	1.48947	7.25575	6.50308	7.37337	3.80821	3.17195	5.63953	4.35523	2.82263	4.28585	4.32784	5.11662	5.89647	3.92362	4.12448	4.04343	6.10397	4.07465	4.97283
Potri.002G030500	1.92513	3.28543	3.34208	4.61121	4.4965	3.60577	3.40778	3.19971	4.03143	1.65827	1.41065	2.02961	3.12507	2.6223	3.12629	4.30743	4.49949	4.28204	2.63416	2.40687	2.24613	3.89595	4.27155	4.26221
Potri.002G031000	6.44198	5.69716	5.81669	15.9901	12.171	11.1901	9.65667	7.26383	9.82665	8.8443	8.96478	9.03616	9.73964	7.84776	7.29142	12.0791	11.3172	12.6403	9.98712	10.8011	11.5211	11.3906	13.1183	14.4785
Potri.002G031200	158.492	182.49	208.538	145.123	233.628	232.512	332.435	286.979	296.132	469.448	401.558	560.343	166.595	187.209	190.311	175.07	194.445	249.584	218.022	193.131	210.422	159.796	204.415	220.351
Potri.002G031700	5.79465	4.93553	6.30585	1.11528	0.788066	1.11395	4.65859	3.33986	4.94142	3.79508	3.61579	4.97998	4.80012	4.24156	4.3501	1.5751	0.148815	0.85748	0.950972	0.642636	0.465236	4.05498	3.63473	4.33897
Potri.002G031900	97.0947	80.3909	95.8931	97.5611	98.8764	97.7725	118.352	125.113	121.086	81.139	81.7135	85.8583	66.9437	67.0898	69.9472	89.4723	81.8859	74.1038	120.279	151.533	152.834	64.7663	68.6924	66.2276
Potri.002G032200	4.60283	4.63776	5.01894	7.34281	6.74815	7.04107	6.0725	8.50686	6.82249	6.73201	5.35945	7.95152	4.57542	6.21575	5.40686	7.14234	8.47737	7.79082	8.5374	6.22111	6.6676	4.05868	3.38361	3.82159
Potri.002G032400	3.80766	3.43861	4.0097	5.71961	4.0292	5.68537	3.09664	2.97918	3.49138	3.10454	2.19873	1.53691	3.29242	3.51747	3.49526	5.44436	6.77268	5.58201	4.10882	3.85948	2.51266	4.39311	4.58259	3.72266
Potri.002G033000	1.34403	1.04301	1.74163	19.4948	14.975	15.158	5.93523	8.5518	8.05439	3.44274	2.23642	4.13138	3.51326	3.72365	5.1924	10.042	10.4317	11.0316	2.40505	3.76282	3.3092	5.34057	4.10316	5.72529
Potri.002G033100	2.3839	1.62436	1.78385	1.4895	1.68107	1.68035	3.71293	3.9792	6.37767	3.73782	4.26055	4.81293	3.33514	4.35303	3.18154	3.72178	4.42611	5.60242	3.06026	5.64006	2.93475	6.94946	5.75246	7.84283
Potri.002G034000	138.37	128.469	200.903	79.3812	152.204	106.699	487.273	317.684	297.717	192.918	177.342	240.476	317.503	242.085	223.978	95.7832	110.838	95.1969	138.769	130.509	147.513	59.3269	70.805	64.9676
Potri.002G034300	2.17417	2.69837	3.52026	21.2086	16.8962	13.4344	1.53663	3.60345	3.8888	4.55655	4.30683	3.81327	4.16807	2.64018	2.74891	4.52002	6.50883	5.14766	14.3538	14.7151	16.6079	8.71988	9.50478	13.2366
Potri.002G034400	132.548	130.894	86.9405	121.035	159.169	140.894	69.6201	110.19	121.891	67.7937	53.901	47.8719	141.793	120.003	156.396	106.341	106.545	80.0486	237.291	245.262	285.018	192.725	150.998	208.601
Potri.002G034500	26.0277	42.9159	22.0019	8.25467	11.4066	13.8976	12.6962	19.5508	17.482	36.9921	25.5168	27.5107	90.1657	56.8707	72.8069	38.7387	44.794	41.0006	17.531	25.5448	21.2068	95.5502	98.4485	99.9494
Potri.002G034700	1.12808	1.21213	0.855224	1.11536	2.01411	1.43462	1.17345	1.31652	1.25362	0.436468	0.994699	1.1364	2.76029	2.16371	1.53601	1.10316	0.927064	0.383514	2.21779	1.26261	1.11472	1.42112	1.08504	1.36637
Potri.002G035000	7.04592	3.38254	6.5759	5.87465	5.05252	7.20345	31.2144	48.6374	56.3959	6.26462	3.61199	6.44854	2.49383	3.38789	4.65673	19.6075	31.189	33.7183	7.84896	20.1176	17.0223	15.5745	14.227	18.0888
Potri.002G036100	0.0311806	0.159346	0.307303	4.48369	6.24206	7.48065	6.29388	4.81406	4.4445	6.8484	6.01848	8.05439	2.63457	4.38212	2.99617	1.87765	2.35744	3.27781	6.35341	6.47334	5.40735	1.06297	0.861843	1.02463
Potri.002G036300	16.8257	15.234	14.97	8.68727	7.54695	7.30336	10.4185	10.508	10.1067	8.67776	10.9306	8.38523	12.1993	18.3443	16.3712	9.53236	8.50692	9.33185	12.0306	9.46804	9.15061	13.9815	14.011	11.3242
Potri.002G036900	2.62144	2.12114	2.87064	7.48766	8.63554	7.55913	3.63859	6.69354	5.50534	6.68429	4.44277	5.11371	6.26124	4.99311	5.06371	5.44468	5.35586	3.62055	4.2065	5.31052	5.1214	5.62194	6.00219	6.58042
Potri.002G037100	23.6463	39.0287	16.3818	25.2624	28.5263	22.2341	9.13267	8.01842	10.4627	18.248	20.0245	11.6727	26.5909	14.3491	17.8661	56.3594	51.5855	51.5189	37.9191	33.4365	40.0554	36.895	41.4846	43.1972
Potri.002G037200	0.999729	1.24888	1.09477	0.356942	1.32941	1.92186	0.219823	0.594801	0.427934	0.18624	0.492893	0.327305	0.331258	0.755386	0.983118	3.7905	3.01246	1.2624	1.40004	1.30089	2.14041	3.4527	4.27651	3.19397
Potri.002G037400	11.4701	11.7576	11.0078	8.11291	10.7329	8.36994	10.7537	12.5642	14.01	14.9698	15.098	13.4006	8.90866	10.5744	10.401	14.8345	14.2079	13.0164	17.4913	18.5489	18.1388	9.12006	8.8139	9.99303
Potri.002G037500	22.2044	23.6717	21.9803	18.1723	19.1452	16.3674	10.6701	18.5038	16.9477	15.6967	13.3761	12.9023	12.7658	10.3331	9.9778	23.8594	23.162	20.2861	17.5041	19.6739	20.9913	17.3244	15.9676	14.5218
Potri.002G037700	3.19219	3.98971	3.88131	15.9718	16.0818	13.8074	5.76785	6.64215	5.88154	7.34456	6.33169	8.2302	7.24313	5.11237	6.64633	10.5169	10.7358	9.06958	8.94691	10.953	10.4968	8.81935	8.34038	9.49579
Potri.002G038200	12.0635	10.5295	12.8362	7.80429	7.54974	10.5897	7.86962	9.43212	12.8009	4.38524	9.77013	5.033	8.38353	12.5836	14.6451	3.96436	4.8253	5.15633	5.6064	8.75172	6.63408	16.3773	12.2774	7.78368
Potri.002G038400	3.39812	3.2385	4.3447	1.91826	1.04918	2.27754	4.18022	6.22918	6.634	4.42699	2.34325	4.23962	2.64753	2.18592	3.54164	4.28616	4.22662	5.17524	3.18325	3.32449	2.65452	3.13093	2.49319	2.45213
Potri.002G038500	5.51277	2.83617	3.35469	1.30778	0.805079	0.597451	11.8247	10.368	9.37165	4.52835	5.78702	5.77794	4.22948	5.07396	5.56671	26.0674	13.2568	14.9269	5.40155	9.76886	8.02035	2.78229	3.141	3.68543
Potri.002G039000	15.4679	20.0005	13.684	21.1013	27.5623	22.5707	12.2922	14.1303	12.9814	31.4131	23.9141	28.67	22.4785	18.0372	16.6824	14.6278	15.5808	13.0726	19.0178	20.5741	24.4072	11.4792	17.0727	14.55
Potri.002G039100	10.1182	7.90832	9.78873	15.9279	16.3104	17.935	30.7343	32.1026	37.905	27.8165	26.3686	36.7922	16.0483	14.2504	13.1692	26.9183	18.4951	23.7449	10.9399	13.2674	10.6443	17.0081	18.6177	24.1044
Potri.002G039600	0.0935419	0	0.0921908	5.97408	8.09093	6.2039	1.11069	0.751327	1.21623	1.92121	2.33476	1.19438	2.51059	2.43844	1.1827	1.36129	1.38371	2.03756	5.20717	4.58113	4.28082	1.50066	2.90872	1.82512
Potri.002G039700	0.795564	0.739213	0.801893	2.09162	1.88851	1.85611	1.3418	1.6459	1.41054	0.682085	0.802297	0.781389	1.06043	1.18858	1.18876	1.32472	1.11443	1.30141	0.664677	0.539001	0.888424	1.10588	0.945984	1.13262
Potri.002G040700	2.88041	3.52069	2.86807	2.55249	2.32616	3.04834	4.05476	3.71014	3.17455	9.73335	7.21405	6.29982	3.45362	3.09634	3.79203	3.48695	1.73264	1.94047	1.96491	2.59242	2.88955	3.06674	3.07792	1.86014
Potri.002G041100	6.27623	4.54384	4.63918	4.88437	5.97492	6.63592	4.46355	5.54283	4.4076	4.60373	3.91628	3.72433	3.57434	4.22358	4.21566	1.31231	3.00873	2.66239	3.50201	3.61942	4.22017	2.29431	3.42049	3.02115
Potri.002G041200	1.18906	1.12851	0.83706	2.081	1.75571	2.4491	1.47068	0.64428	0.572598	0.996796	1.46036	1.12616	1.2664	1.34766	1.50339	0.426209	1.50066	0.402181	0.981269	0.90424	1.43199	0.851594	1.25763	1.09023
Potri.002G041500	8.69278	8.81253	8.63688	6.92646	7.61227	4.9725	16.9228	15.5787	18.3098	12.4416	13.4845	18.7417	15.2447	14.2578	14.0288	8.65349	9.52501	10.1736	4.30528	3.83736	3.47257	14.6684	11.7903	12.1926
Potri.002G041600	7.24509	7.83787	9.78334	12.1318	11.7727	10.2017	17.9221	14.0653	14.5447	15.8939	11.2206	17.0507	6.21986	4.69228	6.95949	5.94938	7.80985	8.55463	10.3274	11.8207	12.2381	4.05676	4.73706	4.44471
Potri.002G041800	2.63042	2.2322	3.15134	6.11639	5.55307	4.81543	4.35777	5.27648	5.15974	4.86537	3.48012	3.6146	4.65378	4.40354	4.88187	4.32329	3.67883	3.32535	4.47366	3.98234	3.77815	3.6416	3.70436	4.42353
Potri.002G042200	0.6839	0.186401	0.651555	1.28194	1.21533	1.3936	1.69175	1.46482	2.30535	0.840867	0.809234	1.07474	0.566523	0.465074	0.230584	1.87613	1.1428	1.29539	1.19719	1.18926	1.51547	0.9143	0.697619	1.54507
Potri.002G042300	0.238741	0.732042	0.470586	1.9179	2.07799	1.9276	7.08684	8.30945	11.7267	5.2036	8.20998	7.73809	4.98371	2.43527	4.82965	10.0636	13.3415	14.4705	0.501508	1.01671	0.920057	7.42073	9.66266	6.61948
Potri.002G042900	2.5525	6.26129	4.71681	0.768944	0.694274	0.883238	3.15703	3.81558	3.74897	1.71182	1.20339	1.56689	2.28357	2.31437	2.1784	4.80336	3.88066	3.44475	4.08842	4.6198	4.18063	1.34364	0.629928	0.458708
Potri.002G043500	6.81852	7.05678	6.31853	16.4327	14.9536	15.6552	9.88674	11.4431	11.771	8.21453	7.63521	7.56049	10.5079	11.4219	11.6302	12.374	12.5462	12.3059	10.2019	10.2042	9.75063	12.9855	11.1336	13.8499
Potri.002G044300	10.7471	10.5374	10.0376	3.46345	5.09857	4.39626	8.22276	9.81421	11.0126	11.7331	11.7139	11.1693	10.9315	10.481	12.7191	11.6641	12.6318	11.9534	6.89083	9.97843	7.70548	13.2818	12.0277	14.3087
Potri.002G044400	10.9716	5.6636	9.61169	4.45147	5.06419	0.766969	6.79878	9.29702	9.07259	9.56921	5.77812	9.14339	9.47414	8.54127	8.54739	4.33788	4.73595	3.35863	5.00523	6.25346	5.12512	6.77833	7.54866	3.75563
Potri.002G044800	9.07192	7.85357	10.3577	4.99793	5.95985	5.51781	9.49146	9.33493	8.88051	6.75312	10.531	6.5975	8.84542	10.2258	9.77779	4.07981	4.44061	4.43666	8.66927	6.91398	6.97314	8.10201	7.04687	5.24346
Potri.002G044900	36.646	34.3012	29.2355	40.9049	30.8892	31.7682	16.7179	12.29	15.0093	11.1888	13.9072	11.8967	34.7406	32.9212	28.4341	17.3831	13.9167	15.8551	32.0074	33.0604	38.6141	31.7931	34.9187	27.8478
Potri.002G045000	1.837	1.76262	1.55183	2.59006	3.26309	2.98369	1.00157	0.970268	0.938779	0.974268	2.32892	1.43605	2.04966	2.33698	1.94341	1.31692	2.58798	1.88177	2.00819	1.87594	2.67284	4.96186	5.55124	3.42639
Potri.002G045100	4.41182	3.85021	3.7795	2.48092	1.77231	1.83977	4.49969	4.87619	5.00083	2.81652	4.21643	3.36657	3.33976	3.65406	3.69012	3.20169	3.76509	2.50695	1.39014	1.33686	1.43865	5.27428	3.75213	3.86839
Potri.002G045500	12.3684	10.879	14.7097	21.5439	17.4678	17.0781	9.35515	10.7727	12.4276	10.2688	10.4222	8.9358	10.817	10.3788	8.42046	15.4571	16.6637	15.1488	22.2966	25.07	22.2284	9.36067	9.50934	10.1976
Potri.002G045600	2.11863	1.13685	1.20062	1.53178	1.03727	2.26041	0.419265	0.756303	1.07125	0.84363	0.64631	0.676287	1.10566	0.720368	0.870576	2.39213	2.6987	1.55501	1.89145	2.70673	3.01075	1.64632	0.993423	2.01247
Potri.002G046200	2.6822	4.58568	3.3644	26.3658	16.0767	19.0686	3.37777	3.43824	3.80443	4.25172	3.89506	3.97556	6.83523	6.63266	5.79594	11.2573	9.4582	11.5464	4.76356	9.96869	6.06102	10.3662	10.3503	13.3212
Potri.002G046500	0.140931	0.43213	0.625029	33.9079	22.8464	16.4179	0.836684	1.19484	0.678661	1.47679	0.78168	0.48447	0.770504	0.319458	1.06912	1.83877	1.73726	3.40348	2.22033	2.70077	1.83302	2.40222	4.59098	4.12462
Potri.002G046700	11.3383	8.04046	9.33742	4.3001	5.89821	5.87818	8.79919	6.6543	7.64241	3.06798	11.3256	3.57773	8.85685	12.4049	13.7735	2.21413	2.86704	2.89912	5.74786	5.91736	3.88844	10.0483	10.5005	6.21687
Potri.002G046800	2.70246	3.40914	3.7432	3.3445	2.48995	2.72395	1.7104	1.67305	0.937937	1.30623	1.21535	1.1239	2.54116	2.15233	2.21634	3.00552	3.42138	3.45863	2.73616	2.48838	2.72096	2.29468	1.94674	2.40016
Potri.002G047000	1.23572	1.71909	1.62382	1.13057	1.60587	1.38572	1.66424	1.92991	1.85132	0.633056	0.990016	1.07884	2.08138	2.33424	2.30017	0.757908	0.959098	0.71518	0.757104	1.20598	0.793697	1.27343	1.35538	2.3617
Potri.002G047500	1.20801	0.851507	1.72426	0.825429	0.453207	0.64062	1.25024	1.20199	1.04309	0.90792	0.69313	0.859177	0.579702	0.755386	0.64956	0.585298	0.81017	0.762701	0.991697	2.09917	1.28425	0.737875	0.918354	1.02663
Potri.002G048000	38.7203	45.8779	42.2861	33.5961	36.5053	31.9661	16.0886	21.9047	29.5449	34.1345	36.9532	27.7953	22.9774	16.3202	20.1661	83.0641	70.6194	68.0881	65.2542	60.2585	62.0974	64.021	70.7328	71.4235
Potri.002G048200	3.51397	2.58502	4.25733	14.2943	10.4467	9.37122	10.0544	11.1459	11.4249	5.76024	4.8664	6.24323	7.25308	6.67164	6.22572	10.7151	8.51624	10.4501	8.29838	10.5801	8.49615	8.81959	8.0203	8.84896
Potri.002G048400	4.62221	5.32557	4.67969	5.97487	6.17186	6.34921	4.53198	4.53757	4.65406	6.19974	4.56811	4.0446	8.47929	9.62026	8.81929	4.72338	5.69783	4.21832	4.89892	5.59211	5.22245	6.61476	7.96423	6.73154
Potri.002G049200	0.933801	0.874889	1.38047	2.12545	1.63683	2.36358	2.61792	1.94452	3.17272	1.10898	0.978326	1.73242	1.88226	2.26371	2.06614	0.676866	0.895301	0.712404	0.653858	0.55232	0.749722	1.45646	1.45953	1.49167
Potri.002G049400	8.60611	8.17447	10.4801	13.4834	11.9616	12.655	12.4612	12.2646	14.7764	5.60923	5.77309	5.9966	8.51008	7.76239	11.166	11.9387	13.0712	14.1673	8.02165	12.8563	10.7443	14.4119	11.7203	14.0432
Potri.002G049700	11.7139	13.4903	14.3554	7.19494	5.79534	5.68176	5.59707	5.30062	5.19826	4.40609	3.03289	3.86593	5.13093	4.80835	5.69177	9.05988	8.79366	8.39286	13.3183	15.4072	17.3941	13.4467	13.3084	14.4979
Potri.002G050000	1.36809	1.6107	2.0993	1.8781	1.99718	2.55675	2.07337	1.26731	1.68455	0.653285	1.825	0.952505	2.10016	3.19928	3.78792	0.921172	1.56548	1.16445	1.29141	0.958736	0.767489	1.54538	1.86337	1.35155
Potri.002G050200	8.15077	7.94459	14.3105	11.3178	12.4504	8.46743	21.5244	14.0183	15.5962	18.5528	19.4008	25.236	7.56566	6.72965	7.84852	18.4737	18.2319	30.6725	19.8998	9.53978	12.6893	16.8321	21.101	18.902
Potri.002G050300	10.997	11.5237	19.0489	25.1198	25.7421	21.2686	38.4691	43.7674	40.2793	38.1326	33.2087	40.5859	16.0108	17.7516	18.8899	64.2713	65.6808	77.1643	33.426	23.6526	27.1832	38.5923	44.9034	52.1871
Potri.002G050400	16.8712	16.5727	22.253	28.608	29.0724	34.6081	37.2357	45.0796	43.2006	41.4982	36.5903	44.3537	21.6413	22.6711	22.8639	63.0664	63.9276	68.0262	51.6218	38.2903	39.3223	71.818	72.9009	86.7299
Potri.002G051600	2.57889	2.10201	2.41295	2.09795	1.77583	2.25917	3.48846	3.75817	4.21296	1.39566	1.91926	1.98788	3.60193	4.06984	2.18751	5.34037	4.96302	4.57556	3.60011	3.64925	3.74266	4.35326	3.38361	5.19602
Potri.002G051900	11.5075	11.7616	12.6914	27.0729	25.2956	27.8554	18.9385	20.1902	21.8267	20.0155	21.4493	25.1037	22.9168	19.6524	20.8345	19.0132	22.9667	24.4284	22.4875	21.0026	19.4585	20.3684	23.2216	19.856
Potri.002G052000	2.88334	2.73652	1.8268	6.12163	5.00433	5.85961	2.92091	2.20561	3.30593	2.53222	1.5231	2.49483	2.66144	2.41205	3.21156	4.20295	2.99013	3.38085	2.52368	2.04651	2.44723	2.6157	2.8463	2.04445
Potri.002G052100	1.00486	1.82157	1.25195	17.8051	9.69514	8.26636	0.750404	0.473772	0.511289	1.01722	0.841287	0.651766	1.30043	1.41825	1.17461	4.14826	4.39388	5.47656	5.21738	3.51228	5.07813	3.84008	5.59613	3.60193
Potri.002G052600	1.55161	1.67238	2.39111	0.521249	0.583174	0.488092	1.75859	1.15813	1.84759	0.141897	1.00143	0.360209	1.40215	3.64504	2.63948	0.198196	0.370943	0.293893	0.770394	0.78091	0.597956	1.21631	0.668368	0.550434
Potri.002G052800	133.086	147.993	111.115	53.4249	66.3683	66.8707	65.5197	76.225	76.509	106.341	88.6436	82.7115	92.9914	78.951	83.3257	103.469	119.572	102.353	117.266	127.613	136.839	111.371	110.909	115.242
Potri.002G053100	9.36744	8.60652	10.7319	3.36869	5.51896	4.40769	9.56998	8.87297	9.41273	5.75493	8.06552	5.64654	7.89978	10.6553	9.44934	2.85101	6.80887	6.53353	6.64206	7.74084	5.79947	8.84991	6.77677	7.88315
Potri.002G053200	1.16433	1.53006	1.47537	0.534485	0.497663	0.527596	1.23436	1.52153	1.28158	0.871487	1.6145	1.10274	0.868046	1.46102	1.735	0.792956	0.683464	0.354435	0.524106	0.486989	0.7612	0.333553	0.533638	0.76864
Potri.002G053400	3.02948	2.10554	2.54782	2.49859	1.75789	2.28294	3.19743	4.18163	2.60651	2.67508	1.34425	1.54726	2.77052	2.92998	3.72819	1.2162	0.829879	0.726837	1.61217	1.07512	0.817248	0.972021	0.438617	0.746642
Potri.002G053500	6.126	9.39194	9.72711	5.87815	7.22045	3.33668	8.08201	8.20065	8.35836	13.5519	9.81591	8.35673	9.47258	9.2575	9.68177	6.66065	10.9078	11.6034	8.0428	7.24675	6.55785	5.28924	6.04731	5.24238
Potri.002G053600	2.70573	3.66021	2.90195	4.66688	4.76205	3.67162	5.19701	5.18453	3.83224	4.33633	4.32569	5.54954	6.0912	6.49407	4.12532	3.11493	2.74678	3.01469	2.34037	2.54177	2.76017	1.67565	2.51386	3.92266
Potri.002G053700	6.08749	7.11879	8.59397	2.86369	4.89277	5.31356	8.95371	8.12464	5.59884	11.9534	10.3423	12.6583	7.03252	6.21575	8.59815	6.32982	6.85057	6.9598	7.77623	6.3643	6.55186	5.66383	8.4455	7.60295
Potri.002G054100	9.55098	7.79129	11.7883	10.713	10.1	10.8517	13.2483	11.041	11.1931	11.0297	10.8722	11.783	7.64852	8.96347	10.4506	4.73016	5.51633	6.88122	8.45651	7.54559	6.4843	7.17788	7.47215	5.66481
Potri.002G054500	4.26908	4.29775	4.80847	2.60436	3.3875	1.22176	1.90562	1.00261	1.7312	1.42614	0.961388	1.73395	0.925308	1.20053	1.13634	2.19063	2.18942	3.31349	2.49479	3.38319	2.62862	4.73104	4.65785	4.28507
Potri.002G054700	16.0923	22.6712	19.7177	101.848	97.7151	95.8167	54.7977	49.3595	47.0546	48.6745	56.5293	53.1125	42.1529	42.3108	47.1082	45.0333	42.3548	54.7142	46.9754	52.9417	44.4171	67.8117	57.2454	58.7321
Potri.002G054900	22.4798	13.9083	8.41896	8.11447	9.88098	8.64297	4.15206	6.07209	3.86824	6.48269	6.05141	5.59343	11.6795	16.6119	10.9142	11.7922	11.9958	11.9222	5.85552	5.32914	4.12948	4.14733	5.35545	4.8632
Potri.002G055400	0.849937	0.962623	0.543347	0.70124	0.699791	0.18547	1.18193	1.20953	0.929204	1.00136	1.29959	0.789669	1.59841	1.14555	1.07462	1.01441	1.39696	1.08776	0.603178	0.366847	0.331974	0.621879	0.408172	0.542557
Potri.002G055700	74.0676	87.8411	78.1641	5.06891	6.0553	11.1595	23.1806	46.291	40.4514	57.9954	44.0433	60.8298	47.9907	36.4541	44.6759	43.1279	46.6157	46.8561	42.4488	47.2311	40.9331	55.8692	45.6457	56.5222
Potri.002G056000	3.42764	4.12158	3.1049	10.1031	8.69242	7.00591	5.43647	6.36537	6.86941	5.4933	3.83027	5.12412	5.88749	6.28431	6.27756	6.34904	6.75215	6.03884	3.60011	4.69573	3.52089	5.23099	4.80175	4.99513
Potri.002G056100	0.511277	0.418055	0.273541	1.05616	0.937703	0.876158	0.896156	1.21242	1.19587	0.355132	0.372708	0.344343	1.5247	1.20862	1.38522	1.04094	1.09244	0.954583	0.52166	0.793171	0.731845	1.02528	1.00942	1.36509
Potri.002G056300	3.47665	4.90936	3.11085	0.661483	0.398165	0.422113	1.44844	2.40869	2.11478	2.53102	1.97909	2.20159	1.31872	1.14064	1.21461	2.24969	3.15788	4.0291	1.10509	2.82478	2.33588	1.78883	1.44505	2.30185
Potri.002G056400	2.86184	3.81301	3.37454	5.41913	6.11612	5.83558	4.85437	4.37834	5.95552	5.78356	4.87539	5.97306	4.5212	4.11239	3.94145	5.07774	3.44381	6.19504	2.41541	2.44838	2.36334	2.92072	2.72419	2.5715
Potri.002G056500	6.78707	6.51866	6.60501	13.7815	12.8019	14.2013	9.53348	9.4813	11.1026	12.2799	9.49633	10.7362	8.76387	7.07389	8.36564	11.8436	12.2204	10.1907	10.4421	11.6377	12.01	7.88238	8.34962	10.332
Potri.002G056600	14.0111	15.4501	15.3547	17.4705	16.2136	14.3103	26.0691	21.731	24.1042	37.5978	28.6727	31.4797	17.0463	13.8192	17.6698	21.111	17.96	17.0509	23.1787	21.3696	24.2843	13.3693	11.262	15.0105
Potri.002G056800	1.12366	1.1147	0.879432	3.05318	2.37315	1.79162	1.50424	2.12359	2.03711	0.554103	1.53978	1.85022	2.20109	2.13506	1.96391	3.84762	2.93325	2.34744	1.70088	2.28707	1.59204	2.91606	1.92484	2.81688
Potri.002G057000	6.15023	5.69108	6.08634	2.11454	3.60729	3.09444	4.88341	5.19509	6.65464	2.77946	3.6499	3.57964	4.60407	5.59368	5.28004	3.22602	4.55509	4.65011	3.82796	5.09279	4.29166	4.66939	4.87198	3.58672
Potri.002G057200	19.741	22.6859	22.0796	8.05434	6.62021	5.86195	11.6994	13.4833	17.5477	12.0568	17.7186	16.8765	13.2312	11.2067	12.3268	30.0837	27.2755	31.1708	17.7567	22.3793	23.0165	16.2579	19.8288	20.1658
Potri.002G057400	16.9814	17.0783	20.2943	52.9786	55.2294	53.8848	59.1323	48.104	46.6886	42.0225	42.3243	49.003	49.5227	44.1888	40.8535	39.9132	40.3454	46.1853	49.4106	44.2325	43.0342	40.4021	38.9173	40.317
Potri.002G057500	18.4565	9.48597	29.9355	30.8398	20.9985	23.2347	187.214	100.617	90.7069	27.2312	32.1734	56.0404	109.451	63.5919	44.1375	22.1226	23.4882	31.9623	39.435	51.9878	42.8797	9.8345	6.97545	10.9387
Potri.002G057800	3.75122	3.57413	4.04168	9.20648	8.50845	9.02021	5.81923	6.4969	6.09285	5.09011	6.10083	5.52657	5.89353	6.14317	6.16974	6.60448	6.08715	6.95471	7.0285	6.43062	6.2481	6.99652	7.26485	7.19833
Potri.002G057900	3.80538	3.66064	3.77799	1.75328	1.97878	1.32323	2.57482	5.94315	6.97969	1.36048	1.86236	2.0062	4.5337	3.52014	4.8821	9.91315	10.3476	10.0963	4.1438	4.40889	5.47246	6.95774	4.66801	7.21217
Potri.002G059100	0.384511	0.117901	0.378957	1.20468	0.878523	1.33052	0.951158	1.20104	1.44428	0.967015	0.554504	0.604256	0.687998	0.6537	1.06955	0.849003	1.04278	0.473401	1.65582	2.16967	1.2225	1.65781	1.21463	1.53995
Potri.002G059200	5.54431	6.15528	7.50547	4.37716	4.99213	4.88811	6.08499	6.02858	5.55461	6.8382	5.93828	5.22645	1.99547	2.27519	2.25608	3.6457	3.1423	3.59106	4.51806	3.83341	4.54347	3.73802	4.56091	3.07581
Potri.002G059600	4.9496	4.7196	5.08632	11.4195	9.25978	10.5129	8.77965	9.6425	8.19695	7.69136	6.66242	7.67747	6.60017	7.32012	6.98305	7.11823	7.44073	6.4311	5.51564	5.97651	4.82683	5.41672	6.55442	7.28328
Potri.002G060100	2.66003	4.78505	2.98864	2.17964	1.79434	2.39316	2.73731	1.28192	2.66439	1.51635	1.59343	0.783791	2.22112	4.22078	3.29595	1.76201	1.35533	1.56191	1.56457	3.05858	1.48642	4.80083	3.30859	3.00478
Potri.002G060500	2.98604	2.53616	1.49218	3.58131	2.92848	2.71654	5.32662	5.70508	11.4226	5.92312	5.73846	6.81576	6.64723	8.43702	6.5405	11.0168	9.57383	7.72709	3.88723	8.32836	5.91586	1.85544	2.61555	1.64117
Potri.002G060600	2.31347	1.93464	2.10732	2.3372	1.71616	2.1024	2.70532	3.25337	3.1734	1.91001	2.79966	1.30827	1.95125	2.66178	2.17162	2.32189	1.67077	1.82583	1.98808	1.56739	2.02628	2.07362	1.34949	1.04388
Potri.002G062100	2.01657	2.78632	2.46591	4.76997	3.04724	4.95347	3.02997	2.69952	3.95631	6.41767	5.59251	4.58482	2.85836	2.70881	3.39955	3.14831	3.74411	2.68788	8.04071	6.91796	6.33228	3.03293	2.46991	3.29801
Potri.002G062200	22.3255	22.1366	23.1664	21.0271	20.0462	19.2392	27.6766	26.6572	23.4791	40.0988	40.0809	32.3119	20.458	20.8244	19.7267	26.167	20.2452	22.0671	38.9197	34.0961	33.525	19.915	15.9084	18.6573
Potri.002G062600	32.5519	33.9966	33.8129	15.7922	12.971	15.7341	18.8596	22.1132	22.0646	22.4323	21.8485	22.9787	23.7392	18.214	20.9802	45.1234	43.8586	42.3671	32.5019	31.6723	36.295	37.9224	38.9221	43.7902
Potri.002G062700	1.67265	1.36305	1.71532	0.29053	0.639399	1.095	1.2301	1.35154	0.631318	1.08007	1.17849	0.976829	0.584188	0.717314	0.971673	0.317599	0.390086	0.599388	0.973369	0.818203	1.08886	0.61192	0.714018	0.742773
Potri.002G063300	1.66887	1.00666	1.88744	1.35166	1.33947	1.12025	1.74605	1.24522	2.47684	0.665112	1.94235	0.604601	1.2374	1.48838	2.04086	0.30204	0.348493	0.518204	1.13504	0.990333	0.803935	1.02869	1.53941	0.856893
Potri.002G063500	2.04111	1.53271	2.15532	3.58057	2.90052	2.81072	5.31697	5.22309	5.73699	3.68406	2.47217	3.31397	5.77632	4.98083	5.76704	3.88805	4.7412	5.06933	2.4282	2.39482	2.40796	3.00719	3.28963	3.6146
Potri.002G063600	4.4719	1.58215	4.74634	5.38867	8.23374	4.56287	9.70058	4.9119	4.96955	9.08371	7.0595	6.92621	2.22264	2.33926	3.26196	2.58934	4.24042	3.09492	19.149	12.0857	9.11401	2.75929	0.848936	2.64937
Potri.002G063700	20.9123	17.7983	23.6273	59.3417	49.0085	51.4059	52.4385	50.8444	46.2551	52.1262	43.6621	45.1795	26.7949	25.9998	32.7742	37.827	30.3856	28.3523	46.351	42.8357	45.8115	20.5695	18.7206	21.6384
Potri.002G064600	3.78523	3.36963	6.61874	1.47136	2.65697	2.39426	6.76585	5.01267	5.5272	3.99208	4.7408	3.59786	3.39856	5.53565	3.70519	2.69607	2.50864	2.42844	5.77117	6.10995	5.7644	7.95796	5.90626	6.26951
Potri.002G065000	13.3427	14.7467	12.2062	3.77805	3.95912	4.98269	6.86433	8.47017	7.46028	8.95538	9.37174	9.63541	9.11717	8.80335	10.1166	8.71395	8.53424	9.75436	8.60514	7.61246	7.87291	9.23894	10.4194	9.02526
Potri.002G065300	98.5616	94.3774	88.7769	39.1023	46.3648	51.3826	59.7331	55.6587	44.6079	41.8754	56.9024	42.9818	60.4649	76.2543	75.9959	50.0026	52.5722	68.4644	68.0851	53.5307	60.4657	66.6057	75.0169	74.5398
Potri.002G066500	1.20976	0.68693	0.529903	1.18781	1.90118	0.620164	2.52704	1.55948	2.8481	1.12683	1.04377	0.264045	2.27149	2.74224	3.05911	1.75379	0.994182	1.14571	0	1.14486	0.647519	0.404328	1.59229	2.20855
Potri.002G066600	92.2963	111.233	87.5468	49.2605	65.4703	49.4033	31.508	30.2526	33.7611	59.3684	63.9923	51.2461	55.7527	48.57	56.9217	67.1074	67.6317	60.462	80.8128	67.1652	79.1707	67.1316	79.5725	73.3984
Potri.002G067300	5.87303	6.18575	5.2588	0.546601	0.506509	0.660891	4.39384	4.60216	3.65596	4.50312	4.25065	5.24079	5.1973	4.62702	4.21085	2.58779	3.06069	2.27232	3.64847	3.88891	4.8993	1.93896	2.19177	2.39037
Potri.002G067600	14.0852	13.6351	13.9137	12.6678	11.1676	12.6983	14.802	16.298	20.3329	6.21604	9.33902	9.41368	14.0979	13.3217	14.3288	15.7614	20.9686	17.3874	13.7057	13.1688	12.7905	16.7851	14.5436	16.9914
Potri.002G067800	66.5785	49.243	68.6977	57.7145	56.1773	62.6558	96.1032	78.0895	85.9897	130.085	126.541	115.352	71.8517	66.8815	71.0388	87.0762	77.8802	72.4027	127.933	96.5155	114.869	56.9682	39.4394	63.386
Potri.002G068100	26.9801	20.9221	29.2362	111.875	125.23	119.524	58.7048	60.3752	55.2016	92.5522	81.9705	88.1994	122.355	76.219	81.9714	124.547	126.471	106.91	100.028	99.964	100.031	125.839	138.799	157.897
Potri.002G069400	17.5249	13.8794	12.2982	6.89178	3.24437	9.04855	33.7729	42.6209	42.8588	13.6144	15.1148	21.3581	10.4888	12.0631	15.9512	16.7599	20.0573	26.2425	17.5393	23.1026	23.028	12.4198	13.6768	16.4418
Potri.002G069600	0.1425	0	0.105332	5.92412	3.91473	5.0542	0.493501	0.731247	0.617597	0.657025	0.671827	0.664816	0.141652	0.323016	0.450426	0.822359	0.936858	1.34956	0.374176	0.303427	0.308906	0.607242	0.597847	0.731676
Potri.002G069700	4.6935	2.97755	2.87113	1.6252	2.4652	1.30674	2.80247	3.17762	3.9748	3.45973	3.50095	4.05351	3.7807	4.76925	4.19489	3.49233	4.92117	6.13106	2.46483	4.65234	2.65079	4.21919	3.67462	2.5761
Potri.002G070000	9.38521	9.57163	10.3556	28.6009	25.3944	26.8511	13.7075	12.946	14.6786	18.0444	11.2033	15.5904	9.45101	10.6139	10.1895	12.0609	13.3633	13.2359	9.96459	13.3589	12.6787	9.533	11.6412	10.3082
Potri.002G070100	840.716	1021.74	705.8	139.863	287.245	201.409	392.362	545.3	455.558	835.483	829.322	813.659	558.713	482.554	545.907	487.414	546.415	588.854	836.942	556.992	653.322	459.989	482.006	527.613
Potri.002G070500	9.38547	8.88103	9.72732	5.03457	5.99502	5.23813	14.5291	14.8066	15.1335	24.0606	22.3341	25.3948	14.506	11.3236	15.5796	43.2695	33.0167	35.2103	28.3966	26.5924	25.1437	6.89092	7.23261	8.08352
Potri.002G070600	1.21179	0.681206	1.01515	5.88954	3.82341	4.54258	6.59469	6.00208	5.1352	5.68879	3.42785	5.53444	5.90242	6.59246	5.66889	6.87155	7.71788	6.59892	3.8183	7.99887	7.23848	5.46762	3.64849	5.35093
Potri.002G070800	1.28455	0.656458	0.949495	1.87958	1.94662	3.38659	1.4072	1.88335	1.59064	0.769175	1.62853	1.39684	1.3681	0.77994	1.62412	0.782742	0.527822	0.825509	0.77096	1.0257	1.37019	0.50599	1.04161	0.706669
Potri.002G070900	2.56491	2.49673	2.39412	0.392475	0.841611	0.923537	0.872827	0.811459	0.71887	1.04665	1.24952	0.719776	1.33553	0.953632	1.01235	1.21221	1.37178	0.796855	1.35411	1.27146	1.64744	0.693967	1.09853	1.26819
Potri.002G071100	11.6077	13.1966	16.8285	20.9473	28.4612	26.0982	35.7466	28.1876	23.9793	43.2599	30.7918	45.8928	54.7247	52.1951	49.5589	13.7183	15.2766	15.494	15.5489	19.1642	14.7897	15.6026	14.0327	13.95
Potri.002G071600	3.08037	3.01564	4.02345	7.22994	7.02586	6.78493	6.05916	5.56435	5.4152	5.38238	5.37265	4.11904	5.77358	6.68806	6.61625	4.89811	5.58141	5.90488	4.40477	4.86003	4.89861	5.9167	6.15488	6.11692
Potri.002G072000	1.16899	0.776624	0.979289	0.0939092	0.190777	0.0674173	0.462673	0.834604	0.731814	0.440987	0.648385	0.918528	2.55646	1.19242	2.58652	0.469297	0.960679	0.166065	0.306952	0.497828	0.450503	0.703265	1.32707	1.50056
Potri.002G072100	378.464	479.182	274.557	108.745	116.887	138.236	138.725	269.072	205.217	368.255	366.569	324.238	601.486	504.643	593.669	566.918	599.558	520.006	316.639	328.937	255.287	573.999	443.333	566.609
Potri.002G072200	1.31932	0.687448	0.943328	0.332504	0.253307	0.477409	1.43341	1.91619	2.26724	0.715643	0.573935	0.355713	0.822878	0.967546	0.883103	0.830821	1.10548	0.85748	0.543413	0.826246	0.822472	0.726265	0.459661	0.557868
Potri.002G073000	1.77542	1.65909	2.44968	0.407502	0.662276	0.0585091	0.953651	1.40338	1.02596	1.14815	1.51932	1.64414	1.00848	1.09236	1.02617	0.814573	0.9588	1.24906	0.692621	0.864094	0.635335	1.06809	1.15172	1.45856
Potri.002G073300	0.979326	0.826876	0.797323	0.786729	1.01917	0.933134	1.26393	1.29199	1.10724	2.24876	2.17275	1.67283	1.73536	1.25473	1.23821	0.598281	0.73483	0.685528	1.07332	1.22397	1.51785	0.341544	0.420325	0.743329
Potri.002G073500	0.560523	0.636558	0.460356	1.82617	0.982526	1.25713	0.308123	0.805933	0.749787	0.31326	0.725426	0.91756	0.402411	0.0705877	0.393721	1.46891	1.1516	1.35661	0.621433	1.06091	0.900056	1.59239	1.90589	2.39836
Potri.002G073600	0.369842	0.189005	0.273375	2.37686	2.21311	2.77281	0.64041	0.57761	0.890498	0.775103	0.615404	1.27138	2.02202	0.733554	1.40283	0.742376	1.21575	1.22592	0.582677	0.196877	1.15805	0.556243	0.912728	0.949487
Potri.002G073800	3.67039	3.05674	2.88051	0.928252	1.62692	1.48958	1.88313	2.2444	2.16028	2.33618	1.5834	2.40333	1.7567	1.6948	1.20314	1.77366	1.50817	1.67367	1.85615	1.51966	2.7504	0.681516	1.14065	1.53559
Potri.002G074600	11.4646	9.35133	9.23795	12.2699	12.7578	16.8418	9.75502	8.36516	7.62488	8.07687	9.98367	8.43607	10.2084	15.745	15.2507	5.88434	6.0765	5.5526	5.68733	6.52038	5.64869	8.38737	10.0271	8.89695
Potri.002G074800	17.4009	18.8547	20.5971	8.69471	10.9949	10.4837	32.2462	32.4194	28.9683	19.9259	15.6215	23.3457	16.5245	19.0442	19.6571	12.8131	13.6858	14.5259	21.3539	20.2448	18.2915	10.5823	12.0124	11.8207
Potri.002G075800	15.9625	16.7043	17.8372	14.6723	16.8807	17.7623	10.486	11.0537	13.0932	13.4093	14.0337	12.4254	15.2091	14.7699	14.9273	26.9891	23.95	23.9151	23.5485	23.6937	22.0954	23.41	24.9439	24.9793
Potri.002G076200	2.84569	1.63357	2.34356	1.62842	1.52684	1.34889	4.16575	3.93119	4.46775	1.33984	2.03243	1.8378	2.4025	2.51836	3.49939	3.63853	5.31792	4.65171	2.74322	3.69372	2.25343	3.51775	3.54029	4.3634
Potri.002G076300	8.87032	10.3543	8.26449	4.94527	5.85378	6.37359	2.92565	3.20111	3.59464	17.9603	12.3134	15.9011	11.8048	9.77882	9.49922	10.0702	9.56021	8.76795	5.39653	6.03786	6.81818	7.09575	7.9908	8.31261
Potri.002G076600	4.57019	4.67112	6.45599	16.3989	16.0772	10.1914	5.42649	6.52581	6.89585	6.25766	4.56278	9.72565	3.02865	3.28053	3.85222	5.04551	8.26275	7.64655	4.32013	2.27065	4.10959	4.12415	4.21072	4.06742
Potri.002G077100	1.58931	1.86021	1.7432	0.576599	0.75302	1.00528	1.57258	1.39549	1.43193	0.666166	0.995264	0.679788	0.993775	0.987813	1.62052	1.3121	1.3693	1.33523	1.48081	1.52832	1.16076	1.77347	1.11341	0.973985
Potri.002G077900	1.46055	1.67266	1.40477	5.20217	4.19283	3.40988	2.47247	2.26142	2.4066	1.50467	1.28835	1.95303	2.93869	2.47308	2.62536	3.02004	3.32609	3.31641	2.12548	3.14743	3.1534	2.78774	3.07466	3.09006
Potri.002G078300	0.33772	0.0941397	0.453876	2.7377	1.80378	1.94768	1.24552	1.26038	1.71502	0.180163	0.647099	0.331703	0.701937	0.278377	0.310543	0.677899	1.03447	1.13398	0.644933	0.882545	0.828228	0.646459	0.878917	1.13501
Potri.002G078500	1.10953	0.850522	1.76175	4.45662	2.38077	2.16848	1.58578	2.0904	1.9591	1.49853	1.77783	1.48328	1.37865	1.50204	1.79251	2.13433	2.33019	1.95563	1.39195	3.05159	2.52395	1.79234	1.64291	1.96227
Potri.002G078600	3.27184	4.76281	4.4623	23.4962	17.4031	19.0979	25.6376	17.1951	17.8247	11.6639	13.0515	15.6133	21.4196	22.6616	20.9763	9.32054	8.93554	9.51496	9.997	19.7391	14.7423	23.693	19.8682	22.3653
Potri.002G079500	1.90641	0.862912	1.20785	0.0437568	0.0888923	0.251304	4.28468	2.69787	3.40987	3.42462	2.08458	2.91566	0.785094	0.709943	0.826412	2.26868	1.56669	1.44438	2.63163	2.08766	1.94168	0.546141	0.403268	0.950888
Potri.002G080000	6.96272	6.52139	7.17298	5.41801	7.49619	6.9117	8.47375	7.33968	8.76204	3.76246	7.23939	6.05234	9.64635	12.1534	11.5946	3.82274	5.56249	5.49126	5.19813	6.04396	5.07206	8.41648	6.15483	6.55218
Potri.002G080500	3.0052	4.00532	3.67262	0.38627	0.889338	0.0554605	1.87929	1.80228	1.38928	1.81388	1.76019	1.58209	2.60493	2.56135	2.64454	2.87136	2.62774	3.5747	3.28266	3.32748	2.66372	2.57931	1.85116	2.64168
Potri.002G081000	31.0735	36.3831	39.4762	61.1687	54.5274	56.2192	44.1412	38.7595	43.1862	40.64	32.6885	45.4579	30.3346	29.7201	30.7092	28.2917	27.0448	28.4972	21.5515	28.5808	26.6218	24.6162	24.5589	25.0094
Potri.002G081100	0.659615	0.884865	0.690718	5.86195	4.88902	3.70899	2.61068	2.35467	2.54113	1.79712	4.20737	2.91538	3.9751	4.48559	2.6062	2.02742	2.60873	2.49877	2.25161	2.58959	1.82707	3.26554	3.05223	2.41312
Potri.002G081400	8.05361	7.37626	9.05057	12.7883	12.2672	12.9809	15.6893	14.8602	14.3848	41.999	31.7677	30.7365	15.845	14.9128	16.1864	23.1571	16.8986	18.7214	21.224	23.8299	22.0886	14.8079	11.9769	17.1636
Potri.002G081500	11.5737	13.4204	13.8746	6.90524	6.7747	6.24537	12.4564	11.7786	10.6253	18.5536	14.866	15.1567	8.81362	9.74224	9.58436	14.4009	17.6877	17.2427	15.4261	14.772	17.0846	13.3691	12.0932	13.6228
Potri.002G081800	32.9818	30.3189	25.8432	56.6908	73.2763	62.8895	36.4811	33.3015	31.2643	58.4528	47.6565	47.2779	47.0613	38.2791	39.6969	48.3107	58.0753	47.3694	56.5392	55.0175	66.8921	45.5082	55.9746	51.872
Potri.002G082200	5.55129	3.46526	4.07579	1.46657	0.972846	1.76191	7.07803	7.81368	11.7695	4.24766	4.95954	5.63535	3.99979	2.78695	4.7577	5.87063	5.90926	7.16276	4.73493	6.46553	5.92269	4.33334	3.34684	4.82071
Potri.002G082400	5.15583	5.91235	5.52753	8.12212	9.00256	6.44005	14.4586	11.3573	10.9244	7.46366	6.24951	7.68241	7.07518	4.4183	5.24683	8.17839	6.09727	6.90748	4.75486	6.93511	6.05777	5.77481	5.16409	9.2978
Potri.002G082900	0.869854	0.987851	1.09543	0.504679	0.893816	0.278699	0.621615	0.733168	1.11702	0.526648	0.857723	0.996749	1.58524	2.13608	1.833	2.18255	1.66798	1.2357	0.96438	0.617397	1.07085	1.6959	1.71736	1.04214
Potri.002G083000	0.337145	1.60809	1.66138	0.270841	0.855892	0	1.33438	1.90559	0.865889	0.565262	0.872663	1.21417	0.893699	1.27372	1.13672	2.25581	2.40125	2.23507	0.472145	1.55542	0.974463	1.91559	2.66252	1.8465
Potri.002G083200	7.34043	9.11947	9.043	4.11762	3.21289	3.7954	10.4564	10.6735	9.91377	9.05347	9.61693	11.9746	11.5951	8.96502	7.84075	10.3521	11.3887	9.9283	9.32705	10.42	8.77917	5.64691	4.76829	5.26358
Potri.002G083500	32.6675	49.726	47.0526	1.0677	1.1416	1.89609	10.8322	14.1087	14.9565	12.989	12.9977	18.1726	12.5511	11.3374	14.2394	12.8829	13.1357	17.1915	14.5106	13.7033	11.5245	24.2679	20.9232	24.4596
Potri.002G085100	9.13898	8.01929	10.0785	30.193	26.6322	24.8107	42.0736	37.6593	36.4527	22.5404	22.0036	24.5329	26.2313	30.2414	34.2931	27.0448	29.2931	28.2197	23.6112	21.8374	24.1215	19.3285	17.463	18.0758
Potri.002G085400	5.68441	7.45836	6.54037	15.1013	13.9225	14.4854	11.1183	8.42356	10.4656	10.6831	10.2065	10.2314	8.25244	8.36044	9.76108	8.65052	11.5157	10.1159	10.0248	10.809	10.9787	9.91461	11.1184	10.6702
Potri.002G085600	4.35845	3.28479	4.20872	1.20247	0.862173	1.7265	5.66297	10.8832	12.593	6.90147	5.51859	9.03723	8.13984	7.13528	6.51255	21.0321	23.2635	16.8861	9.75662	18.7485	12.9791	3.66381	2.60756	2.98383
Potri.002G086200	6.77076	6.51718	7.06169	15.4199	13.8033	19.941	13.2038	12.4957	11.3959	12.5643	16.626	17.7552	13.5916	11.8461	14.4616	12.3373	12.2629	15.0036	13.4634	10.4279	11.2099	10.9412	8.37097	10.1257
Potri.002G086500	1.12241	1.01419	1.7635	3.59362	2.86709	2.17646	2.02804	1.42268	2.16201	1.66366	1.35337	1.53379	2.73271	2.15708	2.77654	1.55097	1.09618	1.32488	0.888434	1.31621	1.45751	2.12032	1.62184	2.17159
Potri.002G086800	1.41646	1.87148	0.476684	1.72072	1.69145	1.03606	1.23063	0.647472	0.732016	0.260656	0.613188	0.644714	1.68276	1.29215	1.00466	0.38141	0.312307	0.425345	1.23373	1.72873	1.73082	1.17776	1.60289	0.815984
Potri.002G086900	5.95823	5.83456	6.92706	0.544569	0.931617	0.987651	4.13039	4.90346	5.18866	3.5891	3.20582	3.81962	3.36923	3.15409	3.06745	3.11529	3.40116	3.20997	4.00964	3.72251	4.64047	2.50413	2.25407	3.00433
Potri.002G087000	32.0702	22.668	20.0169	17.1614	18.6053	27.5231	16.426	10.589	15.7603	6.15327	19.2617	5.91734	19.4309	32.2928	24.748	11.0106	11.9129	11.3367	13.8991	12.3803	11.0766	27.2757	21.8154	16.9394
Potri.002G087300	5.02469	4.4722	4.97581	3.70819	3.00806	3.16125	6.92245	7.83134	9.03034	3.93007	2.37359	4.25038	4.63629	3.56954	4.58995	6.29769	8.37716	9.4035	3.38367	4.96562	4.65571	5.49611	4.17697	5.40679
Potri.002G087600	2.35508	2.60618	2.61774	1.10955	2.15773	2.04242	2.96104	3.27118	3.18913	1.06878	1.55179	1.18265	2.39386	2.99033	3.44781	1.59946	1.77534	1.81115	2.34339	2.03604	1.96191	1.93525	2.11507	1.96386
Potri.002G087800	0.145857	0.387604	0.316251	3.09335	2.60253	1.88424	0.4041	0.676879	0.280953	0.220091	0.550122	0.85955	0.608952	0.628187	0.700776	1.52243	1.36647	0.663049	0.888537	0.86961	1.26473	0.965226	0.748715	0.838781
Potri.002G088500	3.87425	4.43029	2.60854	0.924454	0.417341	1.46006	3.52982	5.44307	7.38878	3.15134	4.04243	3.05171	5.07135	4.13017	3.58894	5.69778	5.35899	5.5582	4.31092	5.51326	3.03045	6.23072	4.50608	4.41181
Potri.002G088600	5.2142	2.9145	5.3316	26.1798	26.149	23.9253	15.8488	12.855	13.1039	6.01027	7.19406	6.75372	14.0593	10.6744	13.041	19.0357	15.0379	17.7619	25.6029	28.2771	25.1808	32.8555	27.7468	33.9008
Potri.002G088800	3.9433	3.53435	5.44089	9.94203	9.83464	9.58647	12.1856	9.4747	9.40697	18.3085	11.5079	15.0751	8.62361	8.45727	8.20727	9.62015	8.47547	7.6989	11.8517	12.2718	15.2551	7.72517	5.74915	6.47908
Potri.002G089000	5.76893	7.50443	7.49466	0.842617	0.285297	0.604914	2.59463	6.31854	6.31378	2.63789	5.23598	5.15104	8.86252	2.67481	7.95704	3.94768	2.80146	5.21517	2.20335	1.95425	2.27375	1.84047	4.14169	2.69281
Potri.002G089500	10.96	9.55064	11.704	29.226	27.0129	29.1036	19.2112	19.8988	17.8435	18.9852	15.444	16.9009	21.147	19.228	18.5558	19.4863	21.0457	19.1783	17.1682	20.5849	18.7318	20.7364	23.5524	21.6803
Potri.002G089600	2.88954	3.00609	2.7461	1.07773	0.785948	0.952251	1.17428	0.782834	1.19269	0.432557	1.20202	0.760193	1.74392	2.5147	2.93576	0.46608	1.61136	1.51488	2.16781	1.0987	1.14339	1.70731	2.75055	1.80157
Potri.002G089800	13.2609	10.5213	14.4933	8.82913	9.12261	9.6713	19.6564	19.732	19.9528	24.699	19.2896	18.0673	12.3356	11.8133	12.1345	19.3423	15.1171	14.8068	14.4701	16.3981	16.3804	9.28672	9.88161	10.8359
Potri.002G090700	33.1617	34.9966	41.074	116.129	108.963	107.735	67.5781	66.8703	67.6344	80.5326	60.2588	82.2274	57.8072	57.0669	63.7481	55.7625	56.5229	63.0513	56.7168	54.9011	55.4529	48.7133	55.6848	52.1064
Potri.002G091100	0.781743	0.368773	1.06678	1.01447	0.654253	0.277442	1.78503	1.23432	2.02705	1.20986	0.867195	1.29938	1.01619	0.954172	1.67267	1.50882	1.13662	1.53766	0.12632	0.256088	0.463487	0.723534	0.593617	0.308762
Potri.002G091600	26.2231	20.4758	30.8952	99.6626	79.7985	99.8749	86.8634	87.9084	88.3312	66.6744	47.0306	63.736	50.6122	53.558	49.0597	50.7	55.0243	61.5198	31.3874	49.1764	50.465	38.105	48.6189	43.6055
Potri.002G092100	7.25181	7.48865	7.19636	5.5645	7.0465	6.97999	12.9653	17.1838	14.5948	13.8355	12.9822	13.1154	9.79379	14.3693	11.6033	5.57159	6.98707	6.91525	7.35405	7.21484	7.54085	6.31839	6.81307	6.39412
Potri.002G092200	9.18335	6.78191	7.32427	4.77607	2.54116	2.75523	8.19376	8.29036	8.53785	15.2634	11.9537	13.3471	5.96265	8.60338	7.71829	5.43417	6.58719	6.83708	3.12222	7.06437	4.70512	5.74826	5.24011	6.92295
Potri.002G092400	7.65241	7.84469	10.4599	0.640361	0.916824	0.709274	7.93241	8.51635	8.20365	5.19315	5.02765	6.17391	3.89398	3.63962	4.52092	5.98878	6.86899	5.67272	4.16225	4.70402	4.52016	4.68134	4.22671	4.35015
Potri.002G092900	16.2895	15.2762	19.2817	14.0304	16.1698	15.0601	10.8008	8.09303	10.8365	4.78651	5.96129	5.77295	7.7624	8.70776	9.71396	12.8515	12.4552	12.4053	14.5957	12.3813	13.1054	21.5528	22.7114	18.7111
Potri.002G093300	14.5209	11.9428	15.3454	41.8078	34.5594	32.2873	17.4549	17.6415	21.4695	14.4078	12.8676	15.3485	10.9386	12.8255	12.8373	13.6344	14.567	15.1757	14.2089	16.1844	18.9905	14.5596	15.6502	16.2805
Potri.002G094100	25.422	27.065	26.567	68.0677	50.022	48.9115	24.2906	27.7399	24.8409	62.5594	44.5462	47.8075	36.3939	33.85	33.2126	24.8508	22.3267	26.5313	24.0616	24.6435	24.3653	25.4103	28.3597	28.5239
Potri.002G094500	9.50273	9.45211	9.61666	1.57943	1.42605	1.09187	7.81757	12.3473	6.0664	20.9991	12.2782	11.6221	9.88045	9.24345	8.83847	4.56768	3.32123	2.62059	8.94837	7.52001	7.36639	3.86965	4.49266	3.43976
Potri.002G094700	5.36641	5.08077	3.70223	10.9591	8.02039	10.2946	4.19204	5.74705	4.40679	2.7229	3.6658	4.43856	6.73825	8.54711	7.17785	4.2804	5.96528	4.84156	3.38186	4.75112	3.37426	6.88167	6.9146	7.80216
Potri.002G094900	3.99515	4.45251	4.02643	7.30741	8.104	6.97728	4.66778	5.17695	5.3695	5.77116	4.55706	5.38715	2.4232	3.09545	2.91091	7.29447	6.36242	4.70283	6.63802	5.19066	5.11041	3.96055	4.16665	5.4934
Potri.002G095100	19.8752	24.1574	21.3528	60.8165	61.5993	53.4908	22.0046	18.888	17.452	50.0446	43.1421	43.9312	34.9928	28.3304	31.5134	23.7573	21.6309	22.9267	23.4706	25.316	25.3246	20.4668	23.4025	20.8514
Potri.002G096200	6.37099	4.3013	6.56699	1.40864	1.33544	2.22477	4.62673	5.63358	4.55976	2.40093	2.72322	3.90375	3.19557	3.70976	3.47333	2.69846	3.07417	3.59808	3.74481	3.85816	3.26615	3.10609	2.76954	3.18118
Potri.002G096800	3.27508	2.9593	4.44403	7.81671	8.6241	9.25231	10.7081	9.48857	8.27423	9.03236	7.42411	11.3285	2.68939	3.01258	4.56093	7.05037	5.65599	10.5637	7.42812	7.47899	5.80769	6.66281	7.68425	9.74844
Potri.002G096900	13.8016	16.0261	16.2514	38.8543	35.9748	37.0654	22.3855	21.0053	24.4775	25.6389	22.3251	23.896	21.8552	20.4662	19.8465	25.8707	27.3573	24.918	26.911	27.6636	26.4615	25.9147	26.8235	28.5938
Potri.002G097000	0.508696	0.23108	0.111411	4.31358	5.84204	3.91163	3.57931	2.82478	1.52423	1.13718	1.5675	2.38713	1.62937	1.79371	1.5722	2.04219	2.55474	2.89059	3.32448	3.91145	2.45051	2.04021	2.00865	2.49584
Potri.002G097200	19.6289	25.5716	21.837	51.0995	50.5746	43.768	24.9445	27.1598	24.9001	32.6101	28.2301	27.478	30.2756	28.2211	31.6329	44.8583	41.2391	39.3252	38.9535	38.9012	37.8227	35.2254	38.4945	38.4773
Potri.002G097300	2.01747	1.91474	2.69845	17.1911	18.3438	15.458	6.70164	6.04446	7.21704	9.96636	7.2735	5.59073	8.37994	8.248	10.2943	12.5105	9.29644	8.93917	10.5949	10.6628	11.1764	8.09142	11.736	7.76911
Potri.002G097700	2.57994	2.03922	2.55398	5.50842	5.02757	4.54964	3.55121	2.73225	3.16947	2.86449	3.21811	3.2097	4.09193	4.22366	4.13181	3.533	3.48656	3.38812	3.68527	3.46701	3.01591	3.54108	3.64476	3.75622
Potri.002G097800	1.62783	1.09185	1.88841	4.57693	3.00711	2.81638	2.24825	2.16398	2.22102	1.05189	2.08791	1.53221	2.17437	1.63356	1.77944	3.65892	3.00995	3.06723	2.52898	3.8272	3.3817	3.8084	4.06751	4.3358
Potri.002G098000	32.2505	28.9323	28.1902	50.4181	58.5341	60.923	49.2953	46.6092	53.4026	87.0206	83.1551	70.4252	49.3943	48.2398	49.7879	61.3541	59.7928	52.5475	70.0021	65.8921	78.339	50.7881	49.6916	51.997
Potri.002G098100	17.2146	14.5437	9.26754	13.989	17.1595	25.6519	10.2151	7.14871	6.421	7.86205	13.66	8.11188	17.0874	29.0125	23.4638	12.2339	10.7125	9.98927	15.5725	15.017	14.4762	22.4238	25.5394	16.5538
Potri.002G098300	3.9252	2.85353	3.13295	188.13	243.183	180.046	18.763	19.7353	18.6358	76.5395	75.4637	41.7563	47.976	31.2354	38.13	37.12	43.3431	29.713	80.1024	80.4602	105.356	41.8789	55.011	45.1624
Potri.002G098400	2.39091	0.661241	1.60788	0.316352	0.703878	0.324441	4.314	4.19219	4.06361	2.85321	1.93459	2.09967	0.251648	0.733247	0.462334	2.17377	1.68747	1.2254	0.502243	3.83321	1.43631	0.394848	0.833012	0.751018
Potri.002G098600	56.7169	44.6977	40.584	55.7295	54.2703	68.6804	62.6119	97.4847	119.667	71.7105	71.2608	71.9113	74.1716	76.1367	80.2834	161.099	167.49	137.145	76.698	119.979	99.2102	75.3105	51.5982	73.1846
Potri.002G098800	7.17957	5.61151	8.42861	5.89484	5.22668	8.15935	26.3788	29.9638	43.2171	45.5384	50.0701	51.5393	26.4482	24.1125	28.5007	64.4275	48.5899	46.4464	37.7041	41.9845	37.3322	5.87543	3.54368	7.31857
Potri.002G099300	4.47467	3.31184	2.28106	0.371862	0.755441	0.978851	0.83971	2.1344	0.743036	1.61687	0.684661	1.59127	1.15035	2.09856	1.85334	0.309721	1.33144	1.02291	1.45856	0.739238	1.56092	0.696198	0.990061	0.55458
Potri.002G099400	8.30793	8.16709	9.12614	9.38542	10.5768	10.0983	11.9739	10.169	10.877	19.5759	16.8801	14.0248	8.7316	9.20359	8.68052	12.3335	10.668	9.82146	17.1338	15.9396	14.7161	11.0923	10.4651	11.8789
Potri.002G099600	10.1976	11.5443	13.1354	50.0084	42.3784	43.7362	36.3697	33.7824	33.0697	39.6597	30.1424	37.2111	33.0733	28.1632	30.1526	37.7002	41.9818	40.9232	17.1169	19.5838	20.3027	22.6176	21.312	24.2912
Potri.002G099700	1.17679	1.06914	1.57861	9.40109	8.78455	10.0293	2.13474	2.77141	1.92045	9.18006	8.59406	10.4987	6.4988	5.03865	7.0261	3.8385	3.46541	4.45796	2.43768	3.3062	2.5195	3.40869	3.32369	3.32327
Potri.002G100500	3.39834	2.57511	2.19434	1.92984	2.16742	1.41922	6.20336	7.05917	3.78086	3.19269	2.46988	3.2227	3.61108	3.25397	2.44468	13.7605	6.98193	9.71078	4.67706	7.61041	6.20954	2.70243	2.25574	3.24912
Potri.002G100600	2.85854	2.26896	2.33772	6.49825	7.2127	7.12039	5.53653	5.69923	8.40572	3.82394	4.5541	2.74787	2.78106	1.27525	1.99935	4.24238	4.52338	3.312	4.08834	4.62979	4.45336	4.78711	4.8031	4.30951
Potri.002G101200	65.6819	69.9881	55.3614	11.4586	10.2392	12.212	38.8972	49.8685	61.8428	21.285	21.5322	23.4456	28.3089	21.6662	28.384	40.684	53.0108	52.5025	41.3921	34.599	37.638	41.1853	34.3546	47.1643
Potri.002G101500	24.7891	19.8584	20.7169	27.2808	25.3758	37.0929	38.2009	38.3413	37.2235	34.2253	26.7556	34.3002	24.0171	28.76	23.5595	25.3836	17.9973	21.8904	18.9995	21.8892	20.2118	18.5994	18.3117	18.5761
Potri.002G102100	1.54704	1.02486	1.10117	3.17604	2.02604	2.54443	2.40952	3.27265	3.22828	1.56108	1.20766	0.984847	1.50935	2.17551	1.19534	1.52392	1.8835	1.46514	1.86561	1.73857	1.38009	1.43627	1.44233	1.64752
Potri.002G102300	3.12431	2.10821	3.01939	6.45745	5.94039	8.08202	4.17192	3.81695	4.5282	3.73799	2.8265	3.2474	3.94997	4.7787	3.79682	2.5877	3.16584	2.44181	4.71519	4.48891	4.03296	4.47087	5.59943	4.01827
Potri.002G102400	2.44333	2.3974	3.08229	17.1943	20.2032	16.3456	10.0572	9.68156	11.8601	12.3715	8.67331	7.39137	12.241	10.6339	9.88553	6.47387	9.79873	7.03448	9.03327	7.17959	10.3577	10.0934	7.52527	8.33015
Potri.002G102500	34.6528	32.974	36.3092	25.6564	26.722	24.9167	66.8916	56.3533	54.4141	115.451	88.4809	83.6354	44.1559	35.003	46.1705	68.7036	51.7263	47.7111	68.2804	60.2374	72.9417	25.8049	20.4046	26.1791
Potri.002G103000	3.1199	2.80918	2.26952	8.29476	9.1326	9.16781	8.23214	7.75635	7.86974	6.97449	3.87295	5.90974	5.39038	5.0515	3.75681	4.54777	4.45638	4.85419	3.3549	4.19156	4.22251	2.15996	3.07982	3.35642
Potri.002G104400	97.693	77.3855	103.64	226.287	208.57	236.723	211.238	202.468	207.101	247.852	219.059	218.1	82.7326	99.2007	97.405	160.555	131.688	151.108	216.025	216.072	219.973	108.345	75.6863	93.7146
Potri.002G104600	388.46	352.631	285.723	64.9119	105.834	120.61	90.0691	124.335	192.873	132.889	164.025	118.531	114.26	132.184	134.563	143.001	167.047	141.531	242.527	277.328	319.626	250.929	257.065	220.208
Potri.002G105000	1.70007	2.2294	2.02327	1.93264	1.98926	1.84992	3.49131	5.12419	6.02425	1.18317	1.88591	1.70129	3.53933	4.21724	4.13676	3.5091	4.74496	3.06824	1.68454	2.97112	2.59596	3.05543	1.55158	2.79991
Potri.002G105300	1.52418	2.11062	1.59908	1.22443	0.748905	0.737239	3.45411	2.63272	2.93591	0.783124	1.41808	0.820946	1.80835	1.89466	2.17575	2.26991	2.54555	1.21066	1.23938	1.41334	1.27898	0.640876	0.825103	1.46421
Potri.002G105900	12.4571	10.945	10.7521	2.49871	3.45144	3.03432	6.07877	7.48517	7.18366	9.53482	8.7891	7.17391	7.64512	6.50689	5.63485	9.08564	7.77018	5.99407	12.5963	12.8836	14.6407	5.60127	7.95875	7.92967
Potri.002G106100	5.8369	6.99271	8.20452	2.4598	4.29439	3.78011	6.15417	6.14845	6.77355	3.48935	4.96234	2.93694	5.37411	7.3475	6.74474	3.16916	4.01043	4.05529	4.32157	5.80679	4.49422	5.75653	4.88819	3.90591
Potri.002G107000	4.27487	2.52311	1.83954	1.40269	0.851596	1.4584	1.25109	1.18214	1.62368	1.05996	1.33582	0.887051	1.31672	1.91074	1.97928	1.14814	1.18753	0.912351	1.70745	0.83333	1.91428	1.32814	2.1397	0.803787
Potri.002G107700	43.1073	35.5951	47.0943	20.5599	19.2536	19.0337	52.3302	58.944	60.4329	41.4669	40.3174	45.6206	71.27	64.7376	56.73	57.2656	50.7841	51.2951	29.8794	51.1111	40.4977	42.999	38.4761	48.9665
Potri.002G107800	13.2011	16.4022	10.9602	7.04902	8.49168	7.70348	8.12515	9.45012	9.73145	11.2764	11.4689	11.7676	14.3663	13.0651	14.4957	14.1596	17.4942	15.4056	11.7461	12.1896	11.3925	18.2862	17.1695	19.6439
Potri.002G108100	7.01664	7.48646	7.15143	20.5947	14.8957	15.3968	11.5487	13.4708	14.3068	11.1043	8.16332	12.3377	13.0991	12.7241	10.8189	15.9394	18.1146	17.6988	11.2882	10.2033	8.67279	13.35	14.0895	15.2193
Potri.002G108400	103.499	123.089	94.0281	76.6148	82.0985	77.2929	38.456	67.9445	61.9073	90.0366	89.2982	70.2796	71.3754	66.3354	79.0267	111.783	108.507	99.7335	83.9901	93.2611	97.0822	108.899	110.788	116.635
Potri.002G108600	39.5859	32.8461	31.4846	13.9347	10.9743	12.6065	34.1923	37.2207	45.0647	40.0911	43.3399	37.8124	24.4857	28.8425	27.9128	48.5437	46.2953	46.5794	24.5011	28.7144	29.5733	32.6582	30.0864	33.4479
Potri.002G109700	12.6385	15.3397	15.9593	3.96602	5.58619	7.51661	8.98832	6.69701	4.94501	7.61515	4.38127	12.2194	7.26315	7.16218	8.48915	5.74769	6.32921	2.80534	6.22241	8.83029	6.27854	5.74212	4.67858	7.90887
Potri.002G110000	3.48996	6.09369	6.28196	0.272574	0.474631	0.391361	4.98799	5.60194	2.54426	8.61445	6.72127	8.14098	5.9747	10.96	8.45737	1.26485	1.07552	0.941063	0.789115	0.851493	0.770548	0.631814	0.645963	0.796418
Potri.002G110100	5.65547	7.04784	6.88854	25.1464	22.5886	19.6346	12.6606	16.483	17.2816	19.8777	15.5279	18.3065	10.4405	11.3716	12.0442	20.9316	20.9223	22.4207	17.1689	20.2638	18.1383	20.836	22.3128	22.8062
Potri.002G110300	0.995075	1.53596	0.940674	0.326278	0.110473	0.140541	0.281314	0.398715	0.606315	0.578818	0.157692	0.23935	0.928589	1.03574	0.847309	2.50693	1.55207	1.51937	0.874508	1.40534	1.05653	1.79184	1.44337	1.96029
Potri.002G111100	1.7421	3.39928	2.65345	0.763361	0.861541	0.365344	0.470117	0.706694	0.305062	0.663826	1.58116	0.933307	0.31486	0.538493	1.20143	1.90739	0.390454	1.19991	2.32878	0.843062	0.915502	2.22314	1.25071	0.487905
Potri.002G111200	3.07306	4.21475	4.01234	10.3496	10.902	9.84599	6.8091	7.8291	7.52573	7.34318	6.9782	7.30068	5.15653	5.4626	5.97758	6.84069	6.55106	6.71623	4.99325	4.72585	4.06151	4.64822	5.30229	4.63923
Potri.002G111800	6.46108	5.84709	6.2351	11.8407	16.1095	13.1193	7.65836	8.76935	8.23217	11.5662	7.39132	7.46972	8.02825	8.61967	11.4878	8.78122	10.177	9.94341	9.75513	13.8293	15.3677	10.0549	11.7596	9.26129
Potri.002G111900	128.686	121.864	97.6616	113.44	122.802	136.873	117.562	126.965	144.162	60.877	83.8533	67.4899	126.088	129.317	137.087	136.179	162.406	161.156	115.248	119.2	111.11	171.924	156.124	179.384
Potri.002G112000	3.48592	3.41129	3.72796	5.18366	4.35751	3.42192	17.9066	9.92866	7.07182	11.3782	6.99344	11.1456	15.3352	11.6005	12.2845	1.78652	2.07236	1.47508	3.27181	2.92166	3.93015	1.56169	1.09824	1.52329
Potri.002G112500	61.9187	72.5653	57.7257	24.3331	30.9524	29.4844	31.9995	38.9799	35.8211	40.0174	43.2078	36.2016	39.8411	36.2743	38.1385	37.6643	41.4988	43.5446	39.5918	40.1323	43.1695	49.3735	50.3442	50.3095
Potri.002G112800	11.92	14.5229	9.93199	6.36889	7.89671	7.5667	4.80619	7.19989	5.88801	16.2877	12.201	11.4882	9.87879	8.13128	9.42382	8.04095	8.87823	5.94849	8.73744	6.30075	9.73607	5.01023	4.65714	5.16004
Potri.002G112900	1.80615	2.389	2.61774	0.54055	0.0770618	0	1.01622	0.853352	1.26201	1.00941	0.982148	0.904377	0.387242	1.08374	1.25375	1.03077	0.523871	0.570177	1.71105	2.11145	1.05773	1.06528	1.11872	1.16377
Potri.002G113700	13.8856	15.2358	18.676	18.8648	20.1728	22.2812	25.9837	17.8228	17.6607	28.8956	27.0919	31.6887	12.7068	14.2103	16.0072	14.6329	19.7347	16.1673	21.3188	17.4792	16.2504	13.3084	15.2392	16.8175
Potri.002G114300	5.33189	5.3134	5.62272	1.37066	1.53728	1.38374	4.27336	3.85431	4.26222	4.40271	4.22902	5.44636	3.8956	4.29059	4.01112	4.57536	3.61495	4.92337	3.66811	3.97363	4.39212	3.10075	4.68443	4.79095
Potri.002G114800	5.41413	4.65111	5.82224	11.0331	9.02219	7.66768	7.92041	9.72476	12.937	2.94154	3.60357	5.20996	4.25101	5.71686	6.75871	8.08884	8.29043	8.00927	4.85156	7.22346	5.49354	8.30091	6.38644	7.54447
Potri.002G115000	1.48589	1.89216	2.01659	4.12893	3.5513	3.7087	3.22973	2.47824	2.32257	2.30749	1.51321	2.55996	2.32453	2.09821	2.64864	2.37141	2.84259	3.06821	2.35378	2.20437	1.64279	2.54008	2.69315	3.15181
Potri.002G115100	2.42669	1.95628	1.98742	2.05928	2.52866	2.64133	2.57024	1.64714	2.2055	0.830917	2.12323	0.671396	2.31032	4.26115	3.45712	1.30352	1.82573	1.61846	2.01032	2.14693	1.94283	4.62645	4.58861	2.77278
Potri.002G115400	13.1729	13.4638	12.9826	2.26763	2.7299	3.25586	10.5515	8.957	11.4787	4.99561	5.21886	3.08052	5.30013	9.59785	3.96552	2.83304	4.38176	5.94071	8.23554	12.0211	11.1805	9.11984	6.50185	4.18705
Potri.002G115600	2.4007	3.39109	4.04085	1.32183	1.34999	1.58675	3.04268	2.33507	2.67585	2.10297	1.5859	1.53662	2.3864	2.14005	2.42144	2.7343	2.43842	1.63495	2.03986	1.78052	2.52085	2.00141	2.76928	2.4376
Potri.002G115900	2.45907	2.0107	1.66186	0.451534	0.917295	0.324156	2.29414	5.5805	1.69169	3.35723	1.63672	3.72639	1.74602	3.98154	2.66497	0.705148	1.6167	1.26425	2.06624	2.16925	1.89534	1.54983	1.04035	1.22655
Potri.002G116000	4.47878	3.842	2.99528	0.963743	1.91434	2.30623	3.32373	3.64018	4.3906	2.54776	2.5729	3.14213	3.02108	3.44456	3.33698	2.8897	3.74641	2.42381	2.35207	1.44754	2.54281	2.16518	1.42112	1.39622
Potri.002G116300	18.3742	17.4429	20.2186	5.1113	5.49913	6.03564	11.0614	10.2951	14.3175	12.0634	11.0818	11.6808	6.91579	9.09833	8.11973	17.0684	13.243	14.2478	9.18095	7.0905	6.93207	4.29279	4.69597	6.10636
Potri.002G116500	3.30577	2.5795	3.81854	0.628218	0.96684	0.532996	1.68824	1.99853	1.64327	1.13234	1.89271	1.15212	1.51937	2.49781	2.38195	1.35566	1.08083	1.17824	2.09073	1.51376	1.4726	1.81768	1.57902	1.13158
Potri.002G116800	1.48979	1.36241	2.78199	3.96836	4.43609	4.34115	2.17237	2.51916	3.77589	1.90622	2.78339	2.9265	2.18241	2.22172	3.56897	2.91173	3.35076	5.64368	3.78835	2.50439	3.85274	2.27996	4.79898	2.89873
Potri.002G117000	6.0781	8.32147	6.02729	8.65033	4.69435	6.92411	7.46196	8.60531	8.38335	12.2036	9.4062	13.0451	14.1724	12.4169	14.421	14.5728	13.7208	13.6091	5.47757	5.99174	6.07281	8.69005	6.85189	6.62696
Potri.002G117100	1.93329	1.55256	1.56512	0.388271	0.0751214	0	2.11789	1.23239	0.997486	4.05173	2.22121	3.11953	6.79485	4.53884	4.62682	3.18768	4.08544	3.07336	0.580161	1.17616	0.731743	2.35383	1.63582	2.62345
Potri.002G117300	4.084	4.05825	7.37919	4.55671	4.6902	6.67336	7.40851	8.50438	6.11854	6.18158	3.14612	4.79119	2.93199	3.34299	1.86464	3.87115	4.19531	4.40498	5.95763	9.54155	8.19732	6.59733	4.92744	3.61142
Potri.002G117900	7.22872	7.63374	7.70267	17.357	15.6135	13.7836	8.78902	8.73653	8.16951	7.40156	7.93012	7.30952	8.27281	8.64642	7.622	8.51329	8.65879	9.11961	8.37691	8.63326	9.74	9.25392	10.006	9.86115
Potri.002G118000	20.7799	14.3473	12.0858	14.9194	15.3153	19.784	11.0804	20.0228	19.5577	9.02399	8.48569	10.0306	14.7768	16.8035	12.8125	21.093	23.4606	23.3394	13.8325	16.2882	18.3488	19.7283	18.2554	23.1207
Potri.002G118200	0.783248	0.533697	0.566086	2.05543	1.42028	1.38525	2.48001	2.14361	2.16249	1.22566	1.9115	1.23087	4.20435	3.25498	3.301	4.24493	3.13256	3.56055	1.31625	3.27996	2.21354	1.09947	2.06183	2.62746
Potri.002G118400	9.46532	8.94317	14.2099	19.5401	16.525	23.1047	34.4134	24.2613	21.4654	34.738	35.2237	31.4574	16.4657	14.9691	21.4302	35.7898	26.8634	24.2868	59.5339	43.8245	44.5363	19.5881	11.7883	18.9315
Potri.002G118500	4.0158	3.23841	2.97743	3.18165	3.34701	3.84579	6.67115	5.17853	5.83698	5.68286	5.57868	4.25183	3.2045	4.65585	4.12247	5.38005	4.70808	3.96021	9.51921	9.15886	9.22883	3.98958	3.67327	3.76445
Potri.002G119000	1.7246	2.02709	2.12461	3.15187	3.2367	2.28758	1.66378	1.61606	1.41184	1.9879	1.38701	1.48214	3.72867	3.07855	4.30649	3.33194	3.40148	3.55242	2.98877	3.67221	1.4954	4.15008	4.25612	3.49774
Potri.002G119300	11.7768	9.36849	10.1803	26.0114	22.7548	23.0432	45.8532	51.0818	53.4869	39.1573	37.0518	42.7282	42.3415	38.4349	38.5347	108.513	84.9819	91.5917	54.0378	74.4439	64.2776	15.0804	13.8666	18.0678
Potri.002G119400	4.90584	6.39741	5.27957	2.40087	3.98779	5.85366	7.03021	10.87	6.95153	9.83242	11.7599	6.75688	6.44611	8.30836	7.05825	6.56492	4.58772	4.91313	10.5423	5.58323	6.41067	3.67506	2.89456	2.95323
Potri.002G119700	4.12791	6.55464	5.81184	1.18432	1.12278	0.935247	8.60653	14.9988	5.25353	8.96012	10.9572	15.3487	9.23249	11.8634	11.7431	1.10972	0.908661	1.60564	1.54843	2.66827	1.77546	1.77383	1.23702	1.13545
Potri.002G120500	27.3852	27.5407	29.6515	73.8702	55.0795	62.5219	29.7072	29.3726	27.8269	32.6983	32.3296	35.349	31.7176	29.2584	34.8628	35.2387	36.184	36.2263	29.3569	28.6209	28.4417	26.6396	26.7235	27.0257
Potri.002G120700	43.4716	31.3706	50.4933	4.19637	2.88982	3.8806	18.4554	36.6625	52.1574	18.1594	22.3602	32.03	9.97442	13.3795	22.1645	10.3669	7.6883	5.78562	21.0471	19.8263	21.1545	4.9417	4.13692	7.30386
Potri.002G121100	0.807959	1.03225	0.710972	10.5705	8.03704	11.4493	3.91161	5.27917	4.50218	3.77363	3.26501	4.05284	4.30257	5.03651	5.61849	4.37307	4.86131	4.67309	3.2126	3.41007	2.50208	4.39777	4.32972	3.61513
Potri.002G121900	3.51187	3.43223	2.98113	3.33604	2.31484	2.77931	3.17053	4.50676	4.36986	1.33233	1.50711	1.73724	2.49718	1.48172	3.53274	4.63093	4.97162	5.09816	1.26542	1.47374	1.63001	2.0305	1.39176	1.44781
Potri.002G122300	13.0035	15.4728	13.5808	80.1008	79.1851	81.0376	53.195	46.3331	48.1795	43.4819	47.7423	55.7101	39.0195	35.6353	40.2438	42.7075	44.4999	49.0767	46.6303	39.0533	42.5866	41.4013	44.5926	45.8902
Potri.002G122600	51.3157	49.2373	45.4042	48.4332	51.1664	44.3227	42.8706	54.6372	56.681	83.8936	68.505	65.153	67.2899	49.6191	60.2011	114.391	104.914	97.5762	69.3091	85.5084	82.4597	47.9815	46.6083	57.7558
Potri.002G122700	23.4093	25.0565	20.542	7.49206	7.71791	7.33984	9.8886	7.72724	9.8261	18.085	19.5803	14.283	28.1022	19.0594	21.4464	21.3377	22.7871	17.6253	13.4988	11.1064	15.0759	14.1416	17.0534	12.9195
Potri.002G122800	52.1381	79.0293	46.4756	17.8743	20.7151	25.2808	20.7562	32.6996	21.3226	60.4114	51.0835	54.4165	56.6693	52.1295	54.4442	62.6046	46.1677	53.6237	31.392	26.9885	24.8495	38.5697	30.8155	36.8309
Potri.002G122900	2.06279	1.44255	1.498	0.174433	0.0787472	0.125225	1.18167	1.67944	1.04563	0.788781	1.28464	1.35069	1.61882	1.80472	2.05902	2.21558	2.70638	4.04426	0.418112	0.693523	0.139466	0.762003	0.285795	0.222979
Potri.002G124000	4.71493	7.02066	3.9156	3.63387	2.60396	4.49974	2.69971	2.86216	2.8583	4.77518	3.95593	3.9022	6.7091	3.98753	4.38778	8.43129	7.92651	8.0013	5.103	6.70152	5.3727	7.29525	5.03239	5.30879
Potri.002G124600	31.0491	35.0863	27.5695	9.30135	11.6868	15.0503	20.9887	21.0697	24.3499	21.6116	24.6595	22.7886	22.929	28.2191	29.507	28.1662	28.0809	24.5865	24.4169	25.9059	24.5326	26.2343	22.8147	21.0861
Potri.002G125200	8.30284	8.11212	7.78422	8.04732	9.51548	10.2433	7.47205	6.05164	6.97613	4.50565	6.49645	4.31397	6.93209	10.7859	11.7399	3.75085	4.63858	3.63061	5.9891	7.71163	5.86495	9.94751	8.82375	6.25129
Potri.002G125700	2.25765	3.04395	1.75162	7.56331	5.48747	5.37429	1.42588	2.14343	1.71173	4.14762	4.103	2.64203	3.34243	2.55879	2.42933	3.18185	3.63173	3.13894	3.17847	3.98897	3.1007	5.05714	4.78922	5.37672
Potri.002G125900	2.13132	2.44244	1.65497	12.4262	9.41596	11.2115	6.19884	4.87048	4.91404	4.25018	2.82999	3.26689	4.68666	3.47701	2.49059	6.35241	4.51151	5.9637	5.29114	6.0166	5.69355	5.43965	5.64239	5.27272
Potri.002G126300	1.46811	1.324	1.10646	9.89759	7.95512	8.40039	2.76289	4.00768	3.57647	5.01943	3.64037	5.28715	3.66272	3.6215	4.03998	4.73816	4.32919	3.6259	3.32584	2.66634	3.21716	4.01199	3.09742	3.42909
Potri.002G126500	2.8093	2.72246	3.6301	1.45439	1.449	1.20012	2.40909	1.85714	2.02424	1.02925	2.86245	1.85994	3.24765	3.04251	3.26252	0.835414	1.48782	0.886856	1.81411	1.61732	1.32323	1.81527	1.37634	1.4745
Potri.002G126800	3.62962	3.8392	5.03303	10.9512	10.0102	10.8557	10.6907	7.38243	11.4628	4.0334	3.55819	4.43546	4.48903	3.30058	3.62861	8.89529	8.91382	8.95339	8.37809	7.23432	9.10832	8.67509	10.624	9.01486
Potri.002G127000	4.02125	2.58347	4.1519	1.41523	0.66668	0.574258	4.8505	4.88752	7.00814	0.995262	0.722228	1.956	0.609114	0.303843	0.338952	0.960927	0.818302	1.19691	0.241348	1.99792	0.922444	0.460798	0.453669	0.353955
Potri.002G127400	8.34842	8.66717	9.65313	18.8788	17.5581	19.9789	13.4315	15.8103	16.5874	10.1947	10.0996	9.45868	9.54024	9.05222	8.22818	13.9207	12.6141	13.0425	13.2563	14.1021	13.4265	11.7651	13.2703	12.9609
Potri.002G127800	3.40617	4.40295	4.78863	5.75429	3.3244	4.56432	4.11377	5.72201	5.49971	1.76364	1.16689	1.67274	3.3361	4.20115	3.73661	8.54643	9.50907	7.59022	4.2089	4.95963	4.97076	6.88075	5.93369	7.30431
Potri.002G128100	19.5774	15.0274	18.3906	5.20032	5.78837	6.65042	13.0179	11.3905	12.3178	9.55713	17.3856	10.0133	10.5771	15.149	15.8723	12.1259	11.0274	12.2862	12.4421	13.8118	12.7513	13.2441	11.5904	10.2002
Potri.002G128400	1.46504	1.04535	2.07047	0.266473	0.390969	0.542018	2.21545	1.60349	1.17139	0.926909	1.19589	1.38464	1.09911	1.19052	1.29313	0.915515	0.885944	1.02097	0.812928	1.26547	1.22506	0.997777	1.17335	1.10706
Potri.002G128500	3.38808	3.12994	2.60068	0.811298	0.815218	0.601218	1.99856	2.18053	1.19229	1.52937	1.51783	2.04783	0.971511	1.10769	1.1945	1.96178	1.04413	1.82033	1.26603	1.5261	1.53796	1.82922	1.38285	2.30835
Potri.002G128800	3.39762	4.18867	3.31402	6.80952	7.73613	6.949	1.9062	3.31352	1.88916	4.63942	5.98379	4.30036	5.88431	3.09653	4.07435	2.7069	5.03743	4.24609	3.09031	2.685	2.93596	4.14421	4.59875	4.4962
Potri.002G128900	8.39579	10.3132	12.4498	0.804409	0.79613	0.844015	11.3179	14.47	16.8769	21.1148	11.3215	21.4855	9.76229	10.345	10.2744	25.3177	20.3193	25.8235	10.5981	14.761	13.2094	4.24772	6.42507	6.76292
Potri.002G129100	2.70028	2.34427	2.90176	3.3976	2.12377	2.13893	1.93146	2.39533	2.33434	1.81366	1.75035	2.06103	2.13443	1.69616	1.54252	3.31417	2.71372	2.86544	3.05826	4.01789	3.55758	2.95214	2.98676	3.22397
Potri.002G129200	3.87774	4.52957	5.32312	2.28072	2.26015	1.67726	3.15175	3.02808	3.06778	3.36683	3.14939	2.78847	2.75332	2.82534	2.27631	3.19688	3.30055	3.01665	5.60017	2.13795	4.13627	3.12435	3.41779	4.83539
Potri.002G129300	8.41672	7.67663	9.40405	14.779	12.0826	11.6632	12.55	12.0626	15.9029	14.8711	13.3405	12.8594	9.47052	8.39666	8.7018	18.4639	17.4603	16.1083	16.3912	17.9218	18.3298	12.8492	12.4196	14.7205
Potri.002G129500	0.469597	0.869943	0.63637	11.1052	6.48227	5.45033	0.871226	0.392896	0.480542	0.934959	0.651161	0.778326	0.671026	0.532235	0.816388	0.589133	0.699474	0.750492	0.18496	0.593701	0.480709	2.8251	2.57858	2.32075
Potri.002G129600	6.93096	5.68528	5.87366	8.44051	10.1825	10.1839	12.0124	16.626	16.9221	4.1079	2.98728	5.33324	11.4974	11.7081	11.8331	13.425	15.1286	13.3371	6.39872	10.9041	7.69839	7.56915	7.66994	11.4242
Potri.002G129700	6.49048	5.76381	5.74657	29.626	21.9951	20.1517	4.12702	5.01373	5.02134	4.63824	3.16326	3.57409	6.98067	7.3321	6.32285	5.48893	7.20513	6.54993	4.62666	5.91325	5.45363	7.87337	7.73055	6.66514
Potri.002G130200	1.86231	1.15092	2.00615	1.21773	1.46073	1.74841	2.14268	1.39145	1.96046	0.32676	1.44131	0.382841	1.59291	1.71803	1.91655	0.999745	0.818615	0.820333	1.45564	0.876085	0.751076	1.95413	1.49636	1.33425
Potri.002G130300	2.64463	2.72368	2.68602	0.713584	1.07626	0.651994	1.37831	0.846784	1.20549	0.710799	1.05256	1.20953	1.44488	1.34997	1.53149	1.60066	1.62588	1.75897	2.24761	2.08485	1.90611	3.19822	2.63059	2.50849
Potri.002G130700	22.6417	20.3095	26.378	12.9585	13.6774	12.9149	46.6347	41.1166	42.1376	29.4815	29.8152	36.7541	18.3638	17.8739	18.4011	31.9043	24.6428	32.1966	22.5979	27.1518	24.7226	20.0592	17.8807	24.8705
Potri.002G130900	1.37822	1.5047	2.19182	0.805217	0.817902	0.72258	1.20874	1.3977	1.59889	0.892785	1.04241	1.01524	0.99637	0.816527	0.910879	0.97455	1.33855	1.03827	1.48046	1.20054	1.47873	1.09923	1.97893	1.35097
Potri.002G131300	1.46899	2.82087	1.93036	5.39982	5.73916	4.67237	2.09219	2.16512	1.77922	3.1533	3.11099	3.5196	2.94261	2.19468	2.70156	4.57938	3.73141	3.68884	2.96892	3.41229	2.95925	2.74497	3.05404	3.33703
Potri.002G131500	4.00978	4.76474	5.59044	2.09509	3.26309	2.97053	7.48355	6.51695	4.48982	6.0943	6.14777	7.58851	2.59246	4.35989	4.03933	3.14098	3.1613	4.07536	4.14306	5.06731	4.61701	2.09196	3.9261	2.91251
Potri.002G131600	2.98586	0.653957	1.68156	1.19933	2.08838	0.737995	0.633091	0	2.05408	1.25153	1.89271	1.04738	0.848021	0.241724	1.88759	0.214052	0.701082	0.201984	7.16822	3.17891	4.72603	3.63536	1.68429	2.62818
Potri.002G131700	0.866685	1.25881	2.02303	2.27194	3.02735	1.63102	3.02403	2.27969	2.76774	7.07429	4.3517	4.52503	2.13114	3.05027	2.13392	1.64812	2.06176	1.296	2.53924	2.18539	3.42791	1.46358	1.0807	1.59265
Potri.002G131900	2.28509	3.04638	6.56043	0.558692	1.40522	0.572977	2.45765	3.28064	3.63611	6.57971	4.84933	3.2202	2.17273	3.15292	5.65271	2.69227	2.77602	1.31729	3.33923	3.70214	4.59457	2.29119	3.2365	3.46887
Potri.002G132000	2.18809	2.69912	2.00776	0.969805	1.23135	0.696221	2.23971	1.61606	1.74403	4.49084	3.09685	3.33481	1.72504	2.99304	2.09873	2.19605	2.97629	1.42913	3.56615	2.65087	2.98042	1.5887	2.01102	2.5569
Potri.002G132100	5.35372	7.32941	7.98719	2.60418	2.35129	2.77598	4.81136	3.3752	4.8724	9.67609	7.5735	7.33271	5.17536	4.34212	5.40277	4.83095	4.27861	4.00041	10.8335	9.67407	10.9312	3.93982	4.36372	4.79165
Potri.002G132200	17.5231	22.4813	22.7979	11.7799	10.4499	8.96418	13.7839	12.4322	13.2048	15.5195	15.5346	16.1307	13.0459	11.3845	12.6536	14.4227	15.1839	15.415	16.4411	14.3628	15.7171	16.798	15.5972	16.7147
Potri.002G132300	1.14255	1.55704	1.34053	3.6714	2.84133	1.88264	2.47638	3.10753	1.834	1.96122	1.87098	2.1375	2.2174	2.03492	1.65095	2.34802	1.92261	2.93702	0.228578	0.695096	0.104836	0.381865	0.59079	0.446969
Potri.002G132500	4.07794	2.71405	7.66422	4.57112	3.30178	6.01626	5.81793	4.9935	4.20153	4.13409	3.78729	9.40777	8.57868	9.56623	10.5517	12.6591	9.11857	7.63429	8.66587	12.8229	10.2334	9.60399	9.54902	12.3683
Potri.002G132900	2.58781	3.01871	2.43954	0.248562	0.336637	0.259553	1.6421	1.707	2.00472	1.83926	1.65376	1.10509	1.50989	0.860768	1.10249	1.101	0.924639	0.745897	2.77711	2.75512	3.68562	2.53831	1.66602	3.1485
Potri.002G133100	12.9695	10.2814	9.82042	18.1949	13.6288	13.5364	7.10506	5.33556	5.30107	7.63719	6.21103	6.74202	6.226	7.99504	8.15898	6.06386	6.55098	6.71062	5.91396	6.76928	7.16198	8.2782	8.68097	6.95159
Potri.002G134300	4.81956	5.50177	5.94258	2.24594	3.35956	2.79155	3.75726	4.2267	4.54131	4.11024	3.14766	4.28286	4.00275	3.4288	3.24466	8.355	8.16151	9.06953	5.21546	4.64249	6.21129	3.93288	5.49911	5.69915
Potri.002G134400	2.1582	1.73318	2.60453	14.9847	12.052	13.1071	7.71389	6.83952	6.2994	5.04002	4.69051	5.25611	6.5674	5.8656	6.20925	6.18874	6.58773	6.21526	6.75413	7.94831	6.61985	7.39722	7.848	7.87006
Potri.002G134500	21.5278	24.4911	17.7897	11.7579	16.3369	12.7253	12.2614	14.8395	16.867	22.764	22.5484	21.2994	16.6546	11.6801	14.4687	38.4849	37.9291	33.2615	16.0368	14.4047	14.2232	14.1049	16.2583	19.5101
Potri.002G134600	64.1164	45.9884	49.9912	36.9374	39.5838	48.9518	60.9861	52.954	58.7639	79.8744	71.0845	60.8594	42.1875	51.9476	52.0906	35.7825	35.4173	33.0048	62.1683	63.9105	61.9485	59.5309	45.8576	45.4185
Potri.002G134700	5.37613	2.39129	4.1701	1.63956	2.05805	2.81341	10.7376	7.95206	8.91736	15.5236	10.8232	10.9518	5.29464	5.0777	5.72738	3.74702	4.17268	2.64004	7.16287	10.4935	8.00922	2.5455	2.16214	1.94251
Potri.002G134800	2.01598	1.99295	2.14972	4.5134	3.95526	4.38375	2.45257	3.30336	2.89651	3.40773	3.00624	3.01878	4.07366	2.54709	2.92498	4.54418	3.17768	3.8185	2.84637	3.51856	2.73831	3.61194	3.52343	3.80109
Potri.002G135100	2.6353	1.77479	2.13416	3.77456	3.42284	3.93503	4.0023	3.15404	3.36444	4.74377	4.28307	4.65501	2.21347	1.99121	2.99617	3.17797	3.03869	2.86338	4.09821	3.54517	2.99165	3.33876	3.04511	3.41949
Potri.002G135200	6.40922	5.03905	6.47861	3.56453	4.11238	3.41196	8.78088	8.79979	6.8059	6.75056	8.38593	7.58631	7.51457	7.63664	7.68795	5.11305	6.34755	6.53682	4.66041	5.59886	3.79996	3.62511	3.24456	3.03771
Potri.002G136100	3.74424	3.45458	4.90691	1.17064	1.60746	1.49404	3.00391	3.23315	2.92388	3.13882	3.21056	2.54445	3.35981	3.71608	3.63369	2.23441	2.32856	1.91676	2.21078	2.11167	2.16442	2.53664	2.73715	2.66032
Potri.002G136400	0.764124	0.84348	0.69284	1.35047	1.42994	1.37493	0.937539	0.763769	1.413	1.53737	0.644214	0.720489	0.972254	0.866048	0.541028	2.30072	2.63743	2.25785	1.38042	2.18026	2.20858	1.01134	0.995688	1.03579
Potri.002G136600	2.91356	3.03708	2.73837	8.18426	7.74639	5.65291	3.72294	4.28773	3.45651	5.49958	5.11562	4.58622	3.95113	3.7177	3.17146	6.11945	4.91561	4.82423	4.72198	4.70427	6.22759	4.68188	3.8666	4.41861
Potri.002G136700	11.6179	12.494	13.4663	35.1208	28.7152	24.9365	12.2703	10.9318	12.8677	8.27847	9.80597	10.1954	10.0173	8.78792	11.0807	14.9048	15.6291	16.7434	13.237	11.5893	12.7019	14.8903	13.8123	12.6568
Potri.002G136900	2.50534	1.96975	3.2289	4.79937	4.82255	6.22405	1.9069	4.12777	1.8561	3.71582	2.7792	2.08214	1.72414	3.27637	1.94932	1.9342	1.26702	1.46013	1.82174	3.48804	1.67107	2.8985	0.951217	1.38534
Potri.002G137800	2.81794	2.74036	2.93902	6.17587	6.3699	7.25793	4.62907	4.7367	3.95241	4.17415	3.30806	4.72932	4.35131	4.40312	3.97795	3.81669	4.18191	4.53428	4.82751	4.42737	4.53367	3.81299	3.754	3.65233
Potri.002G138200	29.672	25.0051	32.7385	6.59925	6.9352	4.55638	18.8772	23.6362	23.13	20.0575	17.3292	23.3235	15.5732	16.7895	16.6863	16.5344	16.1211	19.2159	11.5042	18.3043	14.6613	18.8139	15.5539	20.79
Potri.002G139000	26.5383	31.7689	30.0961	18.9244	17.6404	17.8628	10.8273	14.405	13.83	16.9445	14.5179	13.6397	14.5995	12.1961	12.0426	23.6795	21.152	22.1379	25.6208	30.7698	30.0864	19.3189	28.2788	25.3112
Potri.002G139100	29.4388	39.8288	34.548	22.419	19.8099	16.4871	9.26064	19.2867	14.5862	13.2666	17.3666	11.3652	17.4228	15.8149	20.6544	29.8875	25.3117	24.8183	30.7414	30.6175	35.4124	24.3988	33.2602	28.8331
Potri.002G140100	235.487	215.763	236.934	91.8131	106.127	115.226	193.293	183.165	181.541	148.804	212.233	158.768	144.456	175.5	193.001	120.325	117.964	129.302	170.112	152.823	163.05	176.299	147.433	129.725
Potri.002G140300	31.7095	22.2979	24.4178	70.816	85.237	83.8778	55.1375	52.1454	44.018	73.7924	43.6647	63.6593	37.5306	38.1913	39.3435	23.4231	24.0437	19.6601	27.5321	29.3034	38.249	18.3982	24.3739	19.364
Potri.002G141000	19.5859	16.3162	16.3017	39.8888	42.2697	45.4407	29.5294	27.5492	26.489	25.2062	27.9497	27.4858	27.2123	27.3211	25.7361	25.1908	24.9207	25.926	29.7292	25.4253	27.9806	26.677	24.8087	24.3265
Potri.002G141200	8.11154	7.05096	7.47139	13.2458	12.1657	10.8426	4.31312	6.32575	6.86316	9.05603	5.00368	6.29171	4.70984	4.59676	4.21736	6.42916	5.4824	5.02568	8.59931	8.31315	7.99763	7.98117	6.58549	8.25198
Potri.002G141700	2.76784	2.07912	1.97195	4.60775	6.24045	7.15429	3.46462	3.42248	3.59714	2.8235	3.58829	2.16172	4.07731	3.66617	4.17413	1.80732	2.54867	1.98966	3.50254	3.51485	2.79518	3.07615	2.73229	2.15743
Potri.002G142100	0.567893	1.16087	2.89174	8.59195	11.7394	11.1354	7.02394	10.1362	7.74838	10.1561	6.29969	5.29886	7.43273	6.32915	6.58182	5.41462	5.98927	6.90213	4.87115	11.4876	7.75107	11.578	5.97972	5.44297
Potri.002G142600	3.01905	2.00301	3.18425	3.91454	2.59318	2.62697	1.46743	1.98529	1.88744	1.19884	2.05644	1.76875	3.21167	2.22114	3.34837	3.45531	4.57038	4.11326	2.33649	2.42478	1.63295	2.54914	3.76455	2.55638
Potri.002G142800	4.03851	3.88489	5.46299	3.53055	5.94463	6.80453	6.62081	2.72077	2.63116	2.22382	7.02738	3.88878	5.51004	10.5006	10.1121	2.14582	2.21257	3.22475	4.20013	2.82426	2.13617	6.987	8.4032	3.7406
Potri.002G143300	3.0857	2.41697	4.6896	8.01575	7.02819	6.68586	3.39563	5.19879	4.49948	5.24606	4.28675	4.75852	3.69799	2.94165	3.09925	5.47028	4.92948	4.86146	4.87659	4.54402	4.22319	4.07706	3.98551	4.56062
Potri.002G143400	17.5922	19.3076	14.7793	28.3729	25.1306	18.1745	37.7374	28.0444	25.8676	18.8005	15.2944	27.3911	28.9678	19.5837	18.7903	8.62597	9.71182	8.30924	11.8481	15.1076	14.2753	7.76483	10.8263	8.36629
Potri.002G145000	4.43516	4.53311	4.15613	13.9207	12.8941	12.3558	5.9712	5.42891	5.18189	6.39988	5.18882	6.23666	6.50471	6.18043	5.23989	6.61614	8.66394	7.55146	7.10203	6.96676	7.86893	7.41166	8.75638	9.28325
Potri.002G145300	4.08484	3.4049	3.8695	3.95055	3.27927	3.61373	5.68997	4.6365	4.27792	4.322	3.56349	4.7132	4.96723	7.10188	5.76639	7.32375	5.14948	7.58693	3.29068	6.62898	4.92896	1.63034	2.8579	2.48428
Potri.002G145500	0.49498	0.612419	0.770259	52.4879	50.7638	37.8913	6.59899	8.48608	8.90715	14.8288	19.4492	11.1049	9.14144	3.8975	4.64431	34.7485	34.576	34.2452	39.265	31.6467	31.349	24.8673	23.0167	27.689
Potri.002G145800	3.25131	2.76927	1.60218	1.54779	2.75131	4.37519	1.37024	0.859737	0.985805	0.605689	0.200373	0.650504	1.79553	2.1837	2.28378	0.846001	1.13805	0.741285	2.40308	2.24358	1.04416	3.98443	3.32842	1.2366
Potri.002G147000	3.3584	3.8926	3.44638	0.945665	1.67628	1.63733	1.84994	3.04352	2.55093	3.06208	4.37842	2.83948	3.39002	3.59054	4.31186	4.06559	3.38591	3.13141	1.87278	1.89835	2.10149	2.6557	3.14437	2.29326
Potri.002G147100	8.06722	9.09653	13.1315	4.13929	3.96384	4.92263	18.9	14.7242	15.5393	30.3672	30.4268	25.4574	13.762	12.6826	18.0964	21.6257	16.8094	19.4207	21.9755	23.2729	25.2225	8.66279	7.65534	10.2619
Potri.002G147700	0	0	0.0384816	15.1188	9.43082	6.53026	0.734055	1.49837	1.01534	0.75284	0.433136	0.575248	0.970326	0.973581	1.18482	1.84182	1.28351	1.62705	3.93698	3.82444	4.85276	6.96865	6.16704	7.89897
Potri.002G148000	24.3479	26.3662	24.3304	3.71385	2.98435	2.73726	11.2224	12.0748	12.3186	8.70699	11.5901	11.503	9.40544	9.85058	9.04047	10.95	9.82731	11.2376	20.4261	17.2595	17.9349	17.1199	18.1024	16.711
Potri.002G148400	7.3597	7.13092	9.5594	3.07578	2.22168	1.91368	22.9832	12.7186	11.8	7.38224	8.87207	11.3234	12.9825	10.9451	7.7992	4.09886	3.95058	5.39878	4.0214	7.38262	5.16431	4.00959	3.23363	4.63077
Potri.002G149000	1.43245	1.15586	1.33745	1.63526	2.29672	1.56527	1.41737	1.74936	1.23439	1.32723	1.2545	0.962633	1.68622	1.96531	3.19329	2.79966	4.49191	2.89172	3.48416	2.72906	2.2154	2.87254	3.05137	4.25815
Potri.002G149600	2.03335	0.950059	3.09185	1.07342	0.948112	1.34018	1.0922	2.12573	2.51787	1.12015	1.35337	1.94006	2.19449	3.09471	2.49741	2.68213	2.29167	2.03574	0.122038	0.371111	0.391804	0.0582506	0.630843	0.59659
Potri.002G150600	15.8046	15.0656	13.2358	8.25596	10.0677	9.30364	10.7361	11.5834	12.6189	21.5899	19.9394	17.4533	14.7337	12.9009	16.7212	24.4507	18.1365	17.6435	23.0505	20.2266	21.5385	13.6299	13.2169	12.8241
Potri.002G150800	3.10865	3.11018	4.09938	2.55005	2.00072	2.27257	3.01094	2.79383	3.6265	2.9914	2.4042	2.98875	4.26525	4.29247	5.0099	3.95488	3.7241	4.29171	2.75921	1.79466	1.32877	3.09499	3.28482	2.2481
Potri.002G151200	3.57692	4.231	4.63432	1.84031	1.22434	1.94697	2.66439	2.25964	2.63211	3.13332	2.76416	2.52634	2.19729	1.59428	1.27036	2.13783	2.84044	3.15918	3.37699	3.29472	2.78791	2.57903	2.18206	2.97156
Potri.002G151600	1.99073	1.82051	2.37502	11.7838	12.6534	12.2059	8.08642	9.81811	8.37554	5.18219	3.95175	6.99776	6.35322	5.70003	8.08083	8.62283	5.42458	10.022	5.6124	9.14704	8.2775	7.45888	7.34348	4.84176
Potri.002G151700	7.4189	5.69802	7.60759	0.516753	0.6532	0.989269	1.69729	2.79381	1.77598	5.06892	6.04157	4.63317	1.23622	1.94416	1.62661	1.11904	0.916294	1.78699	0.360333	0.273939	0.702376	0.472981	0.592662	0.704606
Potri.002G152700	2.01626	2.14322	2.27858	0.79907	1.95968	0.713188	1.72903	2.13528	2.95166	0.811318	1.64021	1.7427	2.16459	1.34065	1.3936	4.4789	4.57324	3.53897	0.762376	2.26111	1.42454	1.91382	2.44151	1.71163
Potri.002G152800	2.26649	1.03845	2.15672	0.251138	1.10541	0.540876	0.850651	1.11598	1.12908	1.24484	0.866978	0.69086	3.18526	2.12591	2.37156	1.72566	0.834961	0.888204	0.57461	0.582454	0.602383	0.861996	1.23441	1.12361
Potri.002G153200	1.23966	0.817447	1.26117	1.95961	1.34874	1.33762	0.474818	1.35615	1.15542	0.670464	1.10901	0.746256	0.755269	1.58631	1.51681	1.12377	1.01876	1.36339	1.42804	2.21388	1.19435	1.84441	1.50007	2.21753
Potri.002G153300	1.72704	2.14343	2.55314	0.0990996	0	0	1.09855	1.10092	1.18809	0.413654	1.50529	1.21162	0.490501	0.838886	1.5597	1.3619	1.8248	0.934632	0.906968	2.62671	1.54506	2.84485	1.70485	1.52015
Potri.002G153500	0.830943	0.212324	0.614206	10.6248	5.7257	6.14996	0.411098	0.556177	0.333455	0.98683	0.460887	0.680115	0.412998	0.156963	0.612853	0.416984	0.113812	0.393476	0.0727295	0.589778	1.13414	0.20829	0.273423	0.426652
Potri.002G154000	2.62134	1.93098	1.83869	1.7833	0.873582	1.19851	3.08445	3.14027	3.41168	5.93915	3.589	3.1545	2.39445	2.08772	2.56783	3.12861	2.62	2.77331	1.98431	2.74053	1.77469	1.56279	0.722681	1.38232
Potri.002G154100	21.939	18.604	25.5618	12.0832	8.90048	8.23489	25.461	20.6413	18.4259	23.3169	17.9023	17.2933	19.8308	17.1951	15.8204	9.6286	10.0843	9.38511	15.9934	19.4976	17.3217	10.3463	11.4893	10.6919
Potri.002G154700	1.15538	1.19402	1.96109	0.794096	1.00564	0.755171	1.74024	1.21442	1.80515	0.80714	1.12503	0.89523	1.90141	1.9788	2.12629	1.27555	0.981149	0.996953	1.10565	1.29842	1.13789	1.26144	1.41934	1.06783
Potri.002G155300	4.3735	2.48338	3.77154	3.80618	5.22094	2.59232	35.2808	36.2663	23.1084	28.6178	27.8965	27.5633	17.2087	26.8497	21.0434	23.4712	18.7196	19.5017	7.46453	23.2813	15.9767	3.34978	2.27859	6.17539
Potri.002G155500	6.59316	5.75338	7.632	6.42079	5.85368	4.30457	8.27777	9.63091	9.31525	9.02063	8.34883	8.43061	5.37914	6.02742	6.48798	9.80088	8.63858	9.45451	5.9123	3.54283	6.53193	4.42796	4.94275	4.34339
Potri.002G156300	14.1229	17.3453	18.5459	1.94758	2.17714	3.32897	6.66344	6.35344	6.48592	7.58103	7.7266	8.08841	6.27346	6.49862	6.90897	7.91751	7.05228	6.19559	6.50733	5.89968	5.07931	5.09317	4.90041	4.26789
Potri.002G156500	3.73069	4.41122	2.77563	10.9596	12.6146	13.2468	5.10285	7.01792	5.28394	5.76436	6.97864	6.75367	6.10808	6.63266	6.89039	6.97463	6.46243	6.89318	8.14415	7.51546	7.99913	7.92138	7.07671	6.34759
Potri.002G156600	26.0391	23.8593	22.8642	27.6073	26.0261	32.1439	22.7646	35.3945	23.4097	28.3653	28.4049	26.6624	17.8461	17.2383	17.7088	19.9023	20.3706	18.2333	22.6478	18.6526	21.9803	15.2018	12.1159	13.1969
Potri.002G156800	2.85354	2.0902	1.78114	12.5697	13.7121	11.3552	4.2823	4.28681	4.30563	6.02022	3.69303	4.62445	4.25482	4.90514	4.56998	4.20042	3.32215	5.13468	7.24303	5.62036	6.18577	4.33941	3.19247	3.12568
Potri.002G156900	6.46815	6.34818	8.46065	20.9116	18.7661	17.5677	16.695	13.9987	18.6506	15.8026	15.8205	18.6313	7.13749	5.71677	8.72823	19.6141	19.3603	22.0488	15.6648	17.2475	16.3511	22.3915	24.564	28.397
Potri.002G157000	90.0952	93.7968	97.7541	34.9254	33.6907	30.0007	34.7997	35.7185	40.1599	41.2593	49.0618	52.6374	32.1745	27.2714	29.1694	43.565	40.3909	42.9864	61.0275	56.8026	52.9834	60.1781	62.2161	64.5111
Potri.002G157100	6.00341	4.63288	5.65859	2.44375	2.49869	2.74192	4.82393	5.68132	5.3939	2.60079	4.4919	3.30438	3.6647	4.20124	5.01783	2.68913	3.19527	3.03358	3.49129	3.28157	3.5713	3.6965	3.40066	2.73079
Potri.002G157200	11.2085	13.1367	14.154	36.429	32.6781	27.8575	13.5087	12.8437	12.0155	11.6599	11.0113	11.32	11.9216	12.4642	11.5394	13.9443	14.1081	14.5154	12.026	12.6078	12.2813	12.6603	13.0601	12.734
Potri.002G157900	2.76848	3.32009	4.18369	0.711688	1.40564	1.14957	3.21415	1.74597	1.91978	0.680779	0.81896	1.23268	1.87136	2.97041	2.00686	0.592759	1.15274	1.15364	1.31819	0.864592	0.497893	1.70253	2.84224	1.21301
Potri.002G158200	0.675873	0.96712	1.46544	1.06781	1.00497	1.03943	0.69105	0.683602	0.802828	0.169977	0.349884	0.57532	0.806218	1.22564	0.455755	1.92194	1.46264	2.04829	0.591567	0.647614	0.325584	1.265	1.46782	1.57321
Potri.002G158400	1.9185	1.33238	1.23628	2.72674	3.21124	4.36896	2.40938	1.9536	2.43995	2.82482	2.89218	2.10173	2.54276	2.23015	2.30126	2.54262	2.80963	1.84022	2.24753	2.85431	2.72516	3.08272	2.96218	2.87941
Potri.002G159500	8.20541	7.3383	8.70063	7.70995	6.2173	7.18277	8.22776	4.18449	6.27985	4.36058	3.25083	3.45395	11.106	12.4137	11.4861	4.74263	3.34151	4.12834	6.54066	7.76093	5.54089	6.20721	6.5451	5.75541
Potri.002G159800	10.2876	9.64964	11.2941	2.4584	2.05437	1.87753	5.41177	6.10135	5.51843	5.89499	4.40594	4.98819	5.63094	3.61601	4.61012	3.85555	7.22367	6.16641	4.92389	6.79346	6.52404	5.41865	4.56352	5.34908
Potri.002G160000	41.1581	44.3447	39.592	21.4486	27.1605	20.4911	19.6511	20.9592	18.999	35.76	27.4991	31.9525	24.7642	19.1457	21.4879	30.682	30.4651	26.2389	40.4032	36.9424	42.9779	26.7294	36.8382	34.2934
Potri.002G160800	18.363	19.9457	16.9627	12.6957	14.8623	13.0625	7.21723	8.07977	7.76443	10.2983	13.1662	9.26929	18.6989	17.5491	17.3119	14.898	14.0918	14.3914	17.0693	17.132	17.0445	18.5724	20.9378	21.354
Potri.002G161400	1.65472	1.15314	1.70495	4.47129	4.90997	4.59801	4.83749	4.09461	4.78105	3.02655	4.42213	5.61447	2.0187	2.30168	3.70882	2.34014	1.79254	2.27945	2.21198	2.32225	2.68122	3.84619	3.19269	2.85784
Potri.002G161700	1.03686	1.19222	1.40508	1.66589	2.04466	1.86866	2.72515	1.53259	2.18446	0.923529	1.61746	1.94129	1.73927	2.90117	2.13029	0.97559	1.19825	1.10471	0.884834	1.17289	0.593129	0.519811	0.319856	0.499106
Potri.002G161900	6.10435	6.47025	5.1806	6.03901	5.41157	4.69396	17.7847	12.9133	21.7747	12.9828	13.794	14.5449	16.5746	10.1216	12.2202	22.0103	15.6071	19.3241	8.3112	9.3273	11.1634	6.17731	8.36936	6.84905
Potri.002G162300	76.4673	85.0909	72.1542	2.06595	1.3097	1.89337	22.9559	29.2015	23.2138	44.0121	41.2445	41.5428	31.9549	25.8296	29.4714	31.9613	31.9939	31.9991	40.4304	36.2637	38.0617	33.4391	38.3232	38.6585
Potri.002G162400	149.936	195.952	133.116	122.536	169.105	148.262	87.7094	165.744	141.926	123.92	151.845	127.288	136.935	132.167	139.041	275.384	295.58	299.342	169.188	163.007	169.676	198.866	210.831	223.405
Potri.002G162500	17.1684	13.3838	16.9726	35.0008	35.804	29.0479	24.6047	27.1497	27.8983	35.5708	29.8149	29.9317	27.5847	23.656	24.8844	33.2671	32.3705	34.4732	29.7575	30.6988	31.8584	26.4977	27.7852	30.6428
Potri.002G163100	1.55589	1.53446	1.3182	0.920984	0.98004	1.25938	1.62054	0.925696	1.26189	0.983957	0.726723	1.15283	1.57376	1.26843	1.34598	1.39718	2.17593	2.58512	1.11812	1.59837	0.867853	2.38112	1.53591	1.76595
Potri.002G163400	118.997	119.957	113.018	63.7417	74.859	81.0912	156.062	153.472	138.566	150.633	119.626	140.053	116.929	97.928	97.8678	100.971	92.6453	84.7526	108.539	96.4973	113.542	57.8884	53.5967	49.1878
Potri.002G164000	1.83128	1.56614	1.51016	7.26561	6.30253	4.00897	3.77192	4.5027	4.5353	3.57163	4.18729	3.67072	4.64381	4.70175	4.67801	4.46358	3.6856	4.17654	3.2973	3.70041	3.6727	3.37255	3.83687	4.79735
Potri.002G164300	8.6463	7.51167	11.0778	6.9459	4.46837	2.49323	4.7054	6.36597	6.24552	3.98654	2.39786	3.82151	7.73533	6.12475	7.10578	3.03722	3.73042	2.86599	12.7139	12.1971	21.4504	8.23591	8.10848	9.32293
Potri.002G164400	4.78585	5.21984	5.85634	6.63138	4.68277	5.48309	14.0793	13.7019	16.8286	14.0017	10.8674	13.7863	14.5275	15.763	15.7976	20.5993	18.3717	21.9932	10.3232	16.2091	11.4809	7.89035	6.53169	6.99264
Potri.002G164600	3.52198	4.5747	4.33889	0.589446	1.19746	0.930957	2.32327	2.61931	1.69603	2.27589	1.79069	1.87375	1.38582	2.66118	1.57711	0.589133	0.844193	0.34745	1.8496	3.59346	3.11047	1.32427	3.04215	2.56187
Potri.002G165000	27.0724	18.7682	30.8367	91.3607	86.2511	110.763	146.343	112.832	120.217	213.417	193.729	160.303	86.3585	73.1878	84.5907	142.035	103.354	109.019	168.044	143.287	157.031	69.6973	37.787	77.649
Potri.002G165200	1.54658	2.23938	2.37104	2.48485	2.80444	3.66685	3.86826	2.45375	3.68245	1.36854	1.52501	2.10976	2.04983	2.43455	2.17269	2.58702	2.33014	3.8245	1.6244	1.37215	1.44866	2.15376	1.78117	1.89702
Potri.002G165300	1.02952	1.28609	1.49379	3.14739	3.26698	2.77078	2.80137	1.86309	1.76274	1.94187	1.61791	1.76956	2.5869	2.3661	3.00108	1.5212	0.96357	2.27503	1.41172	1.12653	0.799019	1.57707	1.91967	0.969121
Potri.002G165700	0.0492174	0.251522	0.436559	0.118615	0.214192	0.510919	1.26618	1.6691	1.56426	0.660149	0.81896	0.96681	0.831713	0.557824	0.746738	1.63009	1.82012	2.00431	0.568632	0.419196	1.09062	0.542836	0.728778	0.657045
Potri.002G166200	3.95648	4.88466	4.63287	11.1086	10.5697	10.5277	8.48858	6.04803	8.22471	7.0604	6.77899	7.15637	6.11354	7.10371	7.08258	5.46487	4.70011	5.67617	7.20022	7.34021	5.9631	6.04875	7.30861	6.51681
Potri.002G166300	1.12469	0.847636	1.43315	3.29462	2.02707	2.08347	1.4276	1.15581	0.984734	1.43807	1.0586	1.52867	0.948604	0.733926	0.588913	1.43664	1.06432	1.06515	0.692066	0.919225	0.875623	1.50359	1.34576	1.36495
Potri.002G166400	1.01189	0.636455	0.383568	1.68831	1.69374	1.43649	1.34782	1.14619	1.3494	0.456764	1.5974	0.573382	0.928491	0.705762	0.787315	1.17182	1.1834	0.663452	1.02193	1.24306	0.787421	1.56091	2.11304	1.67858
Potri.002G166600	0.808868	1.22213	0.831845	1.56798	2.39142	1.25748	1.37452	2.29115	2.42177	1.01712	1.17037	1.36439	1.41583	1.51465	1.7119	2.11777	1.99419	1.8485	0.701817	0.898607	0.525181	1.71021	1.11093	1.13761
Potri.002G167300	3.46809	1.59149	1.709	0.113716	0.231015	0.0408183	0.840386	0.789558	0.647581	0.296666	1.02068	1.04274	0.703558	1.00273	0.984361	0.816901	1.04697	0.402181	1.52394	1.24333	1.60247	0.851594	1.71177	0.690478
Potri.002G167700	2.75629	3.04254	3.8574	1.46139	1.2595	1.33526	1.88182	2.04166	1.83168	1.61743	1.62052	2.32817	2.1919	2.218	2.89248	1.82577	1.8574	2.03608	1.82383	2.08349	1.43399	2.48728	2.33996	2.34928
Potri.002G167900	10.5476	11.0234	8.05401	8.09163	8.68433	8.71345	13.5394	14.8406	14.1396	12.8251	9.90861	13.4863	4.67566	5.00799	5.82696	25.7498	33.3057	26.323	3.49317	3.43969	4.30286	6.71705	6.33171	6.39155
Potri.002G168200	9.79194	9.91982	9.82094	59.0228	52.5386	56.6461	38.1779	32.3893	30.4157	25.3508	26.832	30.657	34.6586	29.3498	25.2529	22.1283	20.8726	21.7201	21.0687	28.0072	22.3042	24.3393	23.5573	25.9044
Potri.002G168300	2.37038	2.20737	1.55743	0.465474	0.40117	0.729084	0.729687	2.25646	1.87708	0.61821	0.467464	0.258683	1.04723	0.656713	1.1988	1.1102	2.16443	1.19727	2.32367	2.24323	1.57324	1.26757	1.24796	2.32598
Potri.002G168400	13.2066	12.3888	14.0188	4.37817	6.49542	7.61644	12.9109	8.45615	9.45245	6.91949	10.2351	8.77339	10.4754	8.71435	8.66341	8.35225	9.701	9.23064	8.50318	8.06551	7.73453	8.25347	8.32669	6.96678
Potri.002G168700	0.630412	0.695882	1.49114	1.72187	1.83817	1.16342	6.88648	6.18868	8.1602	5.64416	3.83229	4.13612	2.03037	2.65794	2.42307	8.12396	3.93737	5.82708	3.44309	4.67135	2.86678	1.16305	1.19484	1.83855
Potri.002G168900	9.3308	9.25005	6.15374	1.29626	0.686966	1.78025	2.56846	3.50619	3.37842	3.64638	5.83689	2.61844	7.11334	6.1226	6.47527	4.99923	4.15114	2.92346	4.27381	5.97539	5.33976	6.33093	5.33266	4.97106
Potri.002G169000	4.39485	5.94874	2.75101	0.0954201	0.193847	0.205506	1.17529	1.06004	1.25838	3.68423	3.9529	2.27493	0.0590362	0.134623	0	3.9936	3.56289	2.02484	0.0623781	0.189689	0.0572189	0	0.234508	0.121976
Potri.002G169100	3.75396	5.33904	3.69974	2.3898	1.42564	1.89945	1.40168	1.92794	2.4558	2.6868	2.5143	2.90444	2.55228	1.74603	2.46272	2.96789	3.88538	3.38752	1.89703	2.65817	2.57608	3.42664	3.05899	3.03671
Potri.002G169200	0.809679	0.77239	0.372393	4.85666	3.28878	3.29981	0.534103	0.915284	1.50764	0.67876	0.538911	1.32542	0.858514	1.04004	0.818975	1.46273	1.06464	2.14708	0.623641	1.43671	0.624066	1.46131	1.38542	0.831468
Potri.002G169800	10.0626	8.78988	13.6515	9.51356	11.2165	10.1024	14.2637	11.3237	14.0195	5.52523	10.5566	6.2658	9.33703	12.9029	11.9651	6.36731	6.74885	5.57441	9.36584	8.63063	7.87809	9.48872	6.97599	5.5739
Potri.002G170000	5.2109	3.47779	5.28894	21.5554	17.4313	17.807	13.3326	12.5805	11.2733	10.8882	9.08057	11.7066	16.9699	13.4207	11.9231	14.4407	14.0454	16.2046	11.8039	17.0368	13.3753	11.2099	13.9348	14.1166
Potri.002G170300	2.39507	2.84139	2.69769	5.84087	4.93244	4.29181	4.6974	2.71	4.32511	3.37025	2.60943	3.82265	7.31249	6.93178	5.56975	6.18117	5.58851	7.29088	5.61514	6.32928	5.60398	7.07574	7.17736	7.33466
Potri.002G170700	1.73769	1.09296	2.04194	7.67773	7.56236	10.0986	3.17427	4.1752	5.21388	2.96946	2.66904	4.26682	3.72043	5.07519	3.80259	3.48803	3.07578	3.98764	6.38794	4.12701	5.0869	4.42283	6.13575	4.46113
Potri.002G170900	2.49973	2.55494	2.39433	2.0144	2.37122	2.08135	2.48114	1.72195	2.17429	1.77466	1.65512	1.90277	2.91969	2.93055	2.84448	1.6229	1.54713	1.61278	2.38757	3.0855	2.82982	3.01551	3.32358	3.40127
Potri.002G171300	5.43676	5.17094	4.50241	11.1919	8.37979	10.9741	6.12668	5.4585	4.58168	3.26001	5.69599	4.63532	2.47701	3.59447	3.5802	3.52402	4.68514	3.64716	3.80688	4.01963	3.20102	4.95914	4.24882	3.02416
Potri.002G172000	0.884402	1.33916	1.09761	2.31562	2.24518	2.98472	1.84741	2.30937	2.14522	2.9656	2.97956	2.992	2.66997	2.19036	3.396	2.79436	3.68786	3.00908	0.894498	1.53443	1.48324	1.14951	1.16406	1.11002
Potri.002G172100	11.546	9.45266	12.2964	14.6022	12.815	12.5124	30.043	25.0984	28.5424	30.9389	32.8105	28.2506	19.4563	15.2945	17.5031	32.5164	24.2829	26.1386	24.376	23.5631	21.7435	14.522	11.5125	15.6795
Potri.002G173000	3.46476	3.45275	3.32935	0.974181	1.22513	0.599454	2.82834	1.70066	2.75299	1.37966	2.11392	2.97765	1.54986	1.86529	0.985653	2.17336	2.6338	3.11727	1.81955	1.65995	1.66906	2.17126	2.13766	2.3127
Potri.002G173900	32.1847	28.1862	28.558	80.6638	110.397	90.0317	33.6695	65.9442	52.9883	101.428	92.8349	84.442	64.5968	46.6126	59.8525	39.8378	52.0856	46.3515	48.8959	46.5838	55.703	40.1073	55.524	42.1284
Potri.002G174100	4.31041	4.73259	4.33112	6.22206	5.55068	5.37959	3.3154	2.11874	2.67571	2.93593	1.84913	2.38141	5.55677	4.04569	4.93895	6.70883	6.66951	6.3944	4.47424	4.62495	4.78551	4.35568	5.2357	4.78951
Potri.002G174400	2.80954	5.054	2.76896	11.1045	8.98686	12.4439	6.17152	5.11501	5.95299	6.21789	4.73731	6.78833	8.26672	7.00545	6.25196	7.21861	6.4649	6.86486	6.61004	8.73428	7.09193	5.69042	6.32348	7.6745
Potri.002G174900	5.29685	7.99186	6.27685	6.58537	6.99784	4.72763	7.05052	7.14699	4.00829	9.03937	6.85516	6.93664	2.00583	1.71525	1.83373	4.36682	2.9538	3.7026	4.37122	8.39185	6.25754	4.17292	4.60634	5.4394
Potri.002G175600	19.9737	14.316	18.9669	7.42819	5.37705	6.80377	21.8367	16.6668	20.4653	34.3474	29.4079	28.0734	17.7493	14.5585	16.1544	34.2183	25.7915	25.7321	37.8908	32.4675	39.3429	8.90596	8.63328	10.01
Potri.002G175700	2.87462	3.60408	2.3798	1.01609	1.00082	1.23785	1.51699	2.9417	2.10412	3.21309	2.59359	2.07049	1.6764	1.3901	1.35689	2.88508	3.21283	2.43204	1.28822	1.83629	1.69865	2.99758	1.13508	2.71582
Potri.002G176300	11.0597	11.775	11.99	35.0205	32.6559	32.0333	14.8647	14.394	16.4215	18.0021	17.2102	15.5698	12.2154	7.72989	9.7107	17.575	14.2646	13.4128	22.7484	20.8676	18.7359	16.141	17.1953	18.4557
Potri.002G176400	4.97344	5.67862	6.13805	32.0348	30.0289	25.5301	12.5465	13.1956	13.809	13.7849	7.55493	13.2462	15.1878	14.4729	12.9163	13.4007	12.1143	12.3058	10.4003	11.3532	11.0078	14.1515	15.5691	15.1838
Potri.002G176700	11.2729	9.17408	11.072	21.3218	21.2324	24.2238	21.6781	21.8607	19.855	18.4796	16.7449	19.4898	15.3695	14.8768	14.2285	14.2005	15.6728	16.654	14.2122	17.4066	15.3986	15.1738	15.8918	15.4813
Potri.002G176900	6.57072	2.45895	3.62034	3.92771	5.68533	4.6249	19.607	15.6758	17.1164	10.3877	8.92468	10.7476	2.54578	1.40734	2.84555	8.61977	4.82585	5.38988	4.72769	6.4998	7.42717	4.4354	3.90712	7.49137
Potri.002G177100	13.6783	13.7495	13.4065	34.3157	28.9445	30.1644	17.9547	20.6065	19.0717	20.0718	17.54	17.1815	21.4805	22.1306	19.8328	21.3352	21.4711	19.1579	18.6106	21.8306	20.4082	20.5093	22.0253	22.0361
Potri.002G177500	40.4916	43.0538	36.5539	11.3538	9.53912	9.57054	12.1783	12.86	13.1591	18.5257	16.4146	14.6422	23.7544	16.3007	19.1984	28.6749	30.2077	28.2894	31.1415	33.3334	31.2572	30.2002	29.6783	32.5209
Potri.002G177700	5.56677	4.89748	8.8893	11.3781	6.43992	6.98982	17.5006	9.93605	10.2478	7.67932	4.45558	8.65124	10.5769	5.43079	6.41471	5.58703	6.83323	5.13859	6.73501	7.3521	5.77062	4.66313	4.10406	6.36783
Potri.002G178000	11.6953	9.06996	16.6836	16.2335	14.1936	12.405	22.7626	24.3181	21.413	22.3578	18.7517	24.016	7.76643	7.46124	8.81122	23.4516	23.2255	28.3412	24.4156	20.4358	19.9103	25.2423	25.8039	32.8853
Potri.002G178100	5.20643	4.23149	5.13123	3.02351	3.13939	3.47292	4.40681	3.02299	4.10816	2.47151	2.57464	2.71086	4.67659	3.83914	3.41035	7.05112	7.21702	7.30708	4.67779	4.80843	4.83481	5.5348	4.64418	7.66552
Potri.002G178300	14.389	12.6882	9.91758	3.22979	4.91142	4.8814	6.37433	6.4207	5.00437	5.97209	6.3639	5.44985	11.639	11.8049	11.7124	8.21178	7.43891	6.99176	8.19858	7.78484	7.47518	10.9149	10.3282	9.75427
Potri.002G178900	4.20162	3.33383	3.32365	4.13033	1.62402	2.35937	4.2668	8.6342	10.5426	1.43671	2.14647	3.63807	4.06669	3.1956	4.26385	6.65829	8.35968	6.23056	2.26458	5.53274	3.56867	6.37469	6.76723	8.06167
Potri.002G179000	2.3838	1.16526	0.817173	8.57586	6.42751	8.72683	1.23063	0.46248	1.29767	1.7377	1.03476	0.814376	2.67869	1.40962	2.62084	1.9764	2.64041	4.90783	3.70119	7.1724	4.39362	2.70192	1.53468	1.91579
Potri.002G179200	1.91522	0.761258	3.35566	3.67547	3.47291	1.47272	2.42147	0.284871	1.33219	2.40832	1.88851	3.23967	2.85573	1.32653	1.8834	3.09687	2.71067	4.73611	2.79388	1.58593	1.64019	1.81365	2.20573	3.60573
Potri.002G179500	109.622	91.3203	139.963	88.845	83.7972	94.9308	275.972	192.023	190.379	122.82	136.41	164.814	124.585	124.585	109.04	81.3236	81.3662	87.5135	109.589	105.041	100.368	90.9098	83.2588	82.4479
Potri.002G180100	7.95348	9.79123	9.17903	46.5305	36.9615	37.7523	19.1917	16.9403	16.3169	13.0375	12.4307	14.8104	30.7133	27.3447	26.5045	23.2351	18.3451	24.5853	27.2659	26.7567	26.3781	29.8829	29.0995	29.6945
Potri.002G180400	15.2008	19.573	18.1024	0.11972	0.243211	0.0859466	1.47459	4.72146	4.1265	4.49752	5.33151	4.02525	3.22205	2.7025	3.9569	2.13138	1.62275	3.74016	3.8349	4.20458	2.87161	6.79886	5.6271	5.70068
Potri.002G181100	3.46323	2.64843	3.04488	2.86221	3.44267	3.87965	4.4622	1.86779	2.73558	1.21143	5.58305	1.34593	1.78322	3.36041	2.77216	0.925224	0.655217	1.10903	3.55899	2.49347	2.47247	2.17342	3.95985	2.14921
Potri.002G181600	4.12683	4.19225	4.06722	0.545801	0.793955	0.812684	1.74291	1.95377	2.37507	2.21496	1.67485	1.70535	4.27735	3.73613	3.56335	2.90435	2.66766	2.95509	2.40511	3.6703	2.78803	4.16307	3.7509	3.46266
Potri.002G182000	1.66075	1.51875	1.76598	5.02059	2.66277	3.1758	0.99461	1.56013	1.34694	2.16161	2.18166	2.14627	1.12954	0.99067	1.27092	1.71066	1.43664	1.20032	2.93779	3.02443	1.85268	1.57754	1.46685	2.0196
Potri.002G182100	5.72416	5.57031	7.66836	1.87242	1.4544	1.50235	4.68035	2.81426	4.25855	3.62051	4.18255	4.6122	4.25904	2.83594	3.59701	6.15781	5.46469	4.4148	4.17613	4.23313	3.96282	3.53989	4.16185	4.04786
Potri.002G182500	16.4955	17.6934	18.1501	34.6821	47.1144	51.1013	64.038	55.5278	54.3251	108.531	88.0203	94.419	70.6627	70.728	63.2337	54.3931	50.938	49.5825	83.3394	77.6707	84.2787	41.3357	38.8522	43.3077
Potri.002G182800	9.06796	10.2469	10.1582	8.68727	8.70156	9.41983	9.58553	9.24873	11.1202	7.41288	8.43471	7.24682	6.83046	7.14957	7.40603	13.3405	16.4779	14.4554	9.87917	9.59428	10.1474	9.09216	9.61868	8.67577
Potri.002G183800	1.46899	0.800764	1.10996	1.53412	0.958948	1.52494	1.69578	1.92278	1.83924	2.17559	1.24933	1.44282	0.584097	1.05446	0.433374	1.03204	0.925536	0.649235	0.617162	0.834115	1.69835	0.932843	0.628386	1.60909
Potri.002G183900	1.18256	1.90844	1.41084	1.32499	1.96378	1.83063	1.75516	1.30532	1.76835	1.22614	1.588	1.61997	1.17552	0.811232	1.33778	0.936997	1.15085	0.8547	1.89578	1.29215	1.04938	1.74737	2.05826	2.36485
Potri.002G184100	6.14821	7.9044	6.63105	4.65952	5.09052	5.4859	16.4522	13.7346	15.5298	14.976	11.839	16.4069	12.3769	16.9606	15.987	4.19134	5.7835	5.01706	5.44223	7.32791	5.10387	6.3197	6.03107	4.52678
Potri.002G184700	20.2736	26.2343	23.4025	33.0213	28.8703	36.9712	42.022	19.1443	20.4214	10.6547	7.22145	9.68215	35.9916	31.8316	38.6454	14.2494	13.8077	15.0901	17.9726	15.7757	13.0814	26.7306	33.8449	29.8599
Potri.002G184900	16.4968	14.6185	12.7345	10.1842	7.3827	9.32648	13.0263	23.4254	25.8673	5.1775	4.86799	8.26107	9.61295	8.05916	13.4599	9.90963	14.6924	12.8912	8.91949	12.0694	9.66936	11.5704	6.93913	14.4789
Potri.002G185100	1.77021	1.0269	1.41457	3.92031	5.6738	4.19399	3.31378	4.44055	3.68629	4.77279	3.13132	5.216	4.7083	4.82604	4.7183	4.22555	5.30792	5.21071	3.21605	4.22775	5.80792	4.22146	5.10072	4.07787
Potri.002G185300	34.9436	30.5633	39.7437	3.11143	4.2759	6.07696	43.6213	34.1588	35.3278	35.2382	32.4133	50.041	33.037	34.4725	30.1382	20.3508	25.9083	29.965	29.5829	27.4398	24.7764	23.0438	22.2656	24.0689
Potri.002G185700	2.1603	2.56998	2.54794	3.3002	2.04214	1.30715	9.5314	6.89003	7.19687	7.09554	6.1286	5.04364	2.85151	3.05053	3.00004	2.87904	2.76488	2.31425	5.87708	4.29831	5.52747	0.568148	0.804077	0.800091
Potri.002G185800	1.58963	1.57397	1.71355	2.75355	2.26997	4.46922	2.94918	3.14764	1.38746	1.74904	2.58998	2.09801	3.01219	4.84198	3.51724	2.94155	2.81685	2.3523	4.17404	3.86081	3.01519	3.18775	4.36437	2.75469
Potri.002G185900	4.1497	4.58658	3.32888	0.910929	0.83997	0.473073	0.740038	1.378	0.929449	2.58882	1.41846	2.01419	2.54215	1.4219	1.00663	1.88869	2.14131	1.64512	1.95119	1.87508	2.32443	2.00782	3.00085	2.57665
Potri.002G186400	0.256341	1.10041	0.85897	0.288299	0.334676	0.70961	2.18132	1.87591	4.69081	0.773612	0.568723	0.85603	0.866368	1.39456	0.907494	0.720366	1.51676	1.2624	0.700021	3.11122	1.87698	1.85058	0.860363	1.3162
Potri.002G186500	1.2939	0.919987	0.942551	12.5185	13.9551	16.1572	8.68366	2.91194	5.03888	2.07506	1.74737	1.10509	7.88496	9.43657	9.24668	1.63738	1.94174	3.4631	3.84068	4.07279	2.81842	7.72774	7.60817	5.48821
Potri.002G186600	5.41703	6.53597	5.93778	1.80437	1.06374	2.07256	4.00039	5.94277	5.90435	4.0981	5.10046	4.38618	2.36405	1.9467	3.40781	4.03115	4.97292	3.87897	1.3322	2.53197	3.36054	2.04012	2.37375	1.9809
Potri.002G186800	3.84965	3.30622	5.29586	1.05233	1.77425	1.57261	3.83558	3.00615	3.55316	1.72565	2.31316	1.15532	3.77358	3.51476	3.85329	1.26106	2.37274	1.69633	2.69557	2.44774	1.64841	2.62689	3.0085	1.757
Potri.002G187700	30.4638	27.1181	30.2291	9.81	12.4079	10.8717	23.3931	21.9589	17.6793	30.2091	24.7821	27.645	18.8165	24.7593	22.4188	16.8291	14.1011	13.5378	19.0886	18.2403	19.6922	11.2782	16.6555	12.6471
Potri.002G187800	4.92582	6.17145	5.79428	4.59533	2.59318	3.11571	3.77339	3.40336	4.13197	6.12742	7.22692	4.68198	7.7396	10.0852	10.4469	6.85745	4.70096	3.91261	4.83988	4.0601	8.72607	2.54914	4.23512	3.58981
Potri.002G188100	10.5707	13.9027	13.2486	24.0335	19.2259	15.7353	12.946	13.848	13.331	11.9045	11.2394	12.0279	9.11993	7.55009	7.26254	14.0922	15.6367	14.6199	11.354	12.1035	12.7208	17.1582	19.3341	17.2863
Potri.002G189000	141.811	91.6771	77.8696	254.528	160.698	239.898	129.639	151.271	104.174	142.564	107.967	116.457	114.893	164.528	127.923	124.979	179.564	132.511	158.792	153.108	187.521	199.035	184.516	178.259
Potri.002G189300	3.40494	3.75855	1.47654	0.911772	0.889091	0.628378	0.718741	1.17497	0.743317	0.799229	1.56122	1.3823	0.586675	0.926188	0.91841	0.82016	0.820803	0.644936	1.62124	0.96669	1.13723	0.955928	1.43411	1.53849
Potri.002G190600	1.12844	1.29753	1.5848	0.045326	0.214853	0.0650789	1.81441	4.3304	1.73891	2.2467	1.97157	2.85396	3.05669	7.48192	6.91973	0.45302	0.324575	0.42748	0.533349	0.54063	0.516417	0.169718	0.111395	0.202792
Potri.002G190800	1.33066	0.765028	1.55734	0.200432	0.0904842	0.479633	0.740617	1.0391	1.12138	1.25494	0.645801	0.571792	0.826711	1.03686	1.57727	1.0851	1.29858	1.02392	2.79523	1.59378	1.5224	0.583718	1.06728	1.02485
Potri.002G190900	6.74346	6.21547	7.35814	10.2541	9.7606	10.1393	20.8515	16.6037	16.0048	14.4356	10.2858	12.5961	9.69585	7.36999	10.2009	5.07601	6.67985	6.95667	7.14601	7.49997	8.41125	4.82961	4.75489	3.70979
Potri.002G191000	15.8704	12.4457	11.2604	39.7568	30.8897	32.9101	10.5618	14.0797	10.7176	12.7008	10.9729	9.62316	19.1365	19.7258	19.4128	15.9125	16.258	13.6517	14.5977	13.9471	16.3609	15.5205	16.9799	17.8084
Potri.002G191100	22.0955	25.109	20.2234	5.63862	8.10414	7.68286	5.98838	9.33215	9.1399	13.5394	16.2478	12.6975	9.64704	11.1211	11.7723	12.9749	12.8314	12.006	10.9078	11.8955	12.6278	11.0234	11.878	9.8189
Potri.002G191900	0.30835	1.10306	0.911689	1.05276	1.71935	1.1559	1.86876	2.37347	1.48488	2.03563	1.49649	1.40071	1.83908	2.18425	0.974658	6.03471	3.48429	4.67241	2.67189	2.58525	2.71084	1.19805	1.63609	1.22701
Potri.002G192200	6.90912	9.41562	10.2759	0.975517	0.683369	0.24149	4.72332	5.45597	5.96867	6.10789	5.80633	5.38769	3.41318	3.65433	4.50014	3.86638	2.71853	4.24326	3.29853	3.65562	3.91325	3.98859	3.7202	4.08503
Potri.002G192400	2.69508	1.64537	1.85396	1.17698	0.747816	0.730206	0.554819	1.38824	1.72464	0.212284	0.52169	0.515201	1.16871	1.04553	0.891905	1.88798	1.50133	0.633818	0.854907	2.02201	1.15016	2.08565	1.99981	2.21037
Potri.002G193300	17.5952	16.3489	10.3784	7.70995	7.54136	10.5318	5.01197	2.3792	3.91559	3.7993	2.80949	3.66582	9.27524	14.1257	12.1345	4.01347	5.42243	4.60777	9.03027	6.81194	9.24657	6.41534	11.4479	10.2663
Potri.002G193400	7.16689	4.06069	5.68141	2.62839	1.69511	2.06662	3.39156	4.44942	4.05148	2.87342	3.45665	2.90749	4.64622	6.26872	6.7961	3.98741	6.01781	6.41857	5.72745	5.55682	5.70406	3.04624	3.22981	2.79991
Potri.002G193800	9.61786	10.144	7.56299	16.3569	16.2528	17.2304	7.18808	9.03995	7.39075	12.0941	9.81792	9.19526	5.89908	4.87055	6.27423	18.6896	13.832	15.8917	15.3139	13.2898	13.0615	10.3104	11.6154	11.7154
Potri.002G194500	9.58813	13.4453	13.1017	5.35827	4.43477	4.32753	8.11224	7.81279	5.97785	9.28036	9.65994	9.23532	10.9123	7.87468	11.7714	6.78726	8.717	10.6597	8.27052	7.59439	6.82783	5.89827	5.07542	5.37496
Potri.002G194600	3.64755	3.48868	4.43586	10.6321	9.84842	9.70741	7.33418	6.85389	7.28383	6.00332	7.46145	6.80357	7.23502	8.59054	7.70041	6.93541	6.24264	6.14827	5.55331	6.57324	5.31968	6.60995	6.49116	7.38832
Potri.002G195200	12.8226	13.0444	14.5907	5.93444	4.90076	6.40781	9.44882	8.57585	9.19709	6.99834	8.59447	8.3764	7.16414	7.86207	8.54274	7.41412	6.34231	7.99152	9.14671	10.966	9.69212	8.76187	6.01767	6.75342
Potri.002G195400	1.43245	1.31768	1.7294	0.604138	0.70132	0.495668	1.62997	1.85365	2.58676	0.690478	0.715062	1.54762	2.88343	2.6788	2.44501	2.26432	2.4721	2.37407	1.46691	1.71569	2.62216	2.1185	2.72204	2.83167
Potri.002G196100	105.776	105.346	90.0458	17.1593	15.9971	27.9279	33.7295	71.8766	67.7753	84.503	64.8364	78.242	78.1689	57.3725	68.0715	86.4854	91.5561	87.0133	65.3837	87.6934	78.7227	109.432	98.9295	116.21
Potri.002G196600	0.394722	0.288172	0.222298	1.81197	1.47242	0.455285	1.45068	1.91231	1.62927	1.55995	1.25106	0.830763	0.672637	0.766926	0.285182	0.226377	0.463406	0.373825	0.533036	0.960556	0.977899	0.508855	0.500982	0.81069
Potri.002G196700	60.9185	100.164	60.96	5.94517	11.3572	8.22157	8.17057	17.0329	14.0676	57.3704	44.7636	45.9843	84.0579	46.9713	65.3017	69.4669	76.439	68.5017	36.7375	32.3042	30.1715	67.0564	72.9784	80.2373
Potri.002G196800	9.05822	7.27436	7.65204	9.44252	7.86074	6.34344	5.01493	4.42692	6.12763	3.52559	4.42607	5.61347	9.32585	8.6776	10.9074	7.46776	6.46926	8.68078	7.36202	8.03656	6.33754	4.97369	5.32254	3.2114
Potri.002G196900	17.8901	18.3357	19.0442	11.1163	11.614	10.5455	44.6945	28.0947	34.3651	23.4075	18.2558	29.2209	26.0367	20.1084	22.1195	18.3024	20.916	22.7934	18.7903	20.0991	17.1885	12.2889	20.1484	19.894
Potri.002G197200	120.958	112.673	144.159	9.65837	10.6233	10.2804	77.0333	70.0995	67.4009	92.122	75.3773	114.434	95.0052	101.057	100.674	52.1025	62.452	54.233	82.5731	65.3325	60.4609	50.5365	52.9275	54.3275
Potri.002G198000	31.3084	26.6616	28.8086	11.7295	13.0602	17.2073	17.4738	16.0693	17.842	11.6595	16.9972	13.6039	15.5753	24.1687	19.9931	15.465	15.5325	16.916	18.1239	18.3714	16.7083	19.5874	17.034	14.0753
Potri.002G198800	18.5512	12.3826	15.8579	8.93411	8.70156	11.1354	38.4443	45.3597	55.1503	71.3707	71.0816	56.8001	38.7161	35.7222	42.9614	99.3156	80.5441	67.6319	68.395	71.3944	68.3006	23.0611	12.7536	22.4523
Potri.002G199400	0.791719	0.719293	1.12708	0.530015	1.00495	0.760994	2.0455	1.84492	1.18613	0.958684	1.02464	1.42562	0.743282	1.34599	1.50152	0.573878	1.0844	1.16636	0.877753	1.26436	1.2713	0.529221	0.521033	0.632353
Potri.002G199800	5.04561	7.29667	5.29014	4.31205	7.41677	3.71474	10.7817	10.922	9.04692	10.2145	9.76523	8.85702	6.93642	6.5095	6.65089	8.13468	6.83732	6.65938	9.02041	9.71502	9.87749	3.92886	2.9143	2.14973
Potri.002G199900	1.38974	1.62932	1.77251	2.85675	3.24641	4.76176	3.68045	5.72711	6.21998	4.04334	3.85414	3.29201	3.3724	3.52085	2.42896	4.92283	6.51666	6.61954	2.70468	3.13326	3.18983	4.3033	3.22798	3.86168
Potri.002G200000	0.462525	0.413648	0.96867	1.48626	2.39031	2.53408	0.858105	1.39312	2.11595	1.06628	1.79579	2.7257	1.26437	1.11397	1.31579	1.39263	1.28285	1.6974	2.55044	0.923305	1.22545	0.753609	1.25561	1.00932
Potri.002G200200	30.1565	37.8688	29.5075	15.0198	20.8327	20.0458	16.982	16.2509	19.5539	19.5163	23.1628	20.3843	26.694	26.7337	28.9329	25.7562	27.7341	28.2011	26.1769	24.4976	28.6717	34.9599	36.9131	34.1928
Potri.002G200300	1.34473	1.25989	1.48484	1.02026	1.5037	1.19201	1.36754	1.33344	1.40305	0.386204	1.29835	0.623698	1.76992	2.11681	2.18824	0.724799	1.12557	1.01411	1.09853	1.24609	0.623796	1.98503	1.79453	1.82844
Potri.002G200400	1.35329	1.60748	1.18956	0.822708	0.716287	0.210936	0.977141	1.95849	2.8181	1.44109	1.13606	1.61657	1.23616	0.911991	1.15611	0.77088	0.841619	0.727421	0.499405	0.545163	0.599054	0.916826	0.722113	1.42727
Potri.002G201000	13.3605	11.5334	11.4898	12.5771	11.786	10.5463	10.5785	13.6499	14.1594	5.94607	7.33895	6.29524	14.627	15.9612	17.9196	16.6061	20.3485	17.6363	9.60351	10.7369	10.996	14.4177	15.6459	15.8258
Potri.002G201600	50.5307	67.7028	47.2261	21.0974	26.0299	21.2914	27.7884	40.6782	38.0726	91.867	90.8688	78.9359	140.302	106.204	114.087	145.244	140.342	132.042	80.007	84.2099	79.8146	105.364	96.7093	109.041
Potri.002G202000	4.74088	7.06156	6.95163	15.5128	14.2475	13.704	6.5216	10.4226	10.1343	9.66922	9.01103	10.5905	8.24714	7.96159	7.78508	9.80641	10.7855	11.3616	8.68364	8.89451	7.96542	8.2897	9.24583	9.32133
Potri.002G202300	39.6836	48.4268	29.2664	45.2743	45.0233	42.4451	22.3004	30.0982	26.5357	57.0874	53.0829	45.7419	104.058	66.4417	67.4384	80.4408	96.4296	86.4121	46.5223	46.7556	43.8953	70.9697	77.1502	83.6348
Potri.002G202400	2.17385	1.65811	2.01455	1.4075	1.76502	0.860744	2.72884	1.969	2.62489	0.870379	3.74319	1.01976	2.96722	3.3096	3.77408	0.879219	0.933236	1.07547	1.3972	1.58899	1.3129	1.23622	1.82564	0.999561
Potri.002G202500	3.59411	4.36227	3.79126	4.30837	3.97146	3.75691	7.22368	7.81837	9.38399	2.65989	2.55416	3.69554	5.44279	6.30122	6.1773	5.2417	7.26875	5.47804	5.30853	5.11195	5.57283	5.57447	3.65882	5.07489
Potri.002G202600	0.849797	0.868565	0.314071	0.512005	0.4045	0.735136	0.604362	1.56419	1.35556	1.1799	0.972147	1.19982	0.475164	0.0601968	0.906561	1.94566	1.85504	1.58446	0.976233	1.69639	1.50954	0.612422	0.681591	0.845395
Potri.002G202700	11.6644	15.1828	12.7405	42.661	36.7707	41.0906	19.1374	17.3794	18.9476	23.0391	24.1463	23.1417	18.9285	18.192	19.5379	21.0791	21.5477	25.8075	18.1152	16.7704	18.3139	21.1253	20.7985	23.9225
Potri.002G203500	21.2035	17.2316	23.2149	52.7658	45.0111	47.1207	76.2312	67.4753	68.4808	62.7474	48.3248	61.2637	56.8532	50.3674	51.8034	97.5233	72.3537	81.6074	57.8948	79.8168	66.5078	38.8837	37.3771	46.5771
Potri.002G203900	5.59957	4.725	4.55613	2.35378	2.58568	2.55344	3.80112	4.41621	4.04476	3.05666	3.25028	2.52607	3.39798	3.43152	3.74572	2.80997	3.07675	3.2682	3.18001	2.66886	3.07383	2.70933	3.53512	2.27336
Potri.002G205000	10.5363	15.8336	1.69641	2.05319	2.21322	2.28618	2.94181	3.21192	2.71273	3.93533	2.71948	2.66398	3.00725	2.89674	2.30819	1.83224	1.37168	1.72894	2.13659	2.27682	1.75886	3.08564	1.85363	7.07037
Potri.002G205100	17.8775	18.1121	17.9284	10.9602	10.0665	7.77789	21.8789	20.993	22.9574	21.8229	26.0943	21.2556	7.63843	6.22083	8.52587	6.9252	7.47477	6.23775	10.0474	7.17925	8.46092	17.6107	12.5393	13.8495
Potri.002G205400	2.54589	3.20725	2.53829	26.3023	24.3171	29.8772	12.9469	13.2889	13.3148	12.1602	7.15896	10.7871	16.744	14.1254	14.2979	13.7859	15.0104	17.074	11.038	14.9707	11.8933	17.0673	15.0207	16.9632
Potri.002G206000	1.50772	2.65692	0.819829	3.59185	3.95954	3.53806	5.71016	4.68623	5.10739	3.2252	3.51807	6.12767	3.66932	3.41765	2.89229	5.63538	4.05895	4.28369	3.87704	4.9263	3.15566	1.51174	1.64232	1.92202
Potri.002G206400	11.8659	13.3764	10.4691	8.2181	9.77739	11.7995	22.1006	32.6448	26.9318	24.6853	21.4623	28.9005	26.0839	28.875	29.5364	11.6901	13.211	17.5382	11.2487	10.2411	11.9785	10.5853	10.1416	10.6396
Potri.002G207400	1.07176	0.989417	1.49923	1.24981	1.09083	0.638036	1.29993	2.2215	1.09882	1.04337	1.15056	1.12057	0.343669	0.783686	0.568258	0.589876	1.13648	0.491136	0.544685	1.65636	1.16581	0.866625	0.853217	1.52663
Potri.002G207500	4.19956	5.15077	2.92483	5.66776	9.07724	7.29814	3.49049	4.44747	6.20179	6.33694	7.88859	5.38965	5.95569	8.0598	5.87609	8.99167	7.9608	6.31054	6.82214	7.63065	14.7816	8.42153	9.78366	7.07262
Potri.002G208400	7.13652	3.96147	6.12395	0.444805	0.200805	0.638649	13.3314	18.997	23.8787	4.69325	6.00571	10.2724	4.46434	5.57824	5.98946	3.88998	5.96594	7.924	2.71393	4.91246	4.32692	3.20767	2.18634	1.83214
Potri.002G209700	8.63089	8.55244	9.26604	6.13291	5.27822	6.74519	8.65166	9.12898	10.5944	3.53097	4.40127	5.48519	8.91594	7.75751	8.43994	9.53042	10.9561	9.8123	7.09018	7.64742	6.9929	10.6713	8.7799	11.412
Potri.002G210000	9.4	11.2889	9.07894	2.09551	3.0937	2.08713	2.74381	3.6492	4.07396	3.78244	4.06673	2.90824	4.08801	3.88865	4.33799	4.92937	4.44185	4.27312	5.38077	4.62858	6.63381	5.72574	4.80202	6.41922
Potri.002G212800	0.0735245	0	0	7.00904	7.70608	3.81624	3.22527	3.95886	2.33681	2.73253	2.80028	2.35901	3.60561	3.72215	1.98316	2.7549	2.79958	2.90133	2.49691	2.92239	2.10149	1.44984	1.74192	3.77515
Potri.002G212900	29.4728	26.335	25.0544	39.7051	40.7714	39.1816	20.2835	16.7398	17.2265	16.5904	22.6277	16.155	15.9273	25.0014	22.256	19.5981	18.4944	18.6659	20.0627	19.9269	17.8765	32.598	35.373	25.8561
Potri.002G213200	6.33884	5.39059	5.75921	18.3002	14.5744	14.9655	9.01615	7.53537	8.58517	10.7108	7.77336	9.63068	10.3623	7.74563	9.42332	10.1641	11.1308	10.2477	9.41453	9.4376	8.70743	9.93086	11.4882	12.6374
Potri.002G214700	6.21854	1.72674	7.1915	0.779658	0.351973	0.953589	3.84122	12.5429	0.761626	8.5277	5.98117	0.953231	0.929012	0.977758	7.58974	0.793675	13.8247	2.6553	5.17229	16.2262	0.865784	1.33353	1.24193	4.13421
Potri.002G215100	9.85306	8.08066	8.54779	3.31781	2.82444	2.58601	6.16874	5.19524	5.92864	7.97962	7.1122	7.32091	8.52366	6.53099	6.96241	6.13864	6.25479	7.80413	5.6805	5.06708	6.25281	10.8653	8.25103	9.02763
Potri.002G216900	8.38641	8.03813	9.60282	20.0157	21.5047	22.5573	12.0857	13.2297	12.7021	12.398	11.3104	13.3979	14.8742	12.8575	13.7712	13.5858	12.0681	13.512	14.5466	12.7076	16.4279	13.6076	16.6261	13.4363
Potri.002G217600	0.419329	0.616098	0.645738	5.15821	3.70684	2.1765	3.21559	3.39144	3.93764	1.49399	0.930332	1.67317	2.34468	2.79216	2.6509	4.12964	4.04912	3.54934	1.18365	1.98108	1.7675	3.25847	2.45779	2.28764
Potri.002G219400	2.93474	3.32383	3.36138	1.7204	2.4163	2.01271	4.23805	3.46852	3.20844	2.65969	2.28767	2.72664	2.12881	2.42722	2.7077	1.75133	3.65026	1.87795	3.08241	4.56006	4.20299	1.98822	1.40937	2.1992
Potri.002G219900	0.45635	0.556127	0.674638	1.11391	0.993009	3.3809	0.295242	0.939846	2.06235	0.456131	0.623057	0.396502	0.732791	1.1538	0.97644	2.41337	0.865454	0.498681	2.56248	1.23333	2.89167	0.86234	0.623753	0.630849
Potri.002G220000	0.532006	0.543756	0.498106	0.833392	0.983991	2.97612	0.289523	0.878353	2.92058	0.28989	0.29508	0.130632	0.634606	0.482375	0.235425	2.42944	0.633947	0.327497	2.12335	0.679684	2.43466	0.373398	0.367621	0.409742
Potri.002G221000	5.57733	5.23614	5.63574	5.18527	4.49993	4.0297	0.558062	4.79569	5.91479	4.85939	5.4223	5.4318	6.55639	5.5755	6.00188	0.361645	0.553621	4.76275	4.39347	4.55353	0.528289	6.51901	6.74293	4.64951
Potri.002G221100	0.481475	0.18747	0.519713	2.94695	2.36975	2.96185	2.04174	2.27121	1.63404	1.13399	1.04278	1.23854	2.43862	2.05286	1.76828	2.85334	2.58133	2.86619	1.46894	2.22129	2.0543	2.34483	1.81063	1.78937
Potri.002G221400	112.69	140.625	99.4044	2.3898	6.24201	10.5389	24.7046	67.162	62.8617	82.8308	78.8076	84.0723	84.1724	64.9041	71.8666	93.9063	98.4878	95.9574	66.5821	76.7286	64.8966	91.9334	68.5563	93.5016
Potri.002G223100	573.325	349.646	512.426	248.513	528.471	591.681	909.766	797.75	615.063	1277.39	1036.61	1091.46	560.899	609.891	602.73	194.347	228.337	203.859	585.196	529.03	440.845	389.42	329.605	202.944
Potri.002G223300	6.16192	4.14115	3.45241	2.61067	1.88266	2.82346	3.63317	6.13947	7.15406	1.48599	0.515001	1.36795	1.97182	1.72204	2.72145	3.55812	4.50894	4.4767	3.59061	5.61671	4.35085	3.80858	1.66651	3.98734
Potri.002G224000	3.92398	4.97152	4.02844	1.74032	1.82333	2.26302	3.11422	3.06419	2.75569	1.85034	1.99508	2.44894	1.58462	2.409	1.8088	1.10764	1.24287	1.47101	1.15915	1.56663	1.69337	1.22952	2.62273	2.09874
Potri.002G224100	19.9798	15.108	15.509	14.9995	10.9651	9.46287	30.5115	26.6043	22.887	13.1622	12.8668	13.893	15.3966	11.3826	10.7306	11.0733	8.92175	7.87024	11.2168	13.7418	13.151	9.78611	8.27327	7.11758
Potri.002G224200	3.5158	3.47877	3.3913	0.540838	0.325546	0.776534	5.55126	6.14179	9.36584	3.51171	4.398	4.15114	1.78461	1.27173	2.41176	3.79137	2.70488	1.66484	2.94631	5.13683	3.92781	1.8751	1.07073	1.26749
Potri.002G224600	8.48637	8.93956	9.64515	3.24729	4.55225	4.41706	8.4672	5.90698	8.76526	2.8536	8.86333	2.29855	5.99202	8.68061	9.20547	3.39267	4.56524	3.85064	7.57264	5.7633	4.50941	7.98757	6.25385	5.19486
Potri.002G225000	6.18795	7.75076	6.09858	3.31401	2.50816	3.14884	6.36292	6.60522	5.37541	6.40797	5.38381	7.03107	5.48775	4.05674	3.52836	3.40967	3.63947	4.76872	5.47981	3.61696	4.85124	6.08281	5.32994	4.54781
Potri.002G225500	3.48083	3.38071	0.80217	0.319973	0.226096	0.239695	0.35984	0.556378	1.05076	0.362936	0.365	0.323171	5.16433	3.17966	2.51798	1.7033	3.18789	2.1157	1.29141	2.10184	1.86867	1.51065	1.24794	1.35155
Potri.002G226300	0.814719	0.166543	0.321181	1.89803	0.531844	0.0939722	0.806143	1.16335	2.04013	0.614687	0.180755	0.640163	1.78171	1.29275	2.47222	2.04421	1.07126	2.08328	0.256714	1.30109	1.17741	1.38872	0.804255	0.669315
Potri.002G226700	3.77963	4.40101	3.48928	9.07053	7.18334	9.27092	8.23712	7.64286	5.89806	6.25677	3.92742	4.74609	9.41659	9.21827	8.77119	5.57004	5.66178	6.20754	5.67834	7.23302	5.80792	9.97799	9.68193	8.30313
Potri.002G226800	2.27606	2.97841	2.70202	2.02237	1.85725	1.53141	3.82175	4.92426	4.03546	3.98954	3.99769	4.64037	3.13666	5.64789	4.55643	1.92093	3.69844	3.90288	1.68428	2.82709	2.99027	2.24756	2.43406	2.63833
Potri.002G227300	0.0799117	0.0204191	0	8.84301	12.7589	10.5538	8.421	8.95024	8.10045	3.48351	6.95878	2.70783	18.1312	12.7705	14.2462	12.1707	14.1687	11.2765	14.4364	11.0602	12.588	14.5226	14.1402	16.0432
Potri.002G227500	6.9568	7.68387	5.27126	2.79433	3.17407	3.75325	3.55281	1.70234	3.24202	2.69649	4.398	2.9756	5.98589	4.45107	5.05998	3.86645	4.36469	3.36509	4.36054	3.82276	5.65749	3.15017	4.02447	6.99038
Potri.002G228600	6.45028	9.67644	8.04893	2.71624	3.02786	1.76999	3.93752	4.57271	5.8867	5.77798	4.4721	5.62007	5.79137	4.98186	4.9656	7.4396	6.47646	6.40438	5.08113	5.31664	5.41263	4.92886	5.31475	7.18476
Potri.002G230300	12.8509	19.4415	10.6549	6.55468	13.9262	8.29362	2.37157	3.91393	3.04511	10.773	11.2009	6.2108	8.06003	5.4908	7.73719	19.756	19.4036	15.1166	17.836	15.7992	19.6035	21.9355	19.1798	22.4135
Potri.002G231500	0.413087	0.680228	0.633299	4.16654	4.49435	3.86468	1.11268	1.3927	1.14934	1.69299	1.55293	2.05118	1.07219	1.14446	1.36375	0.829182	1.24475	1.13018	0.843641	0.757425	0.840196	1.21956	1.65378	1.27261
Potri.002G231900	10.1844	7.77086	11.292	31.7602	22.8152	27.736	30.5815	23.0066	28.9153	36.4926	29.8918	26.5009	14.0608	13.106	15.7382	42.767	30.0491	24.7829	55.7871	48.9812	52.3655	23.827	14.7313	23.1685
Potri.002G232500	9.85982	8.8131	7.24187	3.52369	5.18015	7.22139	8.30932	11.1748	8.19627	18.7625	12.7675	16.7171	10.5464	8.923	9.85927	6.24596	5.6381	4.72217	5.67017	8.38188	6.68209	5.60089	6.14338	4.92784
Potri.002G233400	36.5088	33.9229	17.8999	18.3306	35.3579	28.1267	8.75745	9.62651	10.2112	19.7082	24.1361	10.9114	22.1781	18.9652	22.2058	22.7623	23.6767	13.6645	23.5304	20.0236	33.9752	24.8201	29.5327	21.2545
Potri.002G234000	18.4565	22.9944	19.8749	88.4303	69.0348	74.2178	20.2615	18.2399	17.888	14.1367	16.9395	17.5552	18.9646	13.7401	17.342	27.6881	22.48	29.807	29.8328	27.758	26.2049	25.5575	24.3949	29.8463
Potri.002G234100	2.2301	2.9306	3.29683	17.7553	14.9479	14.2393	6.54106	6.53935	5.36959	5.041	4.4618	3.40289	6.21501	4.06216	5.94137	7.99363	5.49811	7.8447	10.6241	7.97082	8.13392	7.3071	5.66089	7.89272
Potri.002G234200	4.30418	4.25883	3.15894	7.1729	4.83236	3.90827	0.679606	1.30765	0.5292	1.11318	0.965092	0.584652	3.8689	2.80242	3.06836	3.40073	4.66608	3.42583	4.76121	5.36245	4.58799	1.56098	1.40123	2.16298
Potri.002G234300	0.191795	0.274442	0.0756097	6.07058	6.13492	3.36257	0.607281	0.753129	0.775822	4.85564	2.97863	5.50061	0.953262	0.695607	0.533491	1.15496	1.92293	0.835546	1.57127	1.38853	1.73697	1.6923	1.43892	0.827215
Potri.002G235000	9.04826	11.4804	14.2066	1.8548	2.7836	1.43952	9.32347	5.45762	8.17359	4.81269	6.23006	6.37416	3.03948	2.75829	4.26048	4.00825	3.74359	5.49613	8.84812	6.17858	6.01208	3.69153	2.46401	2.30692
Potri.002G235200	0.0250716	0	0	10.3524	11.0202	8.79116	4.66383	4.25124	3.45298	4.03539	4.44994	4.90035	4.63554	3.97821	3.80391	3.62345	3.48206	3.08675	3.55497	4.24412	3.5508	3.39369	3.83618	3.19254
Potri.002G235500	5.55579	4.99195	5.58775	2.38707	3.23289	4.00513	5.02417	4.76518	5.15348	2.56733	3.87719	2.22521	5.02475	5.87104	6.67901	2.35381	2.73197	2.64161	3.38402	3.36961	3.10413	4.74872	4.66401	4.10361
Potri.002G235800	0.446094	0.325676	0.502458	0.665533	1.73338	1.10258	3.02673	2.10431	2.45508	0.854775	1.27249	1.31444	2.15384	1.66125	1.77263	1.34315	0.837947	0.724246	2.94511	2.64607	2.70152	1.21406	0.817819	0.654427
Potri.002G236200	220.827	207.734	150.367	93.4999	155.917	118.451	83.0303	130.13	156.389	230.77	303.155	188.278	166.286	146.16	138.614	214.631	205.867	170.846	172.495	173.921	253.143	204.407	268.445	193.831
Potri.002G236400	3.77338	5.4526	4.0523	29.3722	27.8318	29.0555	3.9654	4.57519	3.13292	8.15901	6.9283	9.30371	4.24241	4.01125	4.44185	4.12665	2.84434	3.894	4.86522	4.43293	3.78588	3.20941	3.21113	3.44735
Potri.002G236500	0.0860753	0.175953	0.254496	21.574	17.5124	25.1679	1.57563	2.26611	2.03105	6.24163	3.48517	5.19931	1.71125	1.36579	1.90452	2.54846	2.22822	2.36403	2.8478	2.38265	2.36347	1.55349	2.2517	3.09371
Potri.002G236700	99.9239	140.266	107.161	34.0473	41.872	48.5156	62.7985	82.5549	64.5699	125.919	100.366	102.652	53.2725	47.007	48.3895	48.1616	35.4879	37.3076	69.9679	52.8513	51.5813	39.8193	38.8871	40.8369
Potri.002G237400	0.806843	0.845279	1.11326	1.96071	1.82151	2.90824	2.55472	2.43021	2.48666	2.31661	2.03621	2.43684	1.68428	2.78912	2.44832	2.89496	3.43137	4.41283	1.31353	1.58917	1.16602	1.49664	1.31419	1.26355
Potri.002G237500	12.5895	14.1304	13.0988	48.4219	40.8737	39.5767	14.8525	19.6396	19.056	22.4934	17.9479	16.6454	24.5145	21.2328	22.3352	24.9857	20.9529	24.3678	20.4307	20.5851	19.0948	22.4503	21.7569	20.3355
Potri.002G238800	13.2321	8.59533	8.54568	4.92368	4.70401	8.54905	5.71192	4.51577	6.2919	2.88764	7.93216	4.24654	10.4376	14.0008	12.4048	2.95646	4.60736	4.38716	9.88069	7.7646	6.38563	14.6965	10.9984	5.90364
Potri.002G240200	1.16932	1.08789	1.13765	1.21635	1.28852	1.57351	0.904839	0.883003	0.779666	0.263913	0.681827	0.515345	1.35608	1.32529	1.34575	0.64697	0.776151	0.667286	1.14943	0.750143	0.866595	1.77369	1.1691	1.00065
Potri.002G240300	11.681	11.7598	11.5123	10.3137	9.73201	17.0742	8.26072	7.04369	5.97981	7.49861	7.86034	4.09993	13.8082	19.8786	22.1756	2.78126	3.80522	2.05971	9.87398	8.47758	4.32588	15.0887	16.4481	9.07759
Potri.002G241500	186.182	172.861	97.0146	113.14	214.588	175.747	39.9941	49.4183	50.7865	205.217	161.163	110.191	91.9398	81.888	88.6167	82.4595	108.387	76.9006	164.325	139.201	214.442	105.925	180.589	131.121
Potri.002G241700	41.9246	52.7995	55.3164	102.571	107.608	102.886	76.7425	65.8387	72.9162	60.6042	65.0724	74.8633	60.065	68.9686	66.97	60.6448	55.9727	70.5957	64.8105	64.5437	59.2307	66.9216	63.6946	65.9675
Potri.002G242600	132.097	129.456	151.521	61.6399	69.6509	72.9035	119.491	114.328	120.184	65.0039	130.75	81.6399	88.4877	123.343	112.014	62.9397	65.001	64.1735	96.093	81.6155	72.4961	115.88	98.0526	80.7889
Potri.002G242700	5.12565	3.89868	4.53135	5.00682	3.74248	6.28526	6.25115	8.54081	7.74107	2.61238	1.9079	3.54577	8.20975	9.47637	8.84896	12.1173	15.0019	14.0145	6.40303	7.43319	7.51407	8.12731	6.27013	8.84842
Potri.002G242800	0.124238	0.126982	0.0612218	7.36063	5.47438	3.83327	0.153663	0.166313	0.119655	0.10415	0.0689093	0.0610123	0.246997	0.0352025	0.0785404	0.436416	0.382873	0.382397	0.456713	0.099203	0.149621	0.280282	0.214624	0.223268
Potri.002G243500	1.91031	3.08495	2.44753	29.4341	29.2639	33.4477	16.2935	15.8891	14.4612	17.5196	15.9782	16.4737	14.9636	14.0733	14.7334	14.9546	16.1072	16.7891	16.8139	17.7756	16.6011	16.0894	17.1228	15.6545
Potri.002G243700	12.428	13.1433	14.0259	1.35428	1.3223	1.89925	5.00421	4.33855	5.21072	7.09903	5.69726	7.31624	9.11935	9.10907	9.66595	7.71216	6.73374	9.20811	9.30616	8.76537	8.72532	6.44679	7.8177	7.3676
Potri.002G243900	5.93987	5.99747	7.37969	23.9309	16.1563	13.2249	5.9842	5.42951	6.95159	4.37587	3.51422	4.49044	5.04566	6.12016	6.07635	9.89969	10.961	11.1315	5.16115	5.99814	5.23718	8.35606	6.8053	7.15331
Potri.002G244400	6.94548	8.24066	5.8878	1.48268	1.26824	0.89635	0.913112	1.77718	0.561338	0.203582	0.269395	0.381636	4.87634	4.40387	3.3161	1.3649	3.87174	2.80591	5.56049	3.92997	5.89609	1.26619	0.719189	1.79557
Potri.002G244500	2.44274	1.93822	2.05901	1.34266	1.2589	1.66827	2.38522	2.95448	2.50741	1.61666	1.64011	2.24137	2.97134	1.56643	2.23509	1.29033	1.32069	0.882751	2.49813	1.403	2.26055	1.28908	1.42778	1.45228
Potri.002G245000	3.37076	3.57771	3.08478	1.16051	1.93443	1.79443	2.0708	2.57846	2.74697	2.29785	2.48596	2.89231	1.54647	2.18307	1.49866	2.15621	1.75034	2.10481	1.5562	2.05068	1.58808	2.76694	2.19393	2.83384
Potri.002G245500	17.7183	19.0079	18.6057	23.2428	19.6215	24.4511	25.1149	22.1187	23.8702	39.5795	32.0174	33.1132	20.5482	19.484	20.4908	26.9211	20.1369	21.7743	26.7331	26.7986	24.7591	16.4613	15.2002	19.3142
Potri.002G246100	16.3565	17.8542	17.7929	37.8916	34.7001	34.0198	19.8034	20.6817	18.7967	27.4236	21.0008	24.4569	23.3561	17.875	20.7174	25.7254	24.96	24.1088	20.0684	21.0277	25.569	22.3265	23.6564	24.3387
Potri.002G246400	4.55712	3.08647	4.59952	2.95519	3.76338	5.85794	9.01828	8.40343	9.65054	4.11944	3.01488	4.17932	9.74218	7.68523	7.77496	9.0372	11.348	11.4396	4.95942	5.87471	6.50646	7.89989	5.58258	9.21855
Potri.002G246900	1.58268	1.81176	3.18204	5.34	3.78828	6.49883	3.69581	1.92094	2.37791	1.69827	2.73887	2.73589	1.88791	1.36328	1.84098	2.41444	2.54928	2.0385	2.7262	1.61761	2.56172	2.98339	1.93732	1.49525
Potri.002G247300	12.4011	15.2468	13.1077	0	0.195541	0	3.37885	3.36831	3.98123	1.20533	3.98745	2.64786	7.50356	9.16648	8.40779	14.6108	14.6223	19.7445	11.1374	7.46252	6.75312	2.52289	3.54836	3.13757
Potri.002G247400	10.9952	11.3972	10.6828	5.1495	5.78759	5.46821	8.34675	8.30293	8.25301	11.6243	10.1971	11.5644	11.5492	10.0653	10.9751	10.5661	12.5478	11.4249	8.29895	9.83403	9.13507	9.32842	11.601	11.8853
Potri.002G247600	5.31613	8.11409	5.86807	6.83304	6.47797	6.05003	10.4502	8.22354	8.94299	10.8146	11.6372	12.1833	7.04597	7.63197	7.97614	28.6693	21.0286	23.2267	14.5919	18.3379	14.8191	18.3363	13.7144	19.6531
Potri.002G247800	4.7799	3.89739	3.65224	6.16968	11.2775	9.38496	4.72958	5.0806	4.37081	11.0531	8.31105	7.30585	7.92796	6.87837	8.55593	4.23132	4.67846	4.55228	8.32034	7.51906	9.05512	5.86966	5.85837	5.79097
Potri.002G248900	11.274	10.2875	10.4637	6.03791	5.00364	4.51648	14.3798	14.8225	11.8959	22.4492	17.025	19.178	13.558	14.0586	12.4269	15.1132	14.1243	12.8674	10.7924	14.4651	13.2166	4.21599	3.60598	2.77967
Potri.002G249200	22.2057	19.6668	21.1895	27.0604	30.1484	31.5276	35.1924	32.707	33.1674	9.78089	13.1515	14.1396	32.9232	40.8442	42.0543	25.4501	28.0691	27.8917	28.462	30.804	28.6916	23.1141	23.1744	25.3639
Potri.002G249900	4.1341	2.78128	2.52715	0.79874	0.512415	0.181078	1.19093	1.07414	0.252	0.526428	0.986861	0.873766	1.35249	1.77932	1.58794	1.10294	0.473058	0.941639	0.879416	0.947135	1.21002	1.25928	2.73789	2.47198
Potri.002G250000	9.13789	6.13752	7.20473	2.68464	2.67012	2.16821	9.40336	12.9549	13.5784	6.95999	7.8777	6.71849	7.88965	8.75886	8.18649	7.07489	7.80993	8.01124	6.47158	7.72737	9.40756	9.3717	7.52569	11.2069
Potri.002G250400	1.70186	1.62539	2.94212	6.47725	6.07086	5.9533	3.69916	3.7099	3.2513	3.88245	3.71389	3.97334	3.16159	3.28856	3.98604	2.8001	4.10408	4.7296	3.31126	3.26736	2.3654	3.6366	2.97443	3.89643
Potri.002G250800	6.35462	6.21942	5.27596	7.67282	7.16517	8.1292	4.95396	5.91173	4.93326	3.32542	3.11875	2.9883	7.08244	6.63479	8.18055	5.64334	6.5832	5.8723	6.79571	5.94541	4.74944	6.56465	5.01839	4.35042
Potri.002G250900	75.8798	69.2256	59.6194	206.577	170.54	206.973	143.349	188.608	186.153	168.156	141.927	175.9	99.3833	86.0012	100.203	181.999	187.941	180.788	155.485	138.308	124.957	144.486	121.86	136.652
Potri.002G251000	491.207	584.006	397.755	238.459	641.013	451.232	201.23	203.818	230.584	628.809	707.526	517.177	524.799	412.739	460.596	706.53	766.315	714.194	564.87	451.974	650.095	455.032	599.33	509.536
Potri.002G251200	87.3574	77.3412	92.4647	42.4526	47.522	53.3936	132.922	155.678	140.372	75.845	112.007	87.5565	72.0758	101.659	80.8386	33.1658	31.8651	38.6317	51.4606	63.0934	53.9604	59.7876	50.5829	45.466
Potri.002G251600	10.927	6.73854	6.7149	4.60295	5.53463	7.96458	6.92329	6.73607	8.63139	4.17212	6.72281	3.30086	8.8721	11.9682	9.58963	8.60753	9.71937	8.69622	6.28813	8.25097	7.92665	10.3669	9.88021	10.2781
Potri.002G253700	8.1796	11.9432	8.21501	2.37807	1.44084	1.88692	1.54162	2.08566	1.42552	2.08976	3.54307	1.68328	3.48467	2.64876	3.3488	8.44392	7.04212	7.37767	2.70008	3.06869	4.27804	5.3114	4.92162	6.79977
Potri.002G253800	88.2564	103.866	74.149	5.74956	6.19195	9.2498	12.457	37.2849	29.6901	51.5408	43.8103	42.7279	31.6294	22.1363	29.8183	36.9109	37.6643	42.0982	33.4199	48.978	37.2189	57.2366	50.7329	58.5762
Potri.002G254800	3.81849	5.19035	4.61688	2.71967	2.35563	2.67894	12.8929	8.99374	9.0993	13.5633	9.51983	12.8366	7.5915	7.89716	6.4704	7.54625	5.07911	8.42568	5.95391	6.95723	5.53733	3.35503	3.69172	3.43614
Potri.002G255500	4.24554	3.7375	4.64234	4.45619	5.47887	4.77183	8.80031	6.04288	6.90939	3.35124	3.86739	3.54593	6.96188	7.76216	6.71961	3.07911	3.22159	2.47997	3.01075	4.53653	3.65743	2.93631	4.23689	3.08686
Potri.002G255800	13.1278	13.3663	13.5255	40.1209	42.447	41.4469	16.5692	15.671	14.4059	46.7789	39.2004	45.1616	16.9462	18.5035	17.9354	32.2819	35.5592	34.9931	14.0793	14.0391	13.3111	14.7619	15.0389	14.5585
Potri.002G256000	1.54797	1.98899	2.78968	2.34496	2.02101	2.44865	2.49444	1.77618	2.08721	1.14937	1.8153	1.47695	3.03353	3.05775	3.52292	1.90871	2.47156	2.21997	1.11487	1.64805	1.9601	2.0399	2.57591	2.58882
Potri.002G256400	8.08326	6.24672	5.51827	1.74218	2.1021	3.63843	1.5216	2.6744	3.11404	3.17327	4.76774	3.13697	3.21405	5.80971	4.58658	3.79911	3.95331	4.07039	2.77478	1.6792	1.78549	5.65362	3.89241	2.46999
Potri.002G256500	22.2638	18.7355	13.9491	9.82482	9.66725	17.0867	8.23794	6.559	6.42861	5.33082	13.5032	4.3706	13.898	23.8831	22.5956	2.82372	3.88107	2.77328	11.594	9.47518	7.13615	27.0152	25.407	15.0208
Potri.002G256900	2.95643	3.47123	3.6843	0.176654	0.425331	0.479095	6.06819	4.40467	5.12997	3.85073	3.08987	4.63161	0.728634	0.692309	0.494277	0.490444	0.522064	0.416515	1.89904	2.9915	2.54234	3.3073	2.14663	3.03599
Potri.002G257700	85.3645	57.5363	47.0187	21.1673	22.0988	34.2966	64.4371	85.0595	102.148	31.0998	36.5852	37.3971	67.8571	73.3345	67.1589	85.7102	103.738	93.504	56.7796	83.9355	69.5679	88.4617	66.9045	79.0246
Potri.002G257900	17.3655	18.0606	11.9933	12.3317	9.15828	11.0852	12.9985	18.4079	23.2489	3.66718	2.74985	4.67414	16.1947	14.3782	21.8555	17.3488	22.3543	20.589	11.5701	16.8793	15.5429	23.167	16.3965	28.1649
Potri.002G258700	0.0526462	0.0807133	0.0259429	17.9744	13.4318	12.5091	1.56276	1.7149	1.62253	1.63295	1.89803	2.04247	6.20142	4.77348	6.68961	2.40412	3.05017	4.53717	3.12418	4.2598	3.9563	13.0647	12.6027	13.786
Potri.002G260000	3.30506	3.50798	1.00225	0.255296	0.276606	0	4.84251	6.69328	7.34572	2.45097	3.52533	2.62191	1.89541	2.88147	2.33046	2.87056	3.86524	1.50485	0.534056	3.78942	2.14325	4.77964	3.01164	3.26347
Potri.002G260100	7.01317	8.96704	7.30184	7.79325	8.90692	8.41969	4.50922	5.5526	6.09742	5.73049	5.00993	5.52129	9.16862	6.81974	7.69403	11.4481	12.2221	11.0612	9.32937	9.64557	8.41315	11.8201	11.8797	13.3389
Potri.002G260800	10.3163	12.675	13.5682	18.5674	16.7383	17.7036	25.6793	26.6578	24.2335	32.0316	26.2773	29.9738	21.01	16.6219	18.7244	31.0976	31.2828	28.5955	27.2584	28.5107	27.5319	19.6425	17.7773	19.0469
Potri.002G261000	10.0358	10.2225	13.9755	27.681	22.9185	23.2697	16.1662	13.2665	15.9664	21.3343	16.9842	21.6316	14.6406	12.3062	12.4723	20.4197	18.212	18.4251	10.4329	13.6385	11.748	10.9899	10.5155	12.9439
Potri.002G261400	0.124804	0.25512	0.430503	12.9836	14.3932	15.6908	7.47113	6.57142	5.70949	9.04996	5.26094	5.5161	4.65226	4.31425	5.36505	5.69923	4.20513	4.31416	5.89875	7.17513	5.95196	3.56639	3.51122	3.90895
Potri.002G261700	1.24425	1.28484	1.04929	1.58692	1.10252	1.46474	1.01538	1.62557	1.72958	0.784986	0.754162	1.15909	1.4281	1.20668	2.44895	2.07271	1.78152	2.23527	0.862255	1.7344	1.56952	2.22505	1.22827	2.58181
Potri.002G261800	7.1332	5.82802	6.96406	18.3408	15.2541	15.9394	8.69541	7.92254	6.76239	9.01658	8.75631	11.0253	10.4471	8.51552	10.7435	11.0866	10.1806	11.7322	7.42166	5.33274	6.80782	7.73518	6.73254	7.00368
Potri.002G263100	192.837	198.306	205.816	71.1504	77.025	93.2743	134.239	128.213	126.098	134.093	160.683	147.506	103.647	162.828	141.569	131.107	116.117	144.475	157.427	144.438	172.374	150.879	140.065	98.2525
Potri.002G263300	5.21444	5.11354	4.16686	2.60395	2.22331	2.68214	4.18342	4.02473	4.07197	2.95359	3.04855	2.35314	3.78247	5.67039	4.81103	2.61671	3.70616	3.93736	2.44236	2.1006	1.76513	5.36967	4.3823	3.90753
Potri.002G263600	4.91095	6.47401	5.37341	3.0434	3.20584	3.19058	3.86757	4.40063	5.79158	5.99889	7.04874	6.08345	4.5629	4.95261	5.67695	10.4209	11.1027	9.77649	5.83176	5.56991	6.23777	4.98435	4.53127	5.98998
Potri.002G263800	17.7845	14.3616	15.8413	5.93554	6.37457	7.47564	13.339	12.2855	15.2059	7.1067	11.676	8.35186	10.1536	14.1332	12.7507	7.67568	7.35028	7.12019	7.95097	10.102	7.44322	13.205	11.1581	8.81207
Potri.003G000800	3.1205	2.10954	3.53554	5.36893	3.10102	4.9313	7.29367	8.31076	8.21159	2.65714	3.08001	4.36809	7.08313	9.44059	10.5315	2.8606	3.08945	3.74648	1.65166	3.97625	2.43829	3.12883	2.32851	4.01191
Potri.003G000900	10.817	10.8181	11.2831	3.95108	3.66984	3.67975	8.73021	8.5414	9.47381	6.99251	7.87058	6.64221	6.06175	5.87569	5.65128	6.55385	6.0492	6.78235	4.93893	6.42158	6.38744	5.54789	5.03559	5.73322
Potri.003G002800	2.41275	2.8895	1.60929	0.861447	0.928049	0.5341	1.1575	1.02225	1.43181	0.531196	0.378494	0.47874	1.09017	1.16013	1.26337	0.513659	0.580823	0.507782	0.716731	0.985984	0.446127	0.781961	0.601455	0.525569
Potri.003G002900	2.83622	3.17939	3.33627	2.49893	2.48853	2.63821	3.259	2.08209	2.7316	3.02955	3.24774	3.32485	0.909461	1.91835	1.67731	2.57107	2.55638	2.25283	3.3633	3.50662	3.21735	2.98139	2.61916	2.77161
Potri.003G003100	2.53204	2.91145	2.73541	4.30286	4.50309	3.00477	4.36033	4.86704	4.66624	2.67369	1.89055	1.74563	3.94485	3.17331	4.21721	2.68786	3.16127	2.4441	3.3243	2.79943	2.79133	2.90497	2.73985	3.50024
Potri.003G003200	1.27312	2.80267	2.21992	3.61896	5.11439	4.97017	2.81015	2.62198	2.45232	2.70922	1.95548	1.92375	5.25687	3.44086	4.82903	5.01274	4.7484	5.65762	3.18867	4.37911	4.05717	4.02595	5.31711	3.92215
Potri.003G003300	14.5942	18.3246	21.0989	46.7411	52.5248	47.2116	28.1161	24.7552	25.5984	28.3175	30.9852	28.5735	32.4253	34.3963	33.9106	40.741	40.2301	43.1581	43.3463	34.1626	40.6458	43.9964	38.8315	39.1051
Potri.003G003400	23.5071	26.7679	23.6179	10.5609	12.0903	11.1005	14.3204	13.2449	13.1724	14.7024	14.6651	13.1871	19.9536	17.6393	17.6092	15.4573	15.4425	13.4134	17.8944	15.942	15.605	16.0334	15.7999	16.86
Potri.003G003600	2.61408	6.29784	2.76034	0.149999	0.406299	0	0.554262	0.666547	0.89916	2.03487	1.65704	1.10036	1.11365	0.634877	1.65256	3.74799	1.84136	1.06101	2.54949	3.18067	1.43916	1.31053	2.21186	3.64315
Potri.003G003800	3.49543	2.57892	1.87077	0.91121	1.10816	1.57531	2.3592	3.09882	3.7455	0.504546	0.539257	0.886709	1.21957	0.91827	2.16583	1.95156	2.3399	2.32384	2.21251	2.16878	2.07412	2.06572	1.48533	2.68618
Potri.003G003900	2.24549	1.74256	2.28136	7.44939	6.15293	6.7948	6.89871	7.1005	6.91517	4.99653	4.61286	5.41841	3.44463	2.34078	3.47	3.25529	2.82498	3.58373	2.5623	2.31689	2.16341	2.51555	3.10604	3.18843
Potri.003G004600	4.30698	3.52168	2.47612	0.634326	0.507645	0.331187	0.852329	0.768748	0.691351	1.68494	1.63241	1.30433	1.07033	0.976296	0.771452	1.51293	0.589916	0.781802	1.24402	0.496757	0.899069	1.11561	1.06292	1.06886
Potri.003G004700	45.8291	47.5502	38.9136	29.2631	31.471	37.0676	49.9982	34.2743	51.9568	28.728	43.3725	38.0992	32.9414	47.9533	36.2151	19.5431	22.188	18.8793	30.1384	36.2386	25.9627	41.6757	35.883	27.5938
Potri.003G006100	1.94046	1.23287	1.39556	1.0954	1.25531	1.81474	0.311356	0.327628	0.505102	0.307754	1.39626	0.463593	1.40758	2.79369	2.3208	0.263178	0.430993	0.0993365	0.661004	1.17255	0.909499	2.4189	1.24251	0.915554
Potri.003G006900	20.6993	24.2721	23.3562	20.4993	17.2783	20.1323	16.6867	23.9139	19.5569	11.9529	11.7809	12.3142	9.48159	8.58168	12.4329	10.7574	9.49532	12.3395	10.5347	11.5161	12.4582	10.9935	10.7749	11.4108
Potri.003G007600	7.19496	6.34389	6.11716	0.471329	0.436758	0.42741	2.23048	2.25978	2.26028	3.08051	1.9868	1.97141	3.92906	2.65989	2.96725	2.85127	2.99449	2.69052	4.50824	3.97802	3.95687	3.03428	3.90183	5.01028
Potri.003G007700	4.85226	4.41196	4.62691	1.69588	1.88543	2.14421	3.02412	3.85234	3.73255	2.85266	3.14571	3.71362	3.88375	4.03534	4.10326	1.99224	1.83844	2.11865	3.77267	5.16598	4.88739	3.85426	2.39497	2.52378
Potri.003G007900	3.56524	4.08478	3.85378	0.0692925	0	0	0.312942	0.513189	0.553827	1.75952	2.10506	2.17445	0.314388	0.293283	0.545288	2.48167	2.5755	1.96054	2.86887	2.72437	2.49308	2.27746	2.83826	3.4545
Potri.003G008300	6.27969	7.45719	5.68814	1.22473	1.54022	2.00967	2.87333	2.55917	3.25126	2.76909	2.0536	1.7826	2.99486	3.90835	5.41554	2.29515	5.07118	2.20013	2.78314	2.28009	5.94523	3.93073	5.37488	2.72112
Potri.003G008600	1.9241	2.87122	1.82045	9.18145	10.0902	8.34461	3.16038	3.26258	3.22443	2.83885	2.98819	3.66624	4.55208	3.70727	4.37892	7.3768	6.26167	6.70581	7.7603	6.10453	6.71063	7.63976	7.21765	6.9946
Potri.003G008700	1.59366	2.71477	2.32688	5.71371	6.3576	5.07201	3.50419	3.37127	3.86562	4.00794	3.89585	4.08709	3.08034	4.3149	4.25379	4.206	3.39546	3.74528	3.68867	3.17346	3.95226	4.79375	3.99125	3.45494
Potri.003G009000	41.2711	31.0356	34.2824	27.9901	46.2765	45.4847	115.354	105.937	97.0775	70.0619	55.7158	78.2526	72.9783	70.0015	60.1644	40.5572	36.6527	40.119	61.977	61.3564	63.2107	36.0863	39.5511	35.2493
Potri.003G009400	0.770875	1.37883	1.1871	0.232227	0.0524191	0.389003	1.09647	0.859953	1.71689	0.201947	0.374123	0.567855	2.10728	2.34807	1.8884	1.16052	0.831479	0.866951	0.556643	1.07719	0.696278	1.20771	0.856095	2.078
Potri.003G009800	9.71227	9.23297	10.4469	2.34906	2.72693	2.3489	5.89002	5.87163	6.68862	6.65357	6.48752	7.07749	6.85153	6.15488	5.21558	8.07061	8.32487	6.47822	5.97798	7.67177	7.29463	6.54448	4.9484	6.75634
Potri.003G010200	100.566	80.9037	90.7975	33.2468	41.5302	47.0736	74.8577	84.2169	78.3364	58.1283	79.7213	64.2709	55.233	90.8198	85.493	46.1453	46.8891	54.3074	77.7727	71.9287	73.497	71.7121	57.57	54.1708
Potri.003G011200	5.49105	2.60282	6.74506	1.40646	0.779245	1.46865	0.629941	1.63348	0.843093	4.73661	3.26633	4.76791	0.632852	0.901954	0.201235	1.99675	0.980992	2.18565	4.42998	9.06564	6.4404	4.46839	2.8281	6.94637
Potri.003G011400	14.8531	17.2832	17.7915	17.6227	26.3533	19.2406	19.671	10.6044	12.3245	20.1139	20.786	26.4837	8.4045	6.47474	13.0012	18.118	18.4034	27.4843	19.6806	24.3284	18.7133	15.5801	13.5345	19.0074
Potri.003G011900	3.20507	3.67017	4.03621	1.09665	1.5821	1.40342	1.9674	1.85392	2.05789	2.21415	2.13983	1.9529	2.35999	2.45536	2.32634	1.936	2.07301	1.63011	2.40007	2.71719	3.08791	2.64826	2.78306	2.92562
Potri.003G012100	7.57805	5.50986	8.18715	14.0568	11.2736	10.4481	12.5481	17.2328	15.0652	9.59393	9.19068	10.047	6.7423	6.38531	7.70976	6.54129	7.82544	8.05566	7.21679	7.76223	8.23762	7.42106	6.23757	9.4609
Potri.003G012600	0.528055	1.28183	0.455374	0.954464	0.718148	1.21815	0.457184	0.706888	1.08072	0.885344	1.68411	1.6856	0.328069	0.299245	0.41728	0.529977	0.271223	0.375074	1.38656	1.26494	0.763129	1.32366	0.847067	1.15231
Potri.003G013300	5.84067	4.44143	5.98657	0.225218	0.508368	0.107789	5.31685	3.62788	3.10512	3.36864	3.26547	3.35018	3.48354	2.27719	2.77664	3.04821	2.91833	3.23037	2.25752	2.28833	2.8361	2.1551	2.90589	3.16687
Potri.003G013400	2.21182	2.35896	1.99032	0.463524	0.209256	0.998289	1.99823	1.80228	2.13023	0.241851	0.213356	0.755623	1.81628	2.17987	3.76923	1.06168	0.948358	0.728601	1.71709	0.614303	0.555906	0.867806	0.759449	0.493771
Potri.003G014000	4.35991	4.71329	5.09573	8.48678	7.08491	8.05906	8.84926	8.35561	7.88674	4.70926	4.15442	3.59598	5.97307	5.89175	7.13793	6.95637	7.85502	6.53773	3.31705	3.86817	3.15041	2.80227	3.53141	3.12833
Potri.003G014200	10.6031	10.9568	14.3175	2.87061	1.88027	1.48378	8.65293	10.286	11.6637	7.97367	6.05405	6.70032	5.95458	6.09709	6.68662	13.6152	12.2803	11.0755	5.81399	7.11076	6.76029	4.78154	3.80966	5.23074
Potri.003G015200	18.3768	27.8118	18.4339	1.09516	0.949261	0.817665	2.80574	9.19778	6.77497	6.49131	4.96029	6.21285	13.0636	10.6303	11.7898	11.8215	13.8026	11.0001	8.13297	14.2238	11.1905	18.5352	14.7495	15.3995
Potri.003G015700	1.51666	1.95319	2.03286	2.77792	2.47516	3.14884	3.00138	2.51756	2.27871	1.37314	1.48055	2.05569	3.16601	3.88484	3.3366	1.97883	2.11887	2.49927	2.48503	2.38978	1.84113	1.97691	2.18587	1.71322
Potri.003G016300	9.67805	3.84681	7.28617	23.7561	4.09485	25.2717	3.99007	5.87803	1.68297	12.6205	6.11353	5.94101	8.28424	4.72275	3.56897	8.09439	12.4825	4.58284	3.52952	9.87445	3.3671	10.7821	11.8095	9.80046
Potri.003G016600	5.52231	5.25501	3.75348	4.89521	3.31488	4.39283	0	0.509829	0.1834	10.3762	4.85851	6.73314	2.27149	1.7266	2.16687	8.02694	4.85124	8.29578	5.40016	7.09577	4.95352	4.00959	6.20329	6.06202
Potri.003G016900	23.3783	24.3138	19.3352	13.1245	11.8996	11.0384	5.8845	8.2357	6.38609	18.8532	14.5593	16.5163	8.222	5.88814	9.07494	22.0226	19.1	17.6089	14.7902	17.1026	15.6744	16.7923	18.6918	13.8288
Potri.003G017400	1.11262	1.26355	0.995019	4.10491	4.39375	4.34907	2.12027	2.39044	1.92487	2.91907	1.82851	2.69152	2.21199	2.07837	1.82356	2.54353	2.28589	2.12695	2.07752	2.61042	2.16375	2.64436	2.217	2.30629
Potri.003G017600	0.897715	1.25119	1.36734	0.131122	0	0.188264	0	0.218498	0.0786001	2.25768	2.71594	2.08407	0.567872	0.369985	0.103184	1.96578	1.54256	1.62309	0.857169	2.17218	1.65117	1.47291	2.17518	2.09517
Potri.003G017700	5.22439	6.13085	5.72103	9.48199	9.57874	7.14188	2.20178	1.38147	0.931791	6.89388	2.89773	5.03628	6.34734	5.37299	6.97244	10.5839	8.34832	7.14682	6.50342	10.6093	8.20261	9.40959	9.74154	7.65007
Potri.003G018000	0.278301	0.162541	0.666111	3.38548	1.73022	1.00886	0.157355	0.638659	0.57436	0.566589	0.132309	0.390489	0.908971	0.946267	0.854541	1.07735	1.17621	0.903658	0.918669	1.01587	1.03421	0.797266	0.941918	0.653234
Potri.003G018200	1.39189	1.96458	0.65323	0.638946	0.360562	0	0.0655826	0.236606	0	1.00014	1.17641	2.73418	0.329428	0.751213	0.50281	2.72739	1.41621	1.44374	1.67077	1.27018	2.49044	1.19623	2.4863	4.21997
Potri.003G018300	2.6322	2.55236	2.19507	1.78923	3.59811	2.72466	0.40069	0.180699	0	3.22502	1.19792	1.9224	2.48234	0.917938	1.36534	4.80939	2.8842	2.94028	3.18997	4.09579	3.83648	3.04526	3.13139	3.74266
Potri.003G018800	0.552368	0.264641	0.357256	5.35259	4.22558	4.55937	1.72506	1.97183	1.72898	2.47445	2.2978	1.33936	0.840777	0.684739	1.17853	1.69778	1.91505	1.58572	1.61357	1.45183	1.89588	1.33268	0.937188	1.18764
Potri.003G020200	109.367	75.6664	77.1022	41.8449	40.0577	45.1461	80.098	89.7971	93.2904	40.8079	55.5898	47.8601	53.3016	66.5424	65.7962	70.1841	77.6127	69.0824	54.7098	73.3459	63.0405	73.6343	64.6406	76.9879
Potri.003G020400	22.1224	29.4356	26.4672	2.53462	3.43273	5.41647	5.19105	12.0161	10.3529	15.3776	17.9883	17.5844	15.7181	12.6406	12.5241	14.4338	15.1653	16.8861	19.5364	18.7485	13.0074	22.6965	19.6653	20.7587
Potri.003G020700	1.73308	2.32244	2.39126	0.123755	0.0838032	0.0888437	2.17212	2.02786	1.85461	0.903996	0.469949	0.302613	1.07194	1.746	0.973875	0.889019	0.886199	1.13069	0.161803	0.164011	0.44526	0.540618	0.494236	0.276845
Potri.003G022900	18.105	18.924	18.2284	9.52368	9.43466	8.13236	14.8997	18.0401	22.7416	10.0856	9.94452	12.2386	15.0073	15.805	15.557	29.2851	28.4734	30.8525	16.8826	18.6933	19.7012	19.2695	27.1075	23.0848
Potri.003G023600	1.92282	0.683579	1.02992	0.873078	1.04601	0.964279	0.703128	0.634178	0.966206	1.40167	1.25198	1.06745	0.747928	1.32653	1.42697	1.13272	0.858795	1.2668	3.20497	2.44767	1.65117	2.51472	1.3617	1.75994
Potri.003G024200	1.62045	1.17041	1.0647	1.11084	1.3164	1.29589	0.342057	0.944825	0.436989	0.94185	0.958711	0.212211	1.05239	1.15094	1.0927	0.585486	0.514921	0.409243	1.11197	0.529068	0.811833	0.671574	0.57587	0.510312
Potri.003G025200	1.33974	2.24072	1.08032	2.7885	1.7889	1.75602	1.20512	0.815209	0.938413	4.39035	3.10748	3.46911	1.21069	0.828241	1.00094	0.977901	0.950865	0.346039	1.66299	2.65821	1.70146	2.13709	3.18609	1.5634
Potri.003G025500	4.28661	3.55795	5.69908	8.92098	9.26497	8.72719	10.0201	10.0132	9.47611	6.29464	3.98924	5.17095	6.72049	7.56473	7.27487	9.12415	7.32921	6.6208	5.46923	6.03396	5.48807	4.6442	4.60074	3.87018
[truncated: 8,274 more rows]
