# Supplementary material for: Deciphering Genetic Architecture of Adventitious Root and Related Shoot Traits in Populus Using QTL Mapping and RNA-Seq Data
Source: Int J Mol Sci. 2019 Dec 4;20(24):6114. doi: 10.3390/ijms20246114 (PMC6941115; doi:10.3390/ijms20246114)
Supplement: Supplementary file 1 [file ijms-20-06114-s001.zip › Table S6.xlsx]

## Sheet: sheet1
Table S6. Information of differentially expressed DEGs and TFs between 21 pariwise comparison
Danhong to Tongliao1				G group to B group				B group to Danhong				G group to Danhong				B group to Tongliao1				G group to Tongliao1				B2 to B1				B3 to B1				B3 to B2				G1 to B1				G2 to B1				G3 to B1				G1 to B2
Up_regulated gene	Up_regulated transcription factor	Down_regulated	Down_regulated transcription factor	Up_regulated gene	Up_regulated transcription factor	Down_regulated	Down_regulated transcription factor	Up_regulated gene	Up_regulated transcription factor	Down_regulated	Down_regulated transcription factor	Up_regulated gene	Up_regulated transcription factor	Down_regulated	Down_regulated transcription factor	Up_regulated gene	Up_regulated transcription factor	Down_regulated	Down_regulated transcription factor	Up_regulated gene	Up_regulated transcription factor	Down_regulated	Down_regulated transcription factor	Up_regulated gene	Up_regulated transcription factor	Down_regulated	Down_regulated transcription factor	Up_regulated gene	Up_regulated transcription factor	Down_regulated	Down_regulated transcription factor	Up_regulated gene	Up_regulated transcription factor	Down_regulated	Down_regulated transcription factor	Up_regulated gene	Up_regulated transcription factor	Down_regulated	Down_regulated transcription factor	Up_regulated gene	Up_regulated transcription factor	Down_regulated	Down_regulated transcription factor	Up_regulated gene	Up_regulated transcription factor	Down_regulated	Down_regulated transcription factor	Up_regulated gene	Up_regulated transcription factor
Potri.001G003000	Potri.001G041400_TUB	Potri.001G002200	Potri.001G016000_EIL	Potri.001G007700	Potri.002G037100_NAC	Potri.001G006800	Potri.001G048200_AP2/ERF-ERF	Potri.001G002200	Potri.001G016000_EIL	Potri.001G003000	Potri.002G151700_MADS-MIKC	Potri.001G002200	Potri.001G044500_WRKY	Potri.001G003000	Potri.001G048200_AP2/ERF-ERF	Potri.001G006800	Potri.001G044500_WRKY	Potri.001G002700	Potri.001G113400_bHLH	Potri.001G008300	Potri.001G079600_AP2/ERF-ERF	Potri.001G002700	Potri.001G048200_AP2/ERF-ERF	Potri.001G007000	Potri.001G409500_GRAS	Potri.001G006800	Potri.001G062500_Tify	Potri.001G004400	Potri.001G146200_GARP-ARR-B	Potri.001G002800	Potri.001G044500_WRKY	Potri.001G001100	Potri.001G273700_HSF	Potri.001G002800	Potri.001G062500_Tify	Potri.001G004400	Potri.001G058200_MADS-MIKC	Potri.001G002800	Potri.001G041400_TUB	Potri.001G007700	Potri.002G037100_NAC	Potri.001G006800	Potri.001G048200_AP2/ERF-ERF	Potri.001G007700	Potri.001G188500_C2C2-GATA	Potri.001G001200	Potri.001G044500_WRKY	Potri.001G007700	Potri.001G044500_WRKY
Potri.001G004400	Potri.001G079600_AP2/ERF-ERF	Potri.001G003300	Potri.001G057800_CAMTA	Potri.001G019700	Potri.002G073500_MYB	Potri.001G007000	Potri.001G395100_HB-other	Potri.001G005200	Potri.001G044500_WRKY	Potri.001G015100	Potri.006G275900_MYB	Potri.001G005200	Potri.001G057800_CAMTA	Potri.001G011000	Potri.001G374200_bZIP	Potri.001G006900	Potri.001G079600_AP2/ERF-ERF	Potri.001G003300	Potri.001G266000_NF-YA	Potri.001G010600	Potri.001G146200_GARP-ARR-B	Potri.001G003300	Potri.001G113400_bHLH	Potri.001G019700	Potri.002G151700_MADS-MIKC	Potri.001G007700	Potri.001G273700_HSF	Potri.001G004600	Potri.001G188500_C2C2-GATA	Potri.001G007700	Potri.001G062500_Tify	Potri.001G006800	Potri.001G374200_bZIP	Potri.001G017000	Potri.001G166200_Tify	Potri.001G010300	Potri.001G113400_bHLH	Potri.001G006800	Potri.001G048200_AP2/ERF-ERF	Potri.001G017000	Potri.003G151000_AP2/ERF-ERF	Potri.001G009200	Potri.001G062500_Tify	Potri.001G010300	Potri.001G266000_NF-YA	Potri.001G006800	Potri.001G048200_AP2/ERF-ERF	Potri.001G015100	Potri.001G058200_MADS-MIKC
Potri.001G006800	Potri.001G146200_GARP-ARR-B	Potri.001G005200	Potri.001G060000_TCP	Potri.001G028900	Potri.003G151000_AP2/ERF-ERF	Potri.001G009200	Potri.002G151700_MADS-MIKC	Potri.001G009200	Potri.001G113400_bHLH	Potri.001G020000	Potri.010G125100_C2C2-CO-like	Potri.001G007700	Potri.001G113400_bHLH	Potri.001G015100	Potri.001G395100_HB-other	Potri.001G008300	Potri.001G146200_GARP-ARR-B	Potri.001G007500	Potri.002G073500_MYB	Potri.001G015100	Potri.001G287200_bHLH	Potri.001G007500	Potri.002G081000_NAC	Potri.001G019900	Potri.003G054100_AP2/ERF-ERF	Potri.001G010000	Potri.002G105300_bHLH	Potri.001G010300	Potri.001G374200_bZIP	Potri.001G010600	Potri.001G166200_Tify	Potri.001G006900	Potri.002G115100_GRF	Potri.001G019700	Potri.001G229700_HB-HD-ZIP	Potri.001G019700	Potri.001G146200_GARP-ARR-B	Potri.001G009600	Potri.001G062500_Tify	Potri.001G020000	Potri.004G220700_B3	Potri.001G017300	Potri.001G166200_Tify	Potri.001G019700	Potri.001G374200_bZIP	Potri.001G006900	Potri.001G062500_Tify	Potri.001G018700	Potri.001G079900_AP2/ERF-ERF
Potri.001G006900	Potri.001G287200_bHLH	Potri.001G007500	Potri.001G088600_B3-ARF	Potri.001G046000	Potri.004G049300_NAC	Potri.001G010000	Potri.006G074600_bHLH	Potri.001G010800	Potri.001G235500_MYB-related	Potri.001G022600	Potri.010G167300_MADS-M-type	Potri.001G009200	Potri.001G141100_bHLH	Potri.001G022600	Potri.002G151700_MADS-MIKC	Potri.001G009800	Potri.001G295500_C2H2	Potri.001G007700	Potri.003G036900_C2H2	Potri.001G017000	Potri.002G057200_NAC	Potri.001G007700	Potri.004G071600_GRAS	Potri.001G020100	Potri.005G223200_AP2/ERF-ERF	Potri.001G015100	Potri.003G144200_MYB	Potri.001G020000	Potri.002G037100_NAC	Potri.001G017300	Potri.001G219100_MYB	Potri.001G010000	Potri.002G154700_HB-HD-ZIP	Potri.001G036700	Potri.002G096800_MYB	Potri.001G020100	Potri.001G409500_GRAS	Potri.001G010000	Potri.001G367500_NF-YB	Potri.001G025200	Potri.005G225800_NAC	Potri.001G024100	Potri.001G219100_MYB	Potri.001G028900	Potri.002G037100_NAC	Potri.001G007000	Potri.001G166200_Tify	Potri.001G027100	Potri.001G113400_bHLH
Potri.001G008300	Potri.002G057200_NAC	Potri.001G007700	Potri.001G113400_bHLH	Potri.001G065100	Potri.005G225800_NAC	Potri.001G017300	Potri.007G115200_MADS-MIKC	Potri.001G017500	Potri.001G295500_C2H2	Potri.001G049300	Potri.011G046700_NAC	Potri.001G010300	Potri.001G166200_Tify	Potri.001G035200	Potri.003G144200_MYB	Potri.001G010600	Potri.001G397200_AP2/ERF-ERF	Potri.001G008900	Potri.003G065400_GRAS	Potri.001G018700	Potri.002G085600_AP2/ERF-ERF	Potri.001G008900	Potri.004G140600_bZIP	Potri.001G037000	Potri.008G091900_WRKY	Potri.001G017100	Potri.004G147000_B3	Potri.001G020100	Potri.007G115200_MADS-MIKC	Potri.001G024900	Potri.001G287200_bHLH	Potri.001G015100	Potri.005G116800_NAC	Potri.001G037000	Potri.002G113700_MYB	Potri.001G029700	Potri.002G037100_NAC	Potri.001G010100	Potri.001G395100_HB-other	Potri.001G028900	Potri.008G091900_WRKY	Potri.001G024900	Potri.001G367500_NF-YB	Potri.001G030600	Potri.002G073500_MYB	Potri.001G009200	Potri.001G219100_MYB	Potri.001G042400	Potri.001G266000_NF-YA
Potri.001G008700	Potri.002G085600_AP2/ERF-ERF	Potri.001G008400	Potri.001G188800_HB-HD-ZIP	Potri.001G088400	Potri.011G046700_NAC	Potri.001G071500	Potri.008G106700_bZIP	Potri.001G019400	Potri.001G367500_NF-YB	Potri.001G061700	Potri.013G054000_NAC	Potri.001G010600	Potri.001G235500_MYB-related	Potri.001G040200	Potri.003G205700_AP2/ERF-AP2	Potri.001G015100	Potri.002G055400_bHLH	Potri.001G028900	Potri.006G074700_bHLH	Potri.001G019700	Potri.002G263600_C2H2	Potri.001G009200	Potri.005G191400_C3H	Potri.001G054000	Potri.008G106700_bZIP	Potri.001G017300	Potri.004G183900_C2H2	Potri.001G030600	Potri.008G091900_WRKY	Potri.001G034300	Potri.002G096800_MYB	Potri.001G018700	Potri.005G205400_NAC	Potri.001G040200	Potri.002G151700_MADS-MIKC	Potri.001G033800	Potri.002G057200_NAC	Potri.001G015100	Potri.002G054100_bHLH	Potri.001G033800	Potri.010G064000_MYB	Potri.001G027100	Potri.002G055400_bHLH	Potri.001G033800	Potri.002G108400_bHLH	Potri.001G010000	Potri.001G295500_C2H2	Potri.001G046000	Potri.001G273700_HSF
Potri.001G009800	Potri.002G151700_MADS-MIKC	Potri.001G008900	Potri.001G235500_MYB-related	Potri.001G093100	Potri.015G054600_C2C2-CO-like	Potri.001G085900	Potri.009G023600_HB-HD-ZIP	Potri.001G021500	Potri.001G397200_AP2/ERF-ERF	Potri.001G066400	Potri.013G081200_LBD	Potri.001G010800	Potri.001G270000_bHLH	Potri.001G066400	Potri.005G195000_AP2/ERF-ERF	Potri.001G017000	Potri.002G057200_NAC	Potri.001G032400	Potri.006G201900_NF-YA	Potri.001G019900	Potri.003G054100_AP2/ERF-ERF	Potri.001G010200	Potri.005G205400_NAC	Potri.001G054100	Potri.009G019200_NAC	Potri.001G018700	Potri.005G116800_NAC	Potri.001G046000	Potri.009G076900_LBD	Potri.001G040200	Potri.002G168700_WRKY	Potri.001G027100	Potri.007G133400_RWP-RK	Potri.001G041800	Potri.002G168700_WRKY	Potri.001G041700	Potri.002G073500_MYB	Potri.001G015700	Potri.003G075600_PLATZ	Potri.001G046000	Potri.010G093400_HB-HD-ZIP	Potri.001G043600	Potri.002G105300_bHLH	Potri.001G041700	Potri.003G065400_GRAS	Potri.001G010100	Potri.001G367500_NF-YB	Potri.001G051300	Potri.002G037100_NAC
Potri.001G015100	Potri.003G054100_AP2/ERF-ERF	Potri.001G009200	Potri.001G266000_NF-YA	Potri.001G100200	Potri.017G015800_GARP-G2-like	Potri.001G088900	Potri.012G056800_LBD	Potri.001G024100	Potri.001G409500_GRAS	Potri.001G069800	Potri.015G054600_C2C2-CO-like	Potri.001G019400	Potri.001G409500_GRAS	Potri.001G078000	Potri.006G205500_OFP	Potri.001G020000	Potri.002G085600_AP2/ERF-ERF	Potri.001G040800	Potri.006G208100_B3	Potri.001G020000	Potri.004G049300_NAC	Potri.001G017300	Potri.005G259000_PLATZ	Potri.001G055300	Potri.010G064000_MYB	Potri.001G024900	Potri.006G115200_GRF	Potri.001G046800	Potri.010G093400_HB-HD-ZIP	Potri.001G042200	Potri.003G081200_AP2/ERF-ERF	Potri.001G030600	Potri.008G113200_bHLH	Potri.001G042200	Potri.003G054100_AP2/ERF-ERF	Potri.001G042400	Potri.002G085600_AP2/ERF-ERF	Potri.001G017300	Potri.003G089800_NAC	Potri.001G053400	Potri.010G125100_C2C2-CO-like	Potri.001G070600	Potri.002G151700_MADS-MIKC	Potri.001G046000	Potri.003G079800_HB-HD-ZIP	Potri.001G010200	Potri.001G395100_HB-other	Potri.001G055100	Potri.002G085600_AP2/ERF-ERF
Potri.001G016900	Potri.004G086300_MYB	Potri.001G010200	Potri.001G367500_NF-YB	Potri.001G119800	Potri.003G149700_NAC	Potri.001G090700	Potri.013G079700_NAC	Potri.001G025600	Potri.001G415200_GRAS	Potri.001G074300	Potri.015G143400_MYB-related	Potri.001G021500	Potri.001G415200_GRAS	Potri.001G078400	Potri.006G275900_MYB	Potri.001G022600	Potri.002G164400_WRKY	Potri.001G046000	Potri.006G277000_NAC	Potri.001G022600	Potri.004G086300_MYB	Potri.001G024900	Potri.006G208100_B3	Potri.001G060400	Potri.014G075900_NAC	Potri.001G027100	Potri.007G133400_RWP-RK	Potri.001G060400	Potri.014G126100_AP2/ERF-ERF	Potri.001G048800	Potri.004G141200_AP2/ERF-ERF	Potri.001G030800	Potri.008G116000_bHLH	Potri.001G048800	Potri.004G230800_NAC	Potri.001G046000	Potri.002G136400_HB-HD-ZIP	Potri.001G017500	Potri.003G144200_MYB	Potri.001G060500	Potri.011G046700_NAC	Potri.001G074100	Potri.003G144200_MYB	Potri.001G046800	Potri.003G151000_AP2/ERF-ERF	Potri.001G017300	Potri.001G397200_AP2/ERF-ERF	Potri.001G061700	Potri.002G118000_LIM
Potri.001G017000	Potri.004G099400_bHLH	Potri.001G010300	Potri.001G372500_BES1	Potri.001G126500	Potri.005G175300_GRAS	Potri.001G101200	Potri.014G166400_SAP	Potri.001G027200	Potri.002G059100_WRKY	Potri.001G078000	Potri.001G077900_bZIP	Potri.001G025600	Potri.002G059100_WRKY	Potri.001G081500	Potri.007G115200_MADS-MIKC	Potri.001G025100	Potri.002G168700_WRKY	Potri.001G051000	Potri.007G007400_AP2/ERF-AP2	Potri.001G031800	Potri.004G099400_bHLH	Potri.001G028900	Potri.007G039500_LBD	Potri.001G060500	Potri.014G126100_AP2/ERF-ERF	Potri.001G034100	Potri.008G116000_bHLH	Potri.001G060600	Potri.015G136300_AP2/ERF-ERF	Potri.001G054800	Potri.004G183900_C2H2	Potri.001G034100	Potri.010G130000_bHLH	Potri.001G050100	Potri.005G164900_MYB	Potri.001G055300	Potri.002G263600_C2H2	Potri.001G018800	Potri.003G205700_AP2/ERF-AP2	Potri.001G066000	Potri.014G126100_AP2/ERF-ERF	Potri.001G078300	Potri.003G207200_bHLH	Potri.001G053400	Potri.005G225800_NAC	Potri.001G024100	Potri.002G055400_bHLH	Potri.001G065100	Potri.002G136400_HB-HD-ZIP
Potri.001G018300	Potri.004G141200_AP2/ERF-ERF	Potri.001G010800	Potri.001G409500_GRAS	Potri.001G148900	Potri.006G238600_AP2/ERF-ERF	Potri.001G127400	Potri.016G025800_GRAS	Potri.001G029700	Potri.002G085600_AP2/ERF-ERF	Potri.001G078400	Potri.001G155700_AP2/ERF-ERF	Potri.001G027100	Potri.002G073500_MYB	Potri.001G083300	Potri.009G076900_LBD	Potri.001G031800	Potri.003G054100_AP2/ERF-ERF	Potri.001G055700	Potri.007G029500_HB-other	Potri.001G033900	Potri.004G141200_AP2/ERF-ERF	Potri.001G040800	Potri.007G105000_NAC	Potri.001G066000	Potri.015G136300_AP2/ERF-ERF	Potri.001G034300	Potri.009G023600_HB-HD-ZIP	Potri.001G066000	Potri.015G143400_MYB-related	Potri.001G065100	Potri.005G145500_LBD	Potri.001G046800	Potri.010G176600_NAC	Potri.001G054000	Potri.005G223200_AP2/ERF-ERF	Potri.001G060500	Potri.003G054100_AP2/ERF-ERF	Potri.001G019400	Potri.005G145500_LBD	Potri.001G069200	Potri.015G136300_AP2/ERF-ERF	Potri.001G080700	Potri.004G183900_C2H2	Potri.001G053700	Potri.006G114600_bZIP	Potri.001G024900	Potri.002G085600_AP2/ERF-ERF	Potri.001G068100	Potri.003G128000_bHLH
Potri.001G018700	Potri.004G220700_B3	Potri.001G016800	Potri.001G415200_GRAS	Potri.001G152500	Potri.008G120400_C2C2-CO-like	Potri.001G131500	Potri.016G037300_bHLH	Potri.001G040800	Potri.002G164400_WRKY	Potri.001G081500	Potri.001G352400_WRKY	Potri.001G027200	Potri.002G096800_MYB	Potri.001G088900	Potri.010G167300_MADS-M-type	Potri.001G035200	Potri.003G081200_AP2/ERF-ERF	Potri.001G067000	Potri.007G105000_NAC	Potri.001G035200	Potri.004G156000_bHLH	Potri.001G047600	Potri.008G106700_bZIP	Potri.001G069200	Potri.015G143400_MYB-related	Potri.001G040200	Potri.010G130000_bHLH	Potri.001G069200	Potri.016G025800_GRAS	Potri.001G077200	Potri.005G161500_HB-HD-ZIP	Potri.001G047300	Potri.014G075200_HB-HD-ZIP	Potri.001G054800	Potri.005G226800_GRAS	Potri.001G061700	Potri.003G151000_AP2/ERF-ERF	Potri.001G024800	Potri.005G191400_C3H	Potri.001G069500	Potri.015G143400_MYB-related	Potri.001G081100	Potri.005G161500_HB-HD-ZIP	Potri.001G055300	Potri.006G277000_NAC	Potri.001G027100	Potri.002G105300_bHLH	Potri.001G070600	Potri.004G046300_TCP
Potri.001G019900	Potri.004G230800_NAC	Potri.001G019100	Potri.002G059100_WRKY	Potri.001G153800	Potri.009G017400_HB-BELL	Potri.001G133300	Potri.017G044200_MADS-MIKC	Potri.001G041800	Potri.002G168700_WRKY	Potri.001G083300	Potri.003G149700_NAC	Potri.001G028900	Potri.002G136400_HB-HD-ZIP	Potri.001G090800	Potri.010G186600_MYB-related	Potri.001G042900	Potri.003G089800_NAC	Potri.001G069200	Potri.008G106700_bZIP	Potri.001G040200	Potri.004G230800_NAC	Potri.001G055200	Potri.008G117500_GARP-G2-like	Potri.001G088900	Potri.016G025800_GRAS	Potri.001G054700	Potri.013G119400_TCP	Potri.001G069600	Potri.017G015800_GARP-G2-like	Potri.001G080700	Potri.005G164900_MYB	Potri.001G056700	Potri.015G068100_bHLH	Potri.001G067000	Potri.006G074900_bHLH	Potri.001G066000	Potri.004G049300_NAC	Potri.001G024900	Potri.005G195000_AP2/ERF-ERF	Potri.001G069600	Potri.016G076100_NAC	Potri.001G085900	Potri.006G074600_bHLH	Potri.001G060500	Potri.007G029500_HB-other	Potri.001G028000	Potri.002G151700_MADS-MIKC	Potri.001G075500	Potri.004G049300_NAC
Potri.001G020000	Potri.005G195000_AP2/ERF-ERF	Potri.001G019400	Potri.002G073500_MYB	Potri.001G159300	Potri.016G027800_GRAS	Potri.001G141700	Potri.018G038100_AP2/ERF-ERF	Potri.001G046000	Potri.003G081200_AP2/ERF-ERF	Potri.001G090800	Potri.007G066700_LBD	Potri.001G029700	Potri.002G164400_WRKY	Potri.001G092700	Potri.013G019500_NF-YB	Potri.001G043600	Potri.004G086300_MYB	Potri.001G069500	Potri.008G117500_GARP-G2-like	Potri.001G042900	Potri.005G223100_AP2/ERF-ERF	Potri.001G055700	Potri.010G072600_AP2/ERF-ERF	Potri.001G096500	Potri.017G044200_MADS-MIKC	Potri.001G055100	Potri.013G149200_MYB	Potri.001G069800	Potri.017G044200_MADS-MIKC	Potri.001G083400	Potri.005G226800_GRAS	Potri.001G060600	Potri.015G082700_MYB	Potri.001G083400	Potri.006G139400_Tify	Potri.001G069200	Potri.005G225800_NAC	Potri.001G034300	Potri.006G074600_bHLH	Potri.001G073900	Potri.017G015800_GARP-G2-like	Potri.001G089700	Potri.006G115200_GRF	Potri.001G060600	Potri.007G105000_NAC	Potri.001G038200	Potri.002G164400_WRKY	Potri.001G082200	Potri.004G147000_B3
Potri.001G020100	Potri.005G223100_AP2/ERF-ERF	Potri.001G021500	Potri.002G090700_bZIP	Potri.001G168600	Potri.006G150300_MYB-related	Potri.001G150700	Potri.T155900_bHLH	Potri.001G050100	Potri.003G089800_NAC	Potri.001G091500	Potri.008G120400_C2C2-CO-like	Potri.001G040800	Potri.003G151000_AP2/ERF-ERF	Potri.001G101200	Potri.013G025900_bHLH	Potri.001G043700	Potri.004G141200_AP2/ERF-ERF	Potri.001G069600	Potri.010G072600_AP2/ERF-ERF	Potri.001G043600	Potri.006G139400_Tify	Potri.001G061100	Potri.012G038100_NAC	Potri.001G104600	Potri.001G155700_AP2/ERF-ERF	Potri.001G065100	Potri.014G036900_B3	Potri.001G073900	Potri.017G114500_LBD	Potri.001G085900	Potri.006G074700_bHLH	Potri.001G069600	Potri.015G139300_FAR1	Potri.001G088100	Potri.006G277000_NAC	Potri.001G069500	Potri.006G016200_GRAS	Potri.001G040200	Potri.006G115200_GRF	Potri.001G093000	Potri.018G141700_bHLH	Potri.001G090700	Potri.006G139400_Tify	Potri.001G066000	Potri.010G093400_HB-HD-ZIP	Potri.001G040200	Potri.002G168700_WRKY	Potri.001G093600	Potri.004G156000_bHLH
Potri.001G022600	Potri.006G205400_OFP	Potri.001G025600	Potri.002G096800_MYB	Potri.001G230900	Potri.007G106100_MYB	Potri.001G186700	Potri.003G161000_AP2/ERF-ERF	Potri.001G051000	Potri.003G151000_AP2/ERF-ERF	Potri.001G096800	Potri.012G100700_SBP	Potri.001G046000	Potri.004G071600_GRAS	Potri.001G104600	Potri.013G079700_NAC	Potri.001G048500	Potri.004G230800_NAC	Potri.001G070300	Potri.011G046700_NAC	Potri.001G043700	Potri.007G115200_MADS-MIKC	Potri.001G067000	Potri.013G078500_PLATZ	Potri.001G119800	Potri.003G046700_NAC	Potri.001G065900	Potri.015G082700_MYB	Potri.001G082500	Potri.017G126800_bHLH	Potri.001G088100	Potri.006G074900_bHLH	Potri.001G069800	Potri.017G015800_GARP-G2-like	Potri.001G088900	Potri.007G006900_bZIP	Potri.001G093000	Potri.006G114600_bZIP	Potri.001G042200	Potri.006G275900_MYB	Potri.001G096500	Potri.001G336700_MYB	Potri.001G096000	Potri.009G023600_HB-HD-ZIP	Potri.001G069200	Potri.010G125100_C2C2-CO-like	Potri.001G042400	Potri.003G081200_AP2/ERF-ERF	Potri.001G100100	Potri.005G116800_NAC
Potri.001G025100	Potri.006G205500_OFP	Potri.001G027100	Potri.002G097700_C2H2	Potri.001G308300	Potri.008G051200_C2H2	Potri.001G190700	Potri.003G162500_AP2/ERF-ERF	Potri.001G054800	Potri.004G060400_WRKY	Potri.001G100200	Potri.015G075600_MYB	Potri.001G050100	Potri.005G161500_HB-HD-ZIP	Potri.001G109700	Potri.013G149200_MYB	Potri.001G049300	Potri.005G195000_AP2/ERF-ERF	Potri.001G074400	Potri.011G123500_NAC	Potri.001G048500	Potri.008G025600_Trihelix	Potri.001G069600	Potri.014G036900_B3	Potri.001G136200	Potri.005G051700_Trihelix	Potri.001G066700	Potri.016G006100_NF-YB	Potri.001G085100	Potri.019G076800_MADS-MIKC	Potri.001G089700	Potri.006G139400_Tify	Potri.001G077400	Potri.017G016700_NAC	Potri.001G098300	Potri.010G064000_MYB	Potri.001G096500	Potri.006G115700_HSF	Potri.001G052500	Potri.007G039500_LBD	Potri.001G096800	Potri.004G144800_GARP-G2-like	Potri.001G101200	Potri.009G070800_SRS	Potri.001G069500	Potri.011G046700_NAC	Potri.001G049700	Potri.003G089800_NAC	Potri.001G100200	Potri.005G134200_C2C2-Dof
Potri.001G028200	Potri.006G275900_MYB	Potri.001G027200	Potri.002G246100_AP2/ERF-ERF	Potri.001G318500	Potri.008G059000_C2H2	Potri.001G191900	Potri.004G033100_MYB	Potri.001G055200	Potri.004G071600_GRAS	Potri.001G104600	Potri.017G028300_DBB	Potri.001G051000	Potri.005G226800_GRAS	Potri.001G127400	Potri.014G124400_C2C2-GATA	Potri.001G059500	Potri.005G223100_AP2/ERF-ERF	Potri.001G076500	Potri.013G054000_NAC	Potri.001G049300	Potri.008G038900_C2C2-GATA	Potri.001G074400	Potri.014G166400_SAP	Potri.001G140500	Potri.006G089500_C2H2	Potri.001G068100	Potri.017G016700_NAC	Potri.001G088900	Potri.001G336700_MYB	Potri.001G093500	Potri.006G277000_NAC	Potri.001G081200	Potri.017G126800_bHLH	Potri.001G102300	Potri.011G083900_Tify	Potri.001G100000	Potri.006G145100_NF-YA	Potri.001G054700	Potri.007G115200_MADS-MIKC	Potri.001G104600	Potri.005G001600_MYB	Potri.001G105700	Potri.010G004200_bZIP	Potri.001G069600	Potri.014G126100_AP2/ERF-ERF	Potri.001G060100	Potri.004G141200_AP2/ERF-ERF	Potri.001G105700	Potri.005G225800_NAC
Potri.001G028500	Potri.007G115200_MADS-MIKC	Potri.001G028900	Potri.003G036900_C2H2	Potri.001G346800	Potri.008G071500_LBD	Potri.001G209300	Potri.004G084100_C2H2	Potri.001G055700	Potri.004G141200_AP2/ERF-ERF	Potri.001G109700	Potri.001G058800_WRKY	Potri.001G051300	Potri.005G259000_PLATZ	Potri.001G127500	Potri.015G054600_C2C2-CO-like	Potri.001G060100	Potri.006G275900_MYB	Potri.001G078000	Potri.013G078500_PLATZ	Potri.001G060100	Potri.009G019200_NAC	Potri.001G076500	Potri.016G068200_NF-YA	Potri.001G147200	Potri.006G230500_MYB-related	Potri.001G075500	Potri.018G005300_MYB	Potri.001G094700	Potri.001G415600_C2H2	Potri.001G096000	Potri.007G006900_bZIP	Potri.001G082200	Potri.001G077900_bZIP	Potri.001G103000	Potri.012G056300_NAC	Potri.001G100200	Potri.009G019200_NAC	Potri.001G054800	Potri.009G023600_HB-HD-ZIP	Potri.001G111600	Potri.006G230500_MYB-related	Potri.001G106300	Potri.010G130000_bHLH	Potri.001G069700	Potri.015G054600_C2C2-CO-like	Potri.001G078300	Potri.005G145500_LBD	Potri.001G106700	Potri.007G007400_AP2/ERF-AP2
Potri.001G031800	Potri.008G025600_Trihelix	Potri.001G029000	Potri.003G065400_GRAS	Potri.001G375700	Potri.008G129500_HB-HD-ZIP	Potri.001G210100	Potri.005G096600_MYB	Potri.001G058500	Potri.005G140900_AP2/ERF-ERF	Potri.001G111700	Potri.001G143900_C2C2-LSD	Potri.001G054800	Potri.006G016200_GRAS	Potri.001G128200	Potri.015G143400_MYB-related	Potri.001G061700	Potri.007G015200_DBB	Potri.001G084400	Potri.014G036900_B3	Potri.001G061700	Potri.009G116600_MYB-related	Potri.001G081100	Potri.017G017800_C2H2	Potri.001G158400	Potri.014G117000_MYB	Potri.001G077400	Potri.001G144400_NAC	Potri.001G119800	Potri.004G217100_C2H2	Potri.001G102300	Potri.009G023600_HB-HD-ZIP	Potri.001G082400	Potri.001G292900_LIM	Potri.001G104600	Potri.013G054000_NAC	Potri.001G106800	Potri.010G064000_MYB	Potri.001G074100	Potri.010G167300_MADS-M-type	Potri.001G119800	Potri.008G032300_C2H2	Potri.001G131500	Potri.010G167600_C2C2-Dof	Potri.001G069800	Potri.015G143400_MYB-related	Potri.001G081100	Potri.005G195000_AP2/ERF-ERF	Potri.001G106800	Potri.009G024900_C2H2
Potri.001G033900	Potri.009G070800_SRS	Potri.001G029700	Potri.003G142100_B3-ARF	Potri.001G385600	Potri.009G166400_RWP-RK	Potri.001G213100	Potri.005G112000_MYB	Potri.001G061100	Potri.005G226800_GRAS	Potri.001G128200	Potri.003G180600_C2H2	Potri.001G055200	Potri.006G074700_bHLH	Potri.001G132000	Potri.016G025800_GRAS	Potri.001G066000	Potri.007G115200_MADS-MIKC	Potri.001G086900	Potri.016G068200_NF-YA	Potri.001G066000	Potri.010G087200_OFP	Potri.001G082400	Potri.001G077900_bZIP	Potri.001G162700	Potri.017G041500_GRAS	Potri.001G090400	Potri.001G292900_LIM	Potri.001G121800	Potri.005G122500_zf-HD	Potri.001G105700	Potri.009G024900_C2H2	Potri.001G082500	Potri.001G336700_MYB	Potri.001G116700	Potri.013G079700_NAC	Potri.001G107600	Potri.010G125100_C2C2-CO-like	Potri.001G085900	Potri.010G186600_MYB-related	Potri.001G121800	Potri.008G120400_C2C2-CO-like	Potri.001G133300	Potri.012G056800_LBD	Potri.001G073900	Potri.016G025800_GRAS	Potri.001G085900	Potri.005G214300_Tify	Potri.001G107600	Potri.010G130000_bHLH
Potri.001G035200	Potri.009G076900_LBD	Potri.001G032500	Potri.003G151000_AP2/ERF-ERF	Potri.001G402100	Potri.011G065500_bHLH	Potri.001G225700	Potri.006G089500_C2H2	Potri.001G065100	Potri.005G259000_PLATZ	Potri.001G132000	Potri.008G059000_C2H2	Potri.001G055700	Potri.006G114600_bZIP	Potri.001G134900	Potri.017G044200_MADS-MIKC	Potri.001G066400	Potri.008G025600_Trihelix	Potri.001G088400	Potri.016G069700_HB-BELL	Potri.001G066400	Potri.010G125100_C2C2-CO-like	Potri.001G085900	Potri.003G161000_AP2/ERF-ERF	Potri.001G166800	Potri.018G047300_AP2/ERF-ERF	Potri.001G096000	Potri.002G114800_AP2/ERF-AP2	Potri.001G122100	Potri.008G032300_C2H2	Potri.001G106300	Potri.009G116600_MYB-related	Potri.001G082600	Potri.001G415600_C2H2	Potri.001G118200	Potri.014G074200_MADS-MIKC	Potri.001G111600	Potri.011G046700_NAC	Potri.001G089000	Potri.012G056800_LBD	Potri.001G148900	Potri.014G000700_GARP-G2-like	Potri.001G133900	Potri.012G083500_LBD	Potri.001G074300	Potri.016G069700_HB-BELL	Potri.001G089700	Potri.005G226800_GRAS	Potri.001G111000	Potri.010G186000_LBD
Potri.001G040200	Potri.009G116600_MYB-related	Potri.001G040800	Potri.004G060400_WRKY	Potri.001G405900	Potri.014G070300_LBD	Potri.001G233600	Potri.006G191000_GARP-G2-like	Potri.001G067000	Potri.006G016200_GRAS	Potri.001G134900	Potri.013G001000_MYB	Potri.001G058500	Potri.006G184800_WRKY	Potri.001G161200	Potri.018G005300_MYB	Potri.001G069000	Potri.009G019200_NAC	Potri.001G093000	Potri.017G114500_LBD	Potri.001G068000	Potri.010G235000_Trihelix	Potri.001G086900	Potri.004G003700_OFP	Potri.001G176000	Potri.005G223300_AP2/ERF-ERF	Potri.001G099100	Potri.004G033100_MYB	Potri.001G135400	Potri.012G140500_MYB	Potri.001G137500	Potri.010G186600_MYB-related	Potri.001G084000	Potri.001G460600_WRKY	Potri.001G128500	Potri.014G090700_WRKY	Potri.001G112100	Potri.011G131100_GRAS	Potri.001G089700	Potri.012G083500_LBD	Potri.001G158400	Potri.014G117000_MYB	Potri.001G141800	Potri.013G079700_NAC	Potri.001G076300	Potri.017G015800_GARP-G2-like	Potri.001G090700	Potri.005G257900_bZIP	Potri.001G112100	Potri.010G235000_Trihelix
Potri.001G042900	Potri.010G087200_OFP	Potri.001G041800	Potri.004G071600_GRAS	Potri.001G438800	Potri.015G006200_GRF	Potri.001G235200	Potri.008G017500_OFP	Potri.001G069200	Potri.006G173600_C2C2-CO-like	Potri.001G138300	Potri.013G008600_HB-KNOX	Potri.001G065100	Potri.006G277000_NAC	Potri.001G162500	Potri.001G077900_bZIP	Potri.001G071000	Potri.009G023600_HB-HD-ZIP	Potri.001G093100	Potri.001G077900_bZIP	Potri.001G069000	Potri.011G083900_Tify	Potri.001G089700	Potri.004G015100_MYB-related	Potri.001G176100	Potri.006G117500_Trihelix	Potri.001G105700	Potri.005G096600_MYB	Potri.001G137400	Potri.014G031600_B3	Potri.001G138300	Potri.011G083900_Tify	Potri.001G085000	Potri.002G130200_GARP-G2-like	Potri.001G133000	Potri.014G107200_B3	Potri.001G119800	Potri.014G017300_C2H2	Potri.001G090700	Potri.013G079700_NAC	Potri.001G158600	Potri.016G027800_GRAS	Potri.001G145700	Potri.013G119400_TCP	Potri.001G082500	Potri.017G114500_LBD	Potri.001G093500	Potri.005G259000_PLATZ	Potri.001G112800	Potri.013G059600_C2C2-GATA
Potri.001G043600	Potri.010G125100_C2C2-CO-like	Potri.001G046000	Potri.004G138900_DDT	Potri.001G461800	Potri.T036200_B3	Potri.001G235300	Potri.013G135600_AP2/ERF-ERF	Potri.001G074400	Potri.007G039500_LBD	Potri.001G162500	Potri.014G111200_MYB	Potri.001G067000	Potri.010G043500_HB-KNOX	Potri.001G162600	Potri.001G155700_AP2/ERF-ERF	Potri.001G071500	Potri.009G070800_SRS	Potri.001G096500	Potri.002G176300_HB-HD-ZIP	Potri.001G071000	Potri.011G123300_NAC	Potri.001G093100	Potri.005G175300_GRAS	Potri.001G176200	Potri.009G027700_C2H2	Potri.001G106300	Potri.005G112000_MYB	Potri.001G140500	Potri.016G026000_GRAS	Potri.001G141800	Potri.012G056300_NAC	Potri.001G092200	Potri.004G033100_MYB	Potri.001G136200	Potri.014G155100_WRKY	Potri.001G124200	Potri.014G126100_AP2/ERF-ERF	Potri.001G101200	Potri.013G119400_TCP	Potri.001G159300	Potri.016G099200_MYB	Potri.001G163400	Potri.013G149200_MYB	Potri.001G085100	Potri.017G126800_bHLH	Potri.001G095800	Potri.006G074600_bHLH	Potri.001G121600	Potri.014G017300_C2H2
Potri.001G043700	Potri.010G167300_MADS-M-type	Potri.001G050100	Potri.004G140600_bZIP	Potri.001G462000	Potri.001G099800_MYB	Potri.001G239700	Potri.014G103000_HB-HD-ZIP	Potri.001G076400	Potri.010G004200_bZIP	Potri.001G162600	Potri.015G006200_GRF	Potri.001G069200	Potri.012G013400_B3	Potri.001G167800	Potri.002G186600_WRKY	Potri.001G073100	Potri.009G116600_MYB-related	Potri.001G100500	Potri.004G003700_OFP	Potri.001G074300	Potri.012G083500_LBD	Potri.001G096500	Potri.005G191700_Trihelix	Potri.001G176500	Potri.009G033100_GRAS	Potri.001G121600	Potri.005G228000_MYB-related	Potri.001G147200	Potri.016G096300_Trihelix	Potri.001G145800	Potri.013G079700_NAC	Potri.001G092700	Potri.004G070500_GRAS	Potri.001G137500	Potri.015G136300_AP2/ERF-ERF	Potri.001G132000	Potri.015G054600_C2C2-CO-like	Potri.001G106300	Potri.013G149200_MYB	Potri.001G166800	Potri.017G028300_DBB	Potri.001G168400	Potri.016G037300_bHLH	Potri.001G088400	Potri.018G058600_C3H	Potri.001G096000	Potri.006G139400_Tify	Potri.001G122100	Potri.014G050000_WRKY
Potri.001G044200	Potri.010G186600_MYB-related	Potri.001G051000	Potri.005G134200_C2C2-Dof	Potri.002G004500	Potri.002G048000_C2H2	Potri.001G242900	Potri.014G180600_C2H2	Potri.001G076500	Potri.010G043500_HB-KNOX	Potri.001G174400	Potri.T036200_B3	Potri.001G069600	Potri.012G056300_NAC	Potri.001G167900	Potri.003G161000_AP2/ERF-ERF	Potri.001G074300	Potri.010G087200_OFP	Potri.001G104100	Potri.004G015100_MYB-related	Potri.001G075500	Potri.012G084100_MYB	Potri.001G100500	Potri.006G097300_MYB	Potri.001G176600	Potri.010G147700_WRKY	Potri.001G122100	Potri.006G037100_bHLH	Potri.001G162800	Potri.016G121800_GARP-G2-like	Potri.001G153100	Potri.013G119400_TCP	Potri.001G093600	Potri.005G086400_WRKY	Potri.001G138000	Potri.016G083600_WRKY	Potri.001G134700	Potri.015G136400_AP2/ERF-ERF	Potri.001G120500	Potri.014G166400_SAP	Potri.001G168600	Potri.017G041500_GRAS	Potri.001G178300	Potri.018G038100_AP2/ERF-ERF	Potri.001G093000	Potri.019G076800_MADS-MIKC	Potri.001G099100	Potri.006G275900_MYB	Potri.001G124200	Potri.015G054600_C2C2-CO-like
Potri.001G047300	Potri.010G235000_Trihelix	Potri.001G051300	Potri.005G140900_AP2/ERF-ERF	Potri.002G016200	Potri.003G169100_WRKY	Potri.001G247600	Potri.015G082200_LBD	Potri.001G077200	Potri.012G013400_B3	Potri.001G180500	Potri.002G185900_MYB	Potri.001G070300	Potri.013G004800_C3H	Potri.001G172500	Potri.003G162500_AP2/ERF-ERF	Potri.001G080700	Potri.010G167600_C2C2-Dof	Potri.001G107600	Potri.004G056900_C2C2-Dof	Potri.001G079400	Potri.013G025900_bHLH	Potri.001G104100	Potri.006G230500_MYB-related	Potri.001G249800	Potri.012G007500_NAC	Potri.001G125100	Potri.007G014400_NAC	Potri.001G166800	Potri.017G028300_DBB	Potri.001G163400	Potri.013G149200_MYB	Potri.001G099100	Potri.005G096600_MYB	Potri.001G138300	Potri.017G017800_C2H2	Potri.001G135100	Potri.015G143400_MYB-related	Potri.001G127400	Potri.016G037300_bHLH	Potri.001G176200	Potri.018G047300_AP2/ERF-ERF	Potri.001G191900	Potri.019G075600_AP2/ERF-ERF	Potri.001G093100	Potri.001G336700_MYB	Potri.001G101200	Potri.007G039500_LBD	Potri.001G125100	Potri.015G082700_MYB
Potri.001G048500	Potri.011G123300_NAC	Potri.001G054800	Potri.005G161500_HB-HD-ZIP	Potri.002G019300	Potri.004G042600_HSF	Potri.001G261100	Potri.001G067600_AP2/ERF-ERF	Potri.001G078300	Potri.012G056800_LBD	Potri.001G183400	Potri.003G050700_AP2/ERF-ERF	Potri.001G074400	Potri.014G090700_WRKY	Potri.001G183400	Potri.005G112000_MYB	Potri.001G081500	Potri.010G186600_MYB-related	Potri.001G112600	Potri.005G051700_Trihelix	Potri.001G081500	Potri.013G081200_LBD	Potri.001G107600	Potri.008G157600_HSF	Potri.001G250800	Potri.012G134000_AP2/ERF-ERF	Potri.001G126100	Potri.007G036400_C2C2-Dof	Potri.001G174400	Potri.017G041500_GRAS	Potri.001G167800	Potri.014G035100_MYB	Potri.001G105400	Potri.005G112000_MYB	Potri.001G141800	Potri.017G128900_MYB	Potri.001G135400	Potri.016G137900_WRKY	Potri.001G128200	Potri.017G044200_MADS-MIKC	Potri.001G176500	Potri.001G136000_bZIP	Potri.001G202800	Potri.T155900_bHLH	Potri.001G094700	Potri.001G415600_C2H2	Potri.001G102300	Potri.007G099400_NAC	Potri.001G126100	Potri.015G136400_AP2/ERF-ERF
Potri.001G049300	Potri.012G083500_LBD	Potri.001G055200	Potri.005G211300_OFP	Potri.002G022700	Potri.004G221100_B3	Potri.001G296400	Potri.005G223300_AP2/ERF-ERF	Potri.001G080700	Potri.014G017300_C2H2	Potri.001G185300	Potri.006G163400_AP2/ERF-ERF	Potri.001G075200	Potri.014G108100_NAC	Potri.001G186700	Potri.009G053500_C3H	Potri.001G082200	Potri.010G235000_Trihelix	Potri.001G118500	Potri.005G071100_bHLH	Potri.001G082200	Potri.014G035100_MYB	Potri.001G118500	Potri.008G217900_NF-YB	Potri.001G253300	Potri.013G001000_MYB	Potri.001G127400	Potri.007G078200_WRKY	Potri.001G176600	Potri.017G055400_AP2/ERF-ERF	Potri.001G188900	Potri.014G036900_B3	Potri.001G106100	Potri.005G122500_zf-HD	Potri.001G145800	Potri.018G019800_WRKY	Potri.001G140500	Potri.017G013700_AP2/ERF-ERF	Potri.001G131500	Potri.018G005300_MYB	Potri.001G176600	Potri.001G143900_C2C2-LSD	Potri.001G209300	Potri.001G082700_GRF	Potri.001G102600	Potri.003G149700_NAC	Potri.001G105700	Potri.007G115200_MADS-MIKC	Potri.001G127600	Potri.016G006100_NF-YB
Potri.001G051700	Potri.012G084100_MYB	Potri.001G055700	Potri.005G214800_HSF	Potri.002G026200	Potri.006G163400_AP2/ERF-ERF	Potri.001G298300	Potri.006G037600_bHLH	Potri.001G081100	Potri.014G090700_WRKY	Potri.001G191000	Potri.010G128000_bZIP	Potri.001G076400	Potri.014G126100_AP2/ERF-ERF	Potri.001G187100	Potri.010G101200_C2H2	Potri.001G083200	Potri.011G083900_Tify	Potri.001G123800	Potri.005G175300_GRAS	Potri.001G083200	Potri.014G075900_NAC	Potri.001G123800	Potri.009G075100_GARP-G2-like	Potri.001G256900	Potri.002G039000_AP2/ERF-ERF	Potri.001G131500	Potri.008G017500_OFP	Potri.001G201300	Potri.019G091900_bZIP	Potri.001G191000	Potri.014G155100_WRKY	Potri.001G109100	Potri.006G237700_C2C2-GATA	Potri.001G149100	Potri.019G075600_AP2/ERF-ERF	Potri.001G147200	Potri.017G015800_GARP-G2-like	Potri.001G133300	Potri.T094400_C2C2-CO-like	Potri.001G189500	Potri.002G149000_LBD	Potri.001G210100	Potri.001G144400_NAC	Potri.001G106800	Potri.004G217100_C2H2	Potri.001G106300	Potri.009G023600_HB-HD-ZIP	Potri.001G132000	Potri.017G015800_GARP-G2-like
Potri.001G056700	Potri.013G025900_bHLH	Potri.001G057700	Potri.005G226800_GRAS	Potri.002G034300	Potri.007G082200_NF-YB	Potri.001G301700	Potri.019G102200_AP2/ERF-ERF	Potri.001G083900	Potri.014G096200_WRKY	Potri.001G209300	Potri.012G106000_bHLH	Potri.001G076500	Potri.015G136400_AP2/ERF-ERF	Potri.001G191000	Potri.014G103000_HB-HD-ZIP	Potri.001G083300	Potri.011G123300_NAC	Potri.001G124200	Potri.005G191700_Trihelix	Potri.001G083300	Potri.014G096200_WRKY	Potri.001G124200	Potri.010G128900_GARP-G2-like	Potri.001G258100	Potri.002G185900_MYB	Potri.001G133200	Potri.008G166700_MYB	Potri.001G206800	Potri.001G110700_AP2/ERF-ERF	Potri.001G202800	Potri.016G037300_bHLH	Potri.001G111000	Potri.007G028000_OFP	Potri.001G153100	Potri.002G036100_GRAS	Potri.001G147600	Potri.018G019800_WRKY	Potri.001G137500	Potri.T155900_bHLH	Potri.001G194500	Potri.002G182000_NAC	Potri.001G211300	Potri.001G276200_SRS	Potri.001G119800	Potri.005G001600_MYB	Potri.001G115600	Potri.009G070800_SRS	Potri.001G133200	Potri.017G016700_NAC
Potri.001G059500	Potri.013G059600_C2C2-GATA	Potri.001G058500	Potri.005G259000_PLATZ	Potri.002G037200	Potri.008G081600_MYB	Potri.001G329200	Potri.001G081400_LBD	Potri.001G084400	Potri.014G108100_NAC	Potri.001G209600		Potri.001G077200	Potri.016G006100_NF-YB	Potri.001G202800	Potri.015G075600_MYB	Potri.001G088100	Potri.012G013400_B3	Potri.001G126500	Potri.006G097300_MYB	Potri.001G088100	Potri.014G126100_AP2/ERF-ERF	Potri.001G125500	Potri.010G154300_SBP	Potri.001G268400	Potri.002G201600_AP2/ERF-ERF	Potri.001G133300	Potri.009G053900_MYB	Potri.001G225800	Potri.001G315300_AP2/ERF-ERF	Potri.001G204100	Potri.017G017800_C2H2	Potri.001G114500	Potri.007G078200_WRKY	Potri.001G157600	Potri.002G041600_C2H2	Potri.001G148900	Potri.018G058600_C3H	Potri.001G138000	Potri.001G144400_NAC	Potri.001G206800	Potri.003G180600_C2H2	Potri.001G217700	Potri.002G176900_bHLH	Potri.001G121800	Potri.005G071100_bHLH	Potri.001G119000	Potri.009G116600_MYB-related	Potri.001G134700	Potri.017G119900_C3H
Potri.001G060100	Potri.013G079700_NAC	Potri.001G059000	Potri.006G060400_C2H2	Potri.002G045600	Potri.012G106000_bHLH	Potri.001G356200	Potri.003G104500_Trihelix	Potri.001G084500	Potri.015G136400_AP2/ERF-ERF	Potri.001G212800		Potri.001G080700	Potri.016G068200_NF-YA	Potri.001G209300	Potri.016G099900_WRKY	Potri.001G088900	Potri.012G056800_LBD	Potri.001G133900	Potri.006G193700_HB-HD-ZIP	Potri.001G088700	Potri.014G155100_WRKY	Potri.001G133900	Potri.011G087900_WRKY	Potri.001G271700	Potri.004G208700_GRAS	Potri.001G133900	Potri.009G081400_bHLH	Potri.001G229500	Potri.002G168900_MYB-related	Potri.001G210100	Potri.017G128900_MYB	Potri.001G121600	Potri.008G032300_C2H2	Potri.001G163400	Potri.002G176900_bHLH	Potri.001G152500	Potri.018G080100_OFP	Potri.001G141700	Potri.002G036100_GRAS	Potri.001G226900	Potri.006G150300_MYB-related	Potri.001G219300	Potri.002G186600_WRKY	Potri.001G122100	Potri.005G175300_GRAS	Potri.001G125500	Potri.010G004200_bZIP	Potri.001G135100	Potri.018G080100_OFP
Potri.001G061700	Potri.013G081200_LBD	Potri.001G061100	Potri.006G074700_bHLH	Potri.002G046200	Potri.014G111900_WRKY	Potri.001G376100	Potri.004G208700_GRAS	Potri.001G085900	Potri.016G006100_NF-YB	Potri.001G214600		Potri.001G081100	Potri.017G015800_GARP-G2-like	Potri.001G209600	Potri.017G028300_DBB	Potri.001G089500	Potri.012G083500_LBD	Potri.001G146600	Potri.006G230500_MYB-related	Potri.001G089500	Potri.015G054600_C2C2-CO-like	Potri.001G138200	Potri.012G108500_AP2/ERF-ERF	Potri.001G285300	Potri.008G180800_MYB	Potri.001G141800	Potri.010G112600_HB-HD-ZIP	Potri.001G242800	Potri.004G100100_LBD	Potri.001G211300	Potri.018G127700_MYB	Potri.001G122100	Potri.009G053900_MYB	Potri.001G167800	Potri.003G046700_NAC	Potri.001G153800	Potri.019G076800_MADS-MIKC	Potri.001G141800	Potri.002G041600_C2H2	Potri.001G242800	Potri.007G134500_MYB	Potri.001G222900	Potri.003G161000_AP2/ERF-ERF	Potri.001G135400	Potri.006G145300_Alfin-like	Potri.001G127400	Potri.010G167300_MADS-M-type	Potri.001G148900	Potri.019G067400_AP2/ERF-ERF
Potri.001G061900	Potri.013G117600_bHLH	Potri.001G061600	Potri.006G075500_HB-PHD	Potri.002G046500	Potri.016G059000_HB-HD-ZIP	Potri.001G393800	Potri.008G166000_AP2/ERF-ERF	Potri.001G090700	Potri.016G068200_NF-YA	Potri.001G223400		Potri.001G083400	Potri.017G017800_C2H2	Potri.001G210100	Potri.017G055400_AP2/ERF-ERF	Potri.001G090800	Potri.013G081200_LBD	Potri.001G147200	Potri.008G157600_HSF	Potri.001G090500	Potri.015G136300_AP2/ERF-ERF	Potri.001G146600	Potri.014G017400_LBD	Potri.001G286800	Potri.009G096000_MYB	Potri.001G153100	Potri.014G012200_AP2/ERF-AP2	Potri.001G250800	Potri.005G134900_LBD	Potri.001G217700	Potri.018G141800_bHLH	Potri.001G125100	Potri.009G087200_LIM	Potri.001G176000	Potri.003G052400_HB-HD-ZIP	Potri.001G158400	Potri.001G155700_AP2/ERF-ERF	Potri.001G150700	Potri.002G130200_GARP-G2-like	Potri.001G250800	Potri.008G051200_C2H2	Potri.001G223400	Potri.003G162500_AP2/ERF-ERF	Potri.001G140500	Potri.006G230500_MYB-related	Potri.001G131500	Potri.010G186600_MYB-related	Potri.001G151400	Potri.019G076800_MADS-MIKC
Potri.001G066000	Potri.013G149200_MYB	Potri.001G065100	Potri.006G114600_bZIP	Potri.002G049700		Potri.001G399500	Potri.009G005600_bHLH	Potri.001G096500	Potri.017G017800_C2H2	Potri.001G237600		Potri.001G083900	Potri.018G080100_OFP	Potri.001G212800	Potri.017G137600_GARP-G2-like	Potri.001G091300	Potri.014G017300_C2H2	Potri.001G147300	Potri.008G217900_NF-YB	Potri.001G090800	Potri.015G136400_AP2/ERF-ERF	Potri.001G147200	Potri.017G041500_GRAS	Potri.001G289700	Potri.014G100800_MYB	Potri.001G162100	Potri.014G046700_AP2/ERF-ERF	Potri.001G265800	Potri.005G223300_AP2/ERF-ERF	Potri.001G219300	Potri.019G075600_AP2/ERF-ERF	Potri.001G126100	Potri.011G007800_WRKY	Potri.001G192800	Potri.003G111900_WRKY	Potri.001G158600	Potri.001G235800_C2H2	Potri.001G161200	Potri.002G154100_NAC	Potri.001G254100	Potri.008G059000_C2H2	Potri.001G225700	Potri.003G165000_Tify	Potri.001G142500	Potri.006G234200_MYB	Potri.001G133300	Potri.011G083900_Tify	Potri.001G152500	Potri.019G127300_LBD
Potri.001G066400	Potri.014G035100_MYB	Potri.001G066700	Potri.006G184800_WRKY	Potri.002G052100		Potri.001G448100	Potri.014G122700_MYB	Potri.001G105700	Potri.017G114500_LBD	Potri.001G241300		Potri.001G084200	Potri.019G032700_GARP-G2-like	Potri.001G213100	Potri.001G067600_AP2/ERF-ERF	Potri.001G092700	Potri.014G035100_MYB	Potri.001G147800	Potri.009G075100_GARP-G2-like	Potri.001G091300	Potri.015G143400_MYB-related	Potri.001G147300	Potri.003G100100_GARP-G2-like	Potri.001G302400	Potri.014G122700_MYB	Potri.001G162300	Potri.014G047000_AP2/ERF-ERF	Potri.001G268400	Potri.006G117500_Trihelix	Potri.001G223400	Potri.001G082700_GRF	Potri.001G126800	Potri.011G055500_TCP	Potri.001G220900	Potri.003G165000_Tify	Potri.001G159300	Potri.001G336700_MYB	Potri.001G162300	Potri.002G176900_bHLH	Potri.001G264700	Potri.009G087500_RWP-RK	Potri.001G229900	Potri.004G033100_MYB	Potri.001G148700	Potri.006G238600_AP2/ERF-ERF	Potri.001G136200	Potri.012G013400_B3	Potri.001G153800	Potri.001G216600_HB-BELL
Potri.001G068000	Potri.014G075900_NAC	Potri.001G067000	Potri.006G201900_NF-YA	Potri.002G054500		Potri.001G469600	Potri.016G047900_GARP-G2-like	Potri.001G105800	Potri.018G038100_AP2/ERF-ERF	Potri.001G244800		Potri.001G084400	Potri.019G067400_AP2/ERF-ERF	Potri.001G214600	Potri.001G180400_OFP	Potri.001G093500	Potri.014G075900_NAC	Potri.001G148700	Potri.009G166900_RWP-RK	Potri.001G092700	Potri.016G025800_GRAS	Potri.001G147800	Potri.005G035800_NF-YC	Potri.001G310100	Potri.019G031400_NAC	Potri.001G170500	Potri.014G066500_bHLH	Potri.001G269800	Potri.010G135200_bZIP	Potri.001G231300	Potri.001G144400_NAC	Potri.001G127400	Potri.012G126500_NAC	Potri.001G232700	Potri.004G088100_MYB	Potri.001G164300	Potri.002G122600_MYB	Potri.001G162600	Potri.003G161000_AP2/ERF-ERF	Potri.001G265600	Potri.012G031200_MYB-related	Potri.001G230600	Potri.004G038800_C2C2-Dof	Potri.001G148900	Potri.008G032300_C2H2	Potri.001G138000	Potri.013G079700_NAC	Potri.001G159300	Potri.001G292900_LIM
Potri.001G068400	Potri.014G124400_C2C2-GATA	Potri.001G069200	Potri.006G208100_B3	Potri.002G088600		Potri.002G019700	Potri.T083800_C2H2	Potri.001G119000	Potri.019G032700_GARP-G2-like	Potri.001G249600		Potri.001G084500	Potri.019G123500_WRKY	Potri.001G222900	Potri.005G020500_C2C2-GATA	Potri.001G093600	Potri.014G096200_WRKY	Potri.001G150700	Potri.010G154300_SBP	Potri.001G093600	Potri.016G137900_WRKY	Potri.001G148700	Potri.006G037600_bHLH	Potri.001G312800	Potri.T083800_C2H2	Potri.001G191900	Potri.014G103000_HB-HD-ZIP	Potri.001G286800	Potri.010G169400_zf-HD	Potri.001G232700	Potri.002G041600_C2H2	Potri.001G133200	Potri.016G026000_GRAS	Potri.001G232900	Potri.005G208600_bHLH	Potri.001G168600	Potri.003G138600_WRKY	Potri.001G163000	Potri.003G162500_AP2/ERF-ERF	Potri.001G265800	Potri.013G001000_MYB	Potri.001G231300	Potri.004G084100_C2H2	Potri.001G152500	Potri.008G113400_bZIP	Potri.001G141700	Potri.013G119400_TCP	Potri.001G168600	Potri.001G336700_MYB
Potri.001G069000	Potri.014G155100_WRKY	Potri.001G069600	Potri.006G277000_NAC	Potri.002G110300		Potri.002G020700		Potri.001G125500	Potri.019G067400_AP2/ERF-ERF	Potri.001G253300		Potri.001G088700	Potri.001G235800_C2H2	Potri.001G223400	Potri.005G223300_AP2/ERF-ERF	Potri.001G095600	Potri.014G155100_WRKY	Potri.001G153800	Potri.011G087900_WRKY	Potri.001G095600	Potri.018G005300_MYB	Potri.001G150700	Potri.006G150300_MYB-related	Potri.001G315000		Potri.001G192300	Potri.018G091600_AP2/ERF-AP2	Potri.001G288600	Potri.011G147400_Trihelix	Potri.001G232900	Potri.002G176900_bHLH	Potri.001G133300	Potri.018G049000_MYB-related	Potri.001G234100	Potri.007G066700_LBD	Potri.001G180500	Potri.003G149700_NAC	Potri.001G167800	Potri.003G165000_Tify	Potri.001G268400	Potri.014G076700_AP2/ERF-ERF	Potri.001G231400	Potri.005G096600_MYB	Potri.001G153800	Potri.008G120400_C2C2-CO-like	Potri.001G141800	Potri.013G149200_MYB	Potri.001G177300	Potri.002G119300_C2H2
Potri.001G069800	Potri.015G054600_C2C2-CO-like	Potri.001G070300	Potri.007G007400_AP2/ERF-AP2	Potri.002G145500		Potri.002G022400		Potri.001G126800	Potri.019G075600_AP2/ERF-ERF	Potri.001G254100		Potri.001G093000	Potri.001G325100_NAC	Potri.001G233100	Potri.006G037600_bHLH	Potri.001G096900	Potri.015G054600_C2C2-CO-like	Potri.001G163900	Potri.012G108500_AP2/ERF-ERF	Potri.001G096900	Potri.018G019800_WRKY	Potri.001G158700	Potri.009G033100_GRAS	Potri.001G316300		Potri.001G202800	Potri.003G068900_Tify	Potri.001G305400	Potri.012G031200_MYB-related	Potri.001G234600	Potri.002G186600_WRKY	Potri.001G137300	Potri.019G091900_bZIP	Potri.001G234600	Potri.007G079800_WRKY	Potri.001G189500	Potri.004G217100_C2H2	Potri.001G168400	Potri.004G033100_MYB	Potri.001G268700	Potri.015G006200_GRF	Potri.001G233600	Potri.005G112000_MYB	Potri.001G158400	Potri.009G017400_HB-BELL	Potri.001G145700	Potri.014G017300_C2H2	Potri.001G178300	Potri.002G163100_MYB-related
Potri.001G071000	Potri.015G069000_MYB-related	Potri.001G072300	Potri.007G029500_HB-other	Potri.002G147700		Potri.002G025300		Potri.001G129600	Potri.019G123500_WRKY	Potri.001G256900		Potri.001G093100	Potri.002G036100_GRAS	Potri.001G239700	Potri.013G001000_MYB	Potri.001G097000	Potri.015G136300_AP2/ERF-ERF	Potri.001G164300	Potri.012G127700_MYB	Potri.001G097000	Potri.019G075600_AP2/ERF-ERF	Potri.001G176200	Potri.009G087500_RWP-RK	Potri.001G318400		Potri.001G211300	Potri.003G132000_MYB	Potri.001G306900	Potri.013G001000_MYB	Potri.001G240900	Potri.003G111900_WRKY	Potri.001G142000	Potri.001G110700_AP2/ERF-ERF	Potri.001G235200	Potri.008G107900_CAMTA	Potri.001G194500	Potri.005G086400_WRKY	Potri.001G174400	Potri.004G038800_C2C2-Dof	Potri.001G271700	Potri.T083900_C2H2	Potri.001G239700	Potri.006G085900_MYB	Potri.001G159300	Potri.011G055500_TCP	Potri.001G150700	Potri.014G035100_MYB	Potri.001G180500	Potri.003G080600_AP2/ERF-ERF
Potri.001G073000	Potri.015G136300_AP2/ERF-ERF	Potri.001G074400	Potri.007G039500_LBD	Potri.002G179000		Potri.002G031700		Potri.001G133300	Potri.T094400_C2C2-CO-like	Potri.001G260700		Potri.001G093900	Potri.002G048200_HSF	Potri.001G241300	Potri.T098900_GARP-G2-like	Potri.001G098300	Potri.015G136400_AP2/ERF-ERF	Potri.001G164700	Potri.014G000700_GARP-G2-like	Potri.001G099100	Potri.019G076800_MADS-MIKC	Potri.001G192400	Potri.009G166400_RWP-RK	Potri.001G319400		Potri.001G217700	Potri.004G095100_C3H	Potri.001G319400	Potri.014G076700_AP2/ERF-ERF	Potri.001G249500	Potri.003G165000_Tify	Potri.001G161200	Potri.001G208600_WRKY	Potri.001G249500	Potri.008G157600_HSF	Potri.001G198800	Potri.005G122500_zf-HD	Potri.001G183400	Potri.004G084100_C2H2	Potri.001G275500	Potri.002G048000_C2H2	Potri.001G246700	Potri.006G191000_GARP-G2-like	Potri.001G164300	Potri.012G127700_MYB	Potri.001G153100	Potri.014G036900_B3	Potri.001G189500	Potri.003G149700_NAC
Potri.001G074300	Potri.015G143400_MYB-related	Potri.001G075200	Potri.007G099400_NAC	Potri.002G230300		Potri.002G034000		Potri.001G133900	Potri.T155900_bHLH	Potri.001G260800		Potri.001G094300	Potri.002G119300_C2H2	Potri.001G244800	Potri.002G109700_MADS-M-type	Potri.001G099100	Potri.016G025800_GRAS	Potri.001G171900	Potri.014G012200_AP2/ERF-AP2	Potri.001G100200	Potri.001G082700_GRF	Potri.001G226600	Potri.010G135200_bZIP	Potri.001G323700		Potri.001G219300	Potri.007G106100_MYB	Potri.001G323600	Potri.014G111200_MYB	Potri.001G249700	Potri.004G141900_B3	Potri.001G162300	Potri.001G267300_MYB	Potri.001G249700	Potri.009G101900_AP2/ERF-ERF	Potri.001G225800	Potri.005G176000_AP2/ERF-ERF	Potri.001G186700	Potri.005G096600_MYB	Potri.001G286800	Potri.002G124000_AP2/ERF-ERF	Potri.001G247300	Potri.008G017500_OFP	Potri.001G164700	Potri.012G140500_MYB	Potri.001G157000	Potri.014G096200_WRKY	Potri.001G192300	Potri.004G070500_GRAS
Potri.001G075500	Potri.016G025800_GRAS	Potri.001G076100	Potri.007G105000_NAC	Potri.002G234200		Potri.002G040700		Potri.001G137500	Potri.001G079800_AP2/ERF-ERF	Potri.001G261100		Potri.001G096500	Potri.003G150800_AP2/ERF-ERF	Potri.001G249200	Potri.003G104500_Trihelix	Potri.001G102300	Potri.016G128300_WRKY	Potri.001G176200	Potri.014G100100_B3-ARF	Potri.001G102300	Potri.001G110800_AP2/ERF-ERF	Potri.001G226900	Potri.010G142900_bZIP	Potri.001G330900		Potri.001G222900	Potri.007G135300_NAC	Potri.001G323700	Potri.002G201600_AP2/ERF-ERF	Potri.001G263900	Potri.005G074500_MYB	Potri.001G177500	Potri.001G281600_LBD	Potri.001G251900	Potri.010G160100_WRKY	Potri.001G230900	Potri.006G145300_Alfin-like	Potri.001G190700	Potri.005G112000_MYB	Potri.001G288600	Potri.002G185900_MYB	Potri.001G247600	Potri.008G157600_HSF	Potri.001G166800	Potri.014G000700_GARP-G2-like	Potri.001G163400	Potri.014G155100_WRKY	Potri.001G194100	Potri.005G001800_bHLH
Potri.001G077300	Potri.017G029100_FAR1	Potri.001G076400	Potri.007G116500_Tify	Potri.002G247600		Potri.002G049200		Potri.001G145900	Potri.001G110800_AP2/ERF-ERF	Potri.001G265600		Potri.001G100100	Potri.003G165000_Tify	Potri.001G253300	Potri.007G024500_C2C2-GATA	Potri.001G105700	Potri.016G137900_WRKY	Potri.001G181000	Potri.016G027800_GRAS	Potri.001G106300	Potri.001G155700_AP2/ERF-ERF	Potri.001G229100	Potri.013G019600_NF-YB	Potri.001G334800		Potri.001G223400	Potri.008G071500_LBD	Potri.001G330900	Potri.005G243400_bZIP	Potri.001G286200	Potri.005G224100_MYB	Potri.001G178300	Potri.003G132000_MYB	Potri.001G258100	Potri.014G046600_AP2/ERF-ERF	Potri.001G231900	Potri.008G032300_C2H2	Potri.001G191900	Potri.006G085900_MYB	Potri.001G288900	Potri.002G201600_AP2/ERF-ERF	Potri.001G250300	Potri.008G166700_MYB	Potri.001G168600	Potri.014G031600_B3	Potri.001G167700	Potri.014G166400_SAP	Potri.001G211300	Potri.005G086400_WRKY
Potri.001G078400	Potri.017G044200_MADS-MIKC	Potri.001G076500	Potri.008G045300_AP2/ERF-AP2	Potri.002G253700		Potri.002G053200		Potri.001G146600	Potri.001G154200_AP2/ERF-ERF	Potri.001G265800		Potri.001G100500	Potri.004G021300_MYB-related	Potri.001G256900	Potri.008G128500_MYB	Potri.001G109000	Potri.017G013700_AP2/ERF-ERF	Potri.001G192300	Potri.016G074200_TCP	Potri.001G109000	Potri.001G216600_HB-BELL	Potri.001G229900	Potri.013G092400_NAC	Potri.001G375200		Potri.001G225700	Potri.013G092400_NAC	Potri.001G334800	Potri.008G180800_MYB	Potri.001G306200	Potri.005G228000_MYB-related	Potri.001G180500	Potri.004G081000_NAC	Potri.001G264700	Potri.014G046700_AP2/ERF-ERF	Potri.001G234600	Potri.008G113400_bZIP	Potri.001G202800	Potri.006G191000_GARP-G2-like	Potri.001G289700	Potri.004G042600_HSF	Potri.001G265400	Potri.009G053900_MYB	Potri.001G174400	Potri.015G075600_MYB	Potri.001G167800	Potri.015G136400_AP2/ERF-ERF	Potri.001G220900	Potri.005G228000_MYB-related
Potri.001G081500	Potri.018G005300_MYB	Potri.001G077100	Potri.008G057400_GRAS	Potri.003G007900		Potri.002G053400		Potri.001G150700	Potri.001G235800_C2H2	Potri.001G270300		Potri.001G105800	Potri.004G141900_B3	Potri.001G260700	Potri.010G128000_bZIP	Potri.001G109700	Potri.017G044200_MADS-MIKC	Potri.001G192400	Potri.017G016900_HB-other	Potri.001G109700	Potri.002G115900_bZIP	Potri.001G232700	Potri.013G102600_MADS-MIKC	Potri.001G385600		Potri.001G227800	Potri.014G008100_AP2/ERF-AP2	Potri.001G339200	Potri.009G096000_MYB	Potri.001G306300	Potri.006G191000_GARP-G2-like	Potri.001G181400	Potri.004G095100_C3H	Potri.001G266500	Potri.014G047000_AP2/ERF-ERF	Potri.001G238800	Potri.008G120400_C2C2-CO-like	Potri.001G209300	Potri.007G053600_LBD	Potri.001G302400	Potri.005G243400_bZIP	Potri.001G267200	Potri.009G119700_bZIP	Potri.001G176200	Potri.016G027800_GRAS	Potri.001G172700	Potri.016G037300_bHLH	Potri.001G225800	Potri.006G105300_WRKY
Potri.001G082200	Potri.018G019800_WRKY	Potri.001G077200	Potri.008G064200_MYB	Potri.003G017700		Potri.002G057500		Potri.001G153100	Potri.001G325100_NAC	Potri.001G270800		Potri.001G107400	Potri.004G161500_C2C2-GATA	Potri.001G261100	Potri.010G186700_bHLH	Potri.001G115600	Potri.018G005300_MYB	Potri.001G226600	Potri.017G041500_GRAS	Potri.001G110300	Potri.002G181600_B3	Potri.001G233100	Potri.014G132700_C2H2	Potri.001G393200		Potri.001G229900	Potri.014G025300_HB-WOX	Potri.001G375200	Potri.011G131300_C2H2	Potri.001G309600	Potri.007G036400_C2C2-Dof	Potri.001G183400	Potri.005G134900_LBD	Potri.001G270400	Potri.014G076100_NAC	Potri.001G243300	Potri.009G017400_HB-BELL	Potri.001G210100	Potri.008G017500_OFP	Potri.001G307000	Potri.008G180800_MYB	Potri.001G272900	Potri.014G046600_AP2/ERF-ERF	Potri.001G176500	Potri.016G096300_Trihelix	Potri.001G183400	Potri.016G128300_WRKY	Potri.001G226500	Potri.006G238600_AP2/ERF-ERF
Potri.001G083200	Potri.018G127700_MYB	Potri.001G078300	Potri.008G106700_bZIP	Potri.003G018200		Potri.002G071100		Potri.001G153800	Potri.002G036100_GRAS	Potri.001G281900		Potri.001G111600	Potri.004G217100_C2H2	Potri.001G263000	Potri.011G131300_C2H2	Potri.001G127400	Potri.018G019800_WRKY	Potri.001G226900	Potri.001G327100_TCP	Potri.001G127500	Potri.003G046700_NAC	Potri.001G250500	Potri.015G098900_SBP	Potri.001G394400		Potri.001G231300	Potri.014G104800_NAC	Potri.001G385600	Potri.013G124400_bZIP	Potri.001G309700	Potri.007G066700_LBD	Potri.001G189400	Potri.008G129500_HB-HD-ZIP	Potri.001G271700	Potri.015G046800_NAC	Potri.001G250500	Potri.011G026300_MYB-related	Potri.001G213100	Potri.008G080000_NAC	Potri.001G310100	Potri.009G096000_MYB	Potri.001G287800	Potri.014G046700_AP2/ERF-ERF	Potri.001G189500	Potri.016G099200_MYB	Potri.001G190700	Potri.017G017800_C2H2	Potri.001G229900	Potri.007G028000_OFP
Potri.001G083300	Potri.019G076800_MADS-MIKC	Potri.001G081100	Potri.008G117500_GARP-G2-like	Potri.003G018300		Potri.002G094500		Potri.001G153900	Potri.002G048200_HSF	Potri.001G291800		Potri.001G125500	Potri.005G074500_MYB	Potri.001G270800	Potri.015G041100_MYB	Potri.001G127500	Potri.018G038100_AP2/ERF-ERF	Potri.001G231900	Potri.002G141200_AP2/ERF-ERF	Potri.001G133200	Potri.003G080600_AP2/ERF-ERF	Potri.001G256400	Potri.017G112300_MYB	Potri.001G395400		Potri.001G237200	Potri.015G129100_MYB	Potri.001G389100	Potri.014G058600_C2C2-GATA	Potri.001G328300	Potri.008G043900_LBD	Potri.001G192300	Potri.010G185700_GARP-G2-like	Potri.001G285300	Potri.015G082200_LBD	Potri.001G250800	Potri.011G055500_TCP	Potri.001G217700	Potri.008G157600_HSF	Potri.001G321500	Potri.012G106000_bHLH	Potri.001G296400	Potri.014G047000_AP2/ERF-ERF	Potri.001G194500	Potri.016G121800_GARP-G2-like	Potri.001G198900	Potri.017G044200_MADS-MIKC	Potri.001G230600	Potri.007G032700_HB-BELL
Potri.001G084600	Potri.001G155700_AP2/ERF-ERF	Potri.001G082400	Potri.009G027300_MYB-related	Potri.003G042300		Potri.002G110000		Potri.001G154300	Potri.002G119300_C2H2	Potri.001G303000		Potri.001G126800	Potri.005G168700_AP2/ERF-ERF	Potri.001G270900	Potri.018G065400_GRF	Potri.001G131500	Potri.019G075600_AP2/ERF-ERF	Potri.001G232700	Potri.002G182000_NAC	Potri.001G134900	Potri.003G090300_C2C2-LSD	Potri.001G261100	Potri.019G085400_C2H2	Potri.001G395700		Potri.001G240900	Potri.016G035400_bHLH	Potri.001G393200	Potri.015G063300_bHLH	Potri.001G333900	Potri.008G157600_HSF	Potri.001G216100	Potri.011G157100_WRKY	Potri.001G291800	Potri.016G134200_OFP	Potri.001G254100	Potri.012G127700_MYB	Potri.001G219300	Potri.008G217900_NF-YB	Potri.001G323700	Potri.013G114900_GRAS	Potri.001G298300	Potri.014G103000_HB-HD-ZIP	Potri.001G201300	Potri.017G041500_GRAS	Potri.001G202800	Potri.018G038100_AP2/ERF-ERF	Potri.001G230900	Potri.007G078200_WRKY
Potri.001G084900	Potri.002G115900_bZIP	Potri.001G084200	Potri.010G019600_MYB-related	Potri.003G049600		Potri.002G112000		Potri.001G157500	Potri.002G173900_MYB	Potri.001G303600		Potri.001G127600	Potri.005G175300_GRAS	Potri.001G281900	Potri.018G120000_C2H2	Potri.001G134900	Potri.T094400_C2C2-CO-like	Potri.001G232900	Potri.003G100100_GARP-G2-like	Potri.001G135100	Potri.003G138600_WRKY	Potri.001G265300	Potri.002G041200_LBD	Potri.001G395900		Potri.001G247300	Potri.001G280000_GARP-G2-like	Potri.001G401800	Potri.017G081700_HB-HD-ZIP	Potri.001G339500	Potri.008G166700_MYB	Potri.001G227800	Potri.013G092400_NAC	Potri.001G294100	Potri.017G041500_GRAS	Potri.001G260800	Potri.013G153400_WRKY	Potri.001G225700	Potri.009G089600_LBD	Potri.001G330900	Potri.016G056500_HSF	Potri.001G299500	Potri.014G180600_C2H2	Potri.001G225800	Potri.018G052200_C2H2	Potri.001G208900	Potri.019G075600_AP2/ERF-ERF	Potri.001G231900	Potri.008G032300_C2H2
Potri.001G085000	Potri.002G154100_NAC	Potri.001G084400	Potri.010G043500_HB-KNOX	Potri.003G070900		Potri.002G119700		Potri.001G162700	Potri.003G080600_AP2/ERF-ERF	Potri.001G306900		Potri.001G133300	Potri.005G228000_MYB-related	Potri.001G289000		Potri.001G136200	Potri.T155900_bHLH	Potri.001G250500	Potri.004G174400_MYB	Potri.001G135400	Potri.003G165000_Tify	Potri.001G265900	Potri.002G153500_AP2/ERF-ERF	Potri.001G401800		Potri.001G250300	Potri.001G372300_HB-HD-ZIP	Potri.001G403000	Potri.T083800_C2H2	Potri.001G355000	Potri.009G101900_AP2/ERF-ERF	Potri.001G229900	Potri.013G156200_LBD	Potri.001G296600	Potri.017G116300_C2H2	Potri.001G270600	Potri.014G117000_MYB	Potri.001G233600	Potri.010G181000_AP2/ERF-AP2	Potri.001G331100	Potri.019G085600_GRAS	Potri.001G301700	Potri.015G082200_LBD	Potri.001G230900	Potri.018G085700_AP2/ERF-ERF	Potri.001G209300	Potri.T094400_C2C2-CO-like	Potri.001G234600	Potri.008G120400_C2C2-CO-like
Potri.001G088100	Potri.002G181600_B3	Potri.001G084500	Potri.010G072600_AP2/ERF-ERF	Potri.003G092100		Potri.002G120700		Potri.001G163600	Potri.003G138600_WRKY	Potri.001G307000		Potri.001G133900	Potri.006G104200_AP2/ERF-ERF	Potri.001G291800		Potri.001G137100	Potri.001G079800_AP2/ERF-ERF	Potri.001G257700	Potri.004G211700_B3-ARF	Potri.001G136100	Potri.004G135100_zf-HD	Potri.001G270800	Potri.003G095000_HSF	Potri.001G403900		Potri.001G267200	Potri.001G404100_NAC	Potri.001G403300		Potri.001G376200	Potri.014G007100_bZIP	Potri.001G239500	Potri.014G104800_NAC	Potri.001G302400	Potri.018G003800_NAC	Potri.001G275500	Potri.015G075600_MYB	Potri.001G235200	Potri.014G007100_bZIP	Potri.001G346800		Potri.001G305500	Potri.003G068900_Tify	Potri.001G238800	Potri.019G091900_bZIP	Potri.001G210100	Potri.T155900_bHLH	Potri.001G237200	Potri.008G166700_MYB
Potri.001G088900	Potri.002G186600_WRKY	Potri.001G085900	Potri.010G082000_HSF	Potri.003G104000		Potri.002G140300		Potri.001G164700	Potri.003G150800_AP2/ERF-ERF	Potri.001G318500		Potri.001G141600	Potri.006G109100_WRKY	Potri.001G296400		Potri.001G138000	Potri.001G082700_GRF	Potri.001G265300	Potri.005G180200_NAC	Potri.001G136200	Potri.004G144800_GARP-G2-like	Potri.001G270900	Potri.005G119300_bZIP	Potri.001G409100		Potri.001G272900	Potri.001G448400_NAC	Potri.001G403900		Potri.001G380000	Potri.014G046600_AP2/ERF-ERF	Potri.001G247300	Potri.015G064100_WRKY	Potri.001G306200	Potri.019G036400_MYB	Potri.001G278500	Potri.016G027800_GRAS	Potri.001G235300	Potri.014G017400_LBD	Potri.001G375200		Potri.001G325800	Potri.006G037600_bHLH	Potri.001G242800	Potri.001G143900_C2C2-LSD	Potri.001G211300	Potri.001G079800_AP2/ERF-ERF	Potri.001G238800	Potri.009G017400_HB-BELL
Potri.001G089000	Potri.003G090300_C2C2-LSD	Potri.001G086900	Potri.010G099200_C2H2	Potri.003G110500		Potri.002G143400		Potri.001G170500	Potri.003G165000_Tify	Potri.001G323700		Potri.001G146600	Potri.006G186300_AP2/ERF-ERF	Potri.001G301700		Potri.001G138300	Potri.001G110800_AP2/ERF-ERF	Potri.001G265600	Potri.006G150300_MYB-related	Potri.001G137100	Potri.004G220300_B3	Potri.001G275900	Potri.007G053500_GRAS	Potri.001G427500		Potri.001G276100	Potri.002G035000_MYB-related	Potri.001G408300		Potri.001G381400	Potri.014G046700_AP2/ERF-ERF	Potri.001G252400	Potri.015G129100_MYB	Potri.001G308300	Potri.T081300_AP2/ERF-AP2	Potri.001G285300	Potri.016G096300_Trihelix	Potri.001G237600	Potri.014G046600_AP2/ERF-ERF	Potri.001G385000		Potri.001G355000	Potri.007G023800_MYB-related	Potri.001G249600	Potri.001G187500_AP2/ERF-ERF	Potri.001G213100	Potri.001G110800_AP2/ERF-ERF	Potri.001G239000	Potri.009G053900_MYB
Potri.001G089500	Potri.003G111900_WRKY	Potri.001G088400	Potri.010G149900_MYB-related	Potri.003G116300		Potri.002G148400		Potri.001G172300	Potri.004G141900_B3	Potri.001G329900		Potri.001G148900	Potri.006G230500_MYB-related	Potri.001G303000		Potri.001G141400	Potri.001G154200_AP2/ERF-ERF	Potri.001G265800	Potri.007G106100_MYB	Potri.001G138300	Potri.005G086400_WRKY	Potri.001G276000	Potri.008G123100_C2H2	Potri.001G430200		Potri.001G278400	Potri.002G129600_C2C2-Dof	Potri.001G409100		Potri.001G384300	Potri.014G047000_AP2/ERF-ERF	Potri.001G270800	Potri.001G280000_GARP-G2-like	Potri.001G309700	Potri.002G182000_NAC	Potri.001G286800	Potri.016G099200_MYB	Potri.001G239700	Potri.014G103000_HB-HD-ZIP	Potri.001G385600		Potri.001G367100	Potri.011G083100_TCP	Potri.001G250500	Potri.002G149000_LBD	Potri.001G213300	Potri.001G144400_NAC	Potri.001G239500	Potri.009G087200_LIM
Potri.001G090500	Potri.003G138600_WRKY	Potri.001G089900	Potri.011G149700_B3	Potri.003G120600		Potri.002G155300		Potri.001G178600	Potri.005G168700_AP2/ERF-ERF	Potri.001G339200		Potri.001G152500	Potri.006G238600_AP2/ERF-ERF	Potri.001G303600		Potri.001G141700	Potri.001G155700_AP2/ERF-ERF	Potri.001G265900	Potri.008G129500_HB-HD-ZIP	Potri.001G141300	Potri.005G112000_MYB	Potri.001G284400	Potri.010G197300_HB-BELL	Potri.001G431400		Potri.001G287800	Potri.003G114100_MYB	Potri.001G420700		Potri.001G386100	Potri.014G066500_bHLH	Potri.001G270900	Potri.001G372300_HB-HD-ZIP	Potri.001G312800	Potri.003G054400_AP2/ERF-ERF	Potri.001G288600	Potri.018G047300_AP2/ERF-ERF	Potri.001G247600	Potri.015G082200_LBD	Potri.001G389100		Potri.001G376100	Potri.014G132600_NF-YB	Potri.001G250800	Potri.003G180600_C2H2	Potri.001G217700	Potri.001G154200_AP2/ERF-ERF	Potri.001G240900	Potri.011G055500_TCP
Potri.001G090800	Potri.004G135100_zf-HD	Potri.001G092500	Potri.012G013400_B3	Potri.003G121000		Potri.002G161700		Potri.001G178700	Potri.005G176000_AP2/ERF-ERF	Potri.001G340600		Potri.001G153100	Potri.007G076800_AP2/ERF-ERF	Potri.001G306900		Potri.001G143400	Potri.001G235800_C2H2	Potri.001G270900	Potri.009G087500_RWP-RK	Potri.001G141400	Potri.005G176000_AP2/ERF-ERF	Potri.001G284500	Potri.012G020200_GRAS	Potri.001G431500		Potri.001G290100	Potri.003G149000_LBD	Potri.001G431400		Potri.001G387700	Potri.014G103000_HB-HD-ZIP	Potri.001G272000	Potri.001G448400_NAC	Potri.001G315000	Potri.003G068900_Tify	Potri.001G300800	Potri.001G092900_WRKY	Potri.001G250900	Potri.017G082000_NAC	Potri.001G393200		Potri.001G376200	Potri.015G129100_MYB	Potri.001G254100	Potri.004G100100_LBD	Potri.001G219300	Potri.001G235800_C2H2	Potri.001G245400	Potri.012G126500_NAC
Potri.001G091300	Potri.004G144800_GARP-G2-like	Potri.001G093000	Potri.012G038100_NAC	Potri.003G129100		Potri.002G184100		Potri.001G190700	Potri.006G089500_C2H2	Potri.001G344800		Potri.001G153800	Potri.007G079800_WRKY	Potri.001G307000		Potri.001G146000	Potri.002G115900_bZIP	Potri.001G276000	Potri.009G166400_RWP-RK	Potri.001G142700	Potri.005G224100_MYB	Potri.001G284600	Potri.015G134300_bHLH	Potri.001G435500		Potri.001G307200	Potri.003G155700_MYB	Potri.001G431700		Potri.001G393000	Potri.015G046800_NAC	Potri.001G276100	Potri.002G129600_C2C2-Dof	Potri.001G351200	Potri.003G121200_AP2/ERF-ERF	Potri.001G302400	Potri.001G110700_AP2/ERF-ERF	Potri.001G252900	Potri.018G049000_MYB-related	Potri.001G395700		Potri.001G384300	Potri.016G126100_AP2/ERF-ERF	Potri.001G256900	Potri.005G134900_LBD	Potri.001G222900	Potri.002G036100_GRAS	Potri.001G247200	Potri.013G153400_WRKY
Potri.001G091500	Potri.005G096600_MYB	Potri.001G093100	Potri.012G138900_HSF	Potri.003G131600		Potri.002G190600		Potri.001G192300	Potri.006G104200_AP2/ERF-ERF	Potri.001G355500		Potri.001G153900	Potri.008G011900_AP2/ERF-AP2	Potri.001G323700		Potri.001G147400	Potri.002G154100_NAC	Potri.001G284700	Potri.010G135200_bZIP	Potri.001G143400	Potri.006G267700_C2C2-CO-like	Potri.001G284700	Potri.019G031400_NAC	Potri.001G436700		Potri.001G320800	Potri.004G220100_B3	Potri.001G438700		Potri.001G393300	Potri.015G082200_LBD	Potri.001G277600	Potri.003G114100_MYB	Potri.001G365100	Potri.006G209200_NAC	Potri.001G307000	Potri.001G143900_C2C2-LSD	Potri.001G256700	Potri.019G099900_NAC	Potri.001G395900		Potri.001G393000	Potri.019G102200_AP2/ERF-ERF	Potri.001G265800	Potri.006G005500_NF-YB	Potri.001G225700	Potri.002G041600_C2H2	Potri.001G247300	Potri.014G012200_AP2/ERF-AP2
Potri.001G092300	Potri.005G112000_MYB	Potri.001G093900	Potri.013G004800_C3H	Potri.003G131700		Potri.002G190900		Potri.001G192400	Potri.006G186300_AP2/ERF-ERF	Potri.001G360500		Potri.001G154500	Potri.008G113400_bZIP	Potri.001G326400		Potri.001G147900	Potri.002G181600_B3	Potri.001G303000	Potri.011G065500_bHLH	Potri.001G146000	Potri.007G066700_LBD	Potri.001G296400	Potri.019G051200_PLATZ	Potri.001G438700		Potri.001G325800	Potri.006G138800_AP2/ERF-ERF	Potri.001G444100		Potri.001G399500	Potri.017G116300_C2H2	Potri.001G278400	Potri.004G220100_B3	Potri.001G379800	Potri.007G039400_GARP-G2-like	Potri.001G308300	Potri.002G149000_LBD	Potri.001G263900	Potri.001G067600_AP2/ERF-ERF	Potri.001G401800		Potri.001G399500	Potri.001G027700_SRS	Potri.001G268400	Potri.006G117500_Trihelix	Potri.001G226400	Potri.002G119300_C2H2	Potri.001G250500	Potri.014G036600_C2C2-Dof
Potri.001G092700	Potri.005G121900_bHLH	Potri.001G094300	Potri.013G078500_PLATZ	Potri.003G138100		Potri.002G202400		Potri.001G198800	Potri.006G230500_MYB-related	Potri.001G366300		Potri.001G157500	Potri.009G004800_C2H2	Potri.001G339100		Potri.001G149100	Potri.002G186600_WRKY	Potri.001G303600	Potri.013G102600_MADS-MIKC	Potri.001G147900	Potri.008G032300_C2H2	Potri.001G303000	Potri.019G066000_NAC	Potri.001G442000		Potri.001G332200	Potri.006G251200_CPP	Potri.001G446400		Potri.001G413400	Potri.018G003800_NAC	Potri.001G286800	Potri.008G180800_MYB	Potri.001G380000	Potri.009G027700_C2H2	Potri.001G310100	Potri.003G180600_C2H2	Potri.001G272900	Potri.001G281600_LBD	Potri.001G402100		Potri.001G402400	Potri.001G041500_AP2/ERF-AP2	Potri.001G269800	Potri.006G150300_MYB-related	Potri.001G226900	Potri.002G176900_bHLH	Potri.001G260800	Potri.014G066500_bHLH
Potri.001G093600	Potri.005G176000_AP2/ERF-ERF	Potri.001G095800	Potri.014G036900_B3	Potri.003G140200		Potri.002G206400		Potri.001G198900	Potri.007G076800_AP2/ERF-ERF	Potri.001G376500		Potri.001G158000	Potri.009G017400_HB-BELL	Potri.001G339200		Potri.001G152500	Potri.003G080600_AP2/ERF-ERF	Potri.001G308300	Potri.014G076700_AP2/ERF-ERF	Potri.001G148900	Potri.008G120400_C2C2-CO-like	Potri.001G303600		Potri.001G444100		Potri.001G336200	Potri.010G217700_LBD	Potri.001G452500		Potri.001G435400	Potri.019G036400_MYB	Potri.001G301700	Potri.011G041600_MYB	Potri.001G381400	Potri.009G141600_NAC	Potri.001G315000	Potri.006G117500_Trihelix	Potri.001G278400	Potri.001G295700_LBD	Potri.001G402600		Potri.001G422300	Potri.001G081400_LBD	Potri.001G270600	Potri.007G106100_MYB	Potri.001G229900	Potri.002G186600_WRKY	Potri.001G268600	Potri.014G070400_LBD
Potri.001G095600	Potri.005G205900_GARP-G2-like	Potri.001G096500	Potri.014G076000_NAC	Potri.003G157100		Potri.002G223100		Potri.001G203900	Potri.008G011900_AP2/ERF-AP2	Potri.001G394400		Potri.001G162700	Potri.010G053100_GARP-ARR-B	Potri.001G350600		Potri.001G153100	Potri.003G090300_C2C2-LSD	Potri.001G308800	Potri.014G132700_C2H2	Potri.001G149100	Potri.009G017400_HB-BELL	Potri.001G305400		Potri.001G446900		Potri.001G336300	Potri.011G153300_NAC	Potri.001G452600		Potri.001G437400	Potri.T081300_AP2/ERF-AP2	Potri.001G304800	Potri.011G131300_C2H2	Potri.001G384300	Potri.010G147700_WRKY	Potri.001G318400	Potri.007G138100_AP2/ERF-ERF	Potri.001G282600	Potri.003G068900_Tify	Potri.001G403900		Potri.001G422800	Potri.001G404100_NAC	Potri.001G275500	Potri.008G051200_C2H2	Potri.001G231300	Potri.003G080600_AP2/ERF-ERF	Potri.001G275800	Potri.016G074200_TCP
Potri.001G096900	Potri.005G224100_MYB	Potri.001G097200	Potri.014G090700_WRKY	Potri.003G173300		Potri.002G251200		Potri.001G216000	Potri.008G017500_OFP	Potri.001G399600		Potri.001G163600	Potri.010G187900_C3H	Potri.001G355500		Potri.001G157000	Potri.003G138600_WRKY	Potri.001G311900	Potri.015G006200_GRF	Potri.001G152500	Potri.009G053900_MYB	Potri.001G308300		Potri.001G462800		Potri.001G339500	Potri.015G009300_C2C2-Dof	Potri.001G453800		Potri.001G442300	Potri.001G142200_bHLH	Potri.001G305400	Potri.011G153300_NAC	Potri.001G385400	Potri.012G007500_NAC	Potri.001G318500	Potri.008G051200_C2H2	Potri.001G287800	Potri.003G121200_AP2/ERF-ERF	Potri.001G407800		Potri.001G427300	Potri.002G035000_MYB-related	Potri.001G278300	Potri.008G059000_C2H2	Potri.001G233600	Potri.003G138600_WRKY	Potri.001G278300	Potri.017G082900_zf-HD
Potri.001G097000	Potri.005G228500_TUB	Potri.001G099300	Potri.014G108100_NAC	Potri.003G187100		Potri.003G000800		Potri.001G225700	Potri.008G113400_bZIP	Potri.001G407100		Potri.001G164700	Potri.011G087900_WRKY	Potri.001G360500		Potri.001G158600	Potri.003G165000_Tify	Potri.001G318500	Potri.015G098900_SBP	Potri.001G153100	Potri.009G101900_AP2/ERF-ERF	Potri.001G308800		Potri.002G002000		Potri.001G355000	Potri.016G047900_GARP-G2-like	Potri.001G457000		Potri.001G450700	Potri.002G038500_MYB-related	Potri.001G306900	Potri.012G022600_GRF	Potri.001G386100	Potri.012G134000_AP2/ERF-ERF	Potri.001G323300	Potri.008G059000_C2H2	Potri.001G296400	Potri.005G020500_C2C2-GATA	Potri.001G409100		Potri.001G428100	Potri.002G039100_AP2/ERF-ERF	Potri.001G286800	Potri.008G129500_HB-HD-ZIP	Potri.001G234600	Potri.003G150800_AP2/ERF-ERF	Potri.001G279000	Potri.018G003800_NAC
Potri.001G097800	Potri.006G191000_GARP-G2-like	Potri.001G099900	Potri.015G098400_MADS-MIKC	Potri.004G012500		Potri.003G020700		Potri.001G226800	Potri.008G166700_MYB	Potri.001G420900		Potri.001G168600	Potri.012G140500_MYB	Potri.001G366300		Potri.001G162100	Potri.004G144800_GARP-G2-like	Potri.001G325200	Potri.017G112300_MYB	Potri.001G158400	Potri.009G161700_OFP	Potri.001G311900		Potri.002G022600		Potri.001G358600	Potri.017G082700_zf-HD	Potri.001G458000		Potri.001G456700	Potri.003G068900_Tify	Potri.001G309000	Potri.013G124400_bZIP	Potri.001G393000	Potri.015G022000_MYB-related	Potri.001G330900	Potri.008G129500_HB-HD-ZIP	Potri.001G298300	Potri.006G037600_bHLH	Potri.001G409900		Potri.001G429100	Potri.004G220100_B3	Potri.001G288600	Potri.010G159600_C2H2	Potri.001G235200	Potri.003G161000_AP2/ERF-ERF	Potri.001G286800	Potri.001G110700_AP2/ERF-ERF
Potri.001G099100	Potri.007G066700_LBD	Potri.001G100100	Potri.016G006100_NF-YB	Potri.004G019800		Potri.003G050900		Potri.001G227800	Potri.009G004800_C2H2	Potri.001G431500		Potri.001G170500	Potri.013G090300_WRKY	Potri.001G376500		Potri.001G162800	Potri.004G220300_B3	Potri.001G327600	Potri.001G118800_MYB	Potri.001G158600	Potri.011G055900_SBP	Potri.001G312600		Potri.002G023600		Potri.001G359000		Potri.001G461400		Potri.002G007000	Potri.003G121200_AP2/ERF-ERF	Potri.001G320800	Potri.014G058600_C2C2-GATA	Potri.001G393300	Potri.018G095900_MYB	Potri.001G334800	Potri.009G166400_RWP-RK	Potri.001G299400	Potri.006G060500_PLATZ	Potri.001G427500		Potri.001G437000	Potri.005G027400_NF-YB	Potri.001G289500	Potri.010G241500_OFP	Potri.001G235300	Potri.003G165000_Tify	Potri.001G300800	Potri.001G267300_MYB
Potri.001G101200	Potri.008G032300_C2H2	Potri.001G100500	Potri.016G052700_C2H2	Potri.004G019900		Potri.003G066600		Potri.001G229100	Potri.009G101900_AP2/ERF-ERF	Potri.001G431600		Potri.001G172300	Potri.014G000700_GARP-G2-like	Potri.001G389300		Potri.001G167700	Potri.005G096600_MYB	Potri.001G330500	Potri.002G153500_AP2/ERF-ERF	Potri.001G162100	Potri.011G056900_AP2/ERF-ERF	Potri.001G318500		Potri.002G026900		Potri.001G367100		Potri.001G463400		Potri.002G012800	Potri.004G174400_MYB	Potri.001G323600	Potri.015G134300_bHLH	Potri.001G395400	Potri.019G036100_AP2/ERF-ERF	Potri.001G346800	Potri.010G159600_C2H2	Potri.001G301700	Potri.007G023800_MYB-related	Potri.001G431400		Potri.001G437100	Potri.009G005600_bHLH	Potri.001G289700	Potri.011G065500_bHLH	Potri.001G237300	Potri.004G033100_MYB	Potri.001G302600	Potri.002G038500_MYB-related
Potri.001G102300	Potri.008G116600_NAC	Potri.001G103100	Potri.016G068200_NF-YA	Potri.004G020500		Potri.003G072200		Potri.001G230600	Potri.010G053100_GARP-ARR-B	Potri.001G436800		Potri.001G178600	Potri.014G012200_AP2/ERF-AP2	Potri.001G394400		Potri.001G171500	Potri.005G112000_MYB	Potri.001G331700	Potri.003G095000_HSF	Potri.001G162800	Potri.013G135600_AP2/ERF-ERF	Potri.001G324200		Potri.002G027000		Potri.001G370800		Potri.002G002000		Potri.002G020700	Potri.005G069500_NAC	Potri.001G332200	Potri.017G079500_WRKY	Potri.001G395700	Potri.019G036300_MYB	Potri.001G348200	Potri.012G031200_MYB-related	Potri.001G306300	Potri.007G039400_GARP-G2-like	Potri.001G431500		Potri.001G440200	Potri.010G186700_bHLH	Potri.001G306900	Potri.012G031200_MYB-related	Potri.001G239700	Potri.004G038800_C2C2-Dof	Potri.001G304200	Potri.002G149000_LBD
Potri.001G103400	Potri.008G120400_C2C2-CO-like	Potri.001G104100	Potri.016G069700_HB-BELL	Potri.004G020600		Potri.003G076900		Potri.001G232600	Potri.010G187900_C3H	Potri.001G437100		Potri.001G178700	Potri.014G066500_bHLH	Potri.001G395900		Potri.001G176500	Potri.005G121900_bHLH	Potri.001G346800	Potri.004G042600_HSF	Potri.001G171500	Potri.015G075600_MYB	Potri.001G325200		Potri.002G040700		Potri.001G371200		Potri.002G003100		Potri.002G024000	Potri.007G023800_MYB-related	Potri.001G336200	Potri.018G111300_GARP-ARR-B	Potri.001G395900	Potri.001G041500_AP2/ERF-AP2	Potri.001G348800	Potri.014G070300_LBD	Potri.001G309300	Potri.008G076400_AP2/ERF-AP2	Potri.001G435500		Potri.001G448100	Potri.011G096600_TCP	Potri.001G308300	Potri.013G001000_MYB	Potri.001G240900	Potri.004G141900_B3	Potri.001G307200	Potri.003G132000_MYB
Potri.001G104600	Potri.009G101900_AP2/ERF-ERF	Potri.001G104500	Potri.017G017800_C2H2	Potri.004G031500		Potri.003G101900		Potri.001G234600	Potri.011G054300_C2C2-Dof	Potri.001G438700		Potri.001G192300	Potri.014G100100_B3-ARF	Potri.001G422000		Potri.001G176600	Potri.005G176000_AP2/ERF-ERF	Potri.001G351200	Potri.004G221100_B3	Potri.001G176500	Potri.016G026000_GRAS	Potri.001G327600		Potri.002G076300		Potri.001G375700		Potri.002G003200		Potri.002G025300	Potri.007G106100_MYB	Potri.001G339200	Potri.019G066000_NAC	Potri.001G413400	Potri.001G086700_MYB	Potri.001G351900	Potri.014G076700_AP2/ERF-ERF	Potri.001G312600	Potri.012G069500_bHLH	Potri.001G436700		Potri.001G452600	Potri.015G009300_C2C2-Dof	Potri.001G310100	Potri.014G070300_LBD	Potri.001G243300	Potri.005G096600_MYB	Potri.001G308300	Potri.004G095100_C3H
Potri.001G106300	Potri.009G134000_MYB-related	Potri.001G105000	Potri.017G114500_LBD	Potri.004G033600		Potri.003G125100		Potri.001G235200	Potri.011G071700_HSF	Potri.001G461700		Potri.001G192400	Potri.016G009700_GRAS	Potri.001G430200		Potri.001G185300	Potri.005G205900_GARP-G2-like	Potri.001G362300	Potri.005G119300_bZIP	Potri.001G176600	Potri.016G099900_WRKY	Potri.001G330500		Potri.002G081400		Potri.001G376200		Potri.002G017400		Potri.002G026200	Potri.008G071500_LBD	Potri.001G340600		Potri.001G422500	Potri.001G110500_AP2/ERF-ERF	Potri.001G352500	Potri.014G111200_MYB	Potri.001G319800	Potri.013G019600_NF-YB	Potri.001G442000		Potri.001G458000	Potri.016G047900_GARP-G2-like	Potri.001G318500	Potri.014G111200_MYB	Potri.001G246600	Potri.005G097800_LBD	Potri.001G309600	Potri.005G017200_HB-KNOX
Potri.001G108300	Potri.009G161700_OFP	Potri.001G105800	Potri.018G064700_NF-YA	Potri.004G039200		Potri.003G141800		Potri.001G235300	Potri.011G087900_WRKY	Potri.001G461900		Potri.001G198800	Potri.016G027800_GRAS	Potri.001G431500		Potri.001G185500	Potri.005G224100_MYB	Potri.001G364000	Potri.007G082200_NF-YB	Potri.001G180500	Potri.017G028300_DBB	Potri.001G333900		Potri.002G094100		Potri.001G376700		Potri.002G017900		Potri.002G026400	Potri.009G141600_NAC	Potri.001G350600		Potri.001G427500	Potri.001G404100_NAC	Potri.001G355100	Potri.015G006200_GRF	Potri.001G325800	Potri.013G092400_NAC	Potri.001G444100		Potri.001G467100		Potri.001G319400	Potri.015G006200_GRF	Potri.001G247600	Potri.005G112000_MYB	Potri.001G310100	Potri.005G215100_C2H2
Potri.001G108800	Potri.011G055900_SBP	Potri.001G105900	Potri.018G080100_OFP	Potri.004G049000		Potri.003G152300		Potri.001G235400	Potri.013G040700_bZIP	Potri.001G463100		Potri.001G198900	Potri.016G074200_TCP	Potri.001G431600		Potri.001G186700	Potri.005G228500_TUB	Potri.001G368000	Potri.008G081600_MYB	Potri.001G185300	Potri.017G137600_GARP-G2-like	Potri.001G356600		Potri.002G095100		Potri.001G387700		Potri.002G018500		Potri.002G042200	Potri.013G056700_AP2/ERF-ERF	Potri.001G359000		Potri.001G431400	Potri.002G039100_AP2/ERF-ERF	Potri.001G375200	Potri.016G112300_MYB	Potri.001G328300	Potri.013G102600_MADS-MIKC	Potri.001G446400		Potri.001G469600		Potri.001G323600	Potri.016G112300_MYB	Potri.001G250300	Potri.005G176000_AP2/ERF-ERF	Potri.001G318500	Potri.006G150300_MYB-related
Potri.001G109000	Potri.011G056900_AP2/ERF-ERF	Potri.001G107400	Potri.019G032700_GARP-G2-like	Potri.004G056800		Potri.003G216100		Potri.001G237300	Potri.013G090300_WRKY	Potri.001G463200		Potri.001G226800	Potri.016G096300_Trihelix	Potri.001G436700		Potri.001G187100	Potri.006G089500_C2H2	Potri.001G375200	Potri.008G123100_C2H2	Potri.001G191000	Potri.001G110700_AP2/ERF-ERF	Potri.001G361800		Potri.002G098300		Potri.001G395200		Potri.002G021800		Potri.002G050200	Potri.014G025300_HB-WOX	Potri.001G360200		Potri.001G431800	Potri.003G104500_Trihelix	Potri.001G381000	Potri.001G099800_MYB	Potri.001G329200	Potri.014G132600_NF-YB	Potri.001G446900		Potri.001G471100		Potri.001G323700	Potri.017G019900_GRAS	Potri.001G263900	Potri.005G224100_MYB	Potri.001G320700	Potri.007G106100_MYB
Potri.001G109700	Potri.012G100700_SBP	Potri.001G107600	Potri.019G067400_AP2/ERF-ERF	Potri.004G061900		Potri.004G016800		Potri.001G241100	Potri.013G135600_AP2/ERF-ERF	Potri.001G471900		Potri.001G232700	Potri.017G016900_HB-other	Potri.001G436800		Potri.001G190700	Potri.006G191000_GARP-G2-like	Potri.001G382400	Potri.008G210900_AP2/ERF-ERF	Potri.001G198800	Potri.001G143900_C2C2-LSD	Potri.001G362600		Potri.002G099700		Potri.001G399500		Potri.002G022700		Potri.002G050300	Potri.014G080900_LIM	Potri.001G370800		Potri.001G435500	Potri.003G182200_WRKY	Potri.001G385600	Potri.001G242100_GRAS	Potri.001G336200	Potri.015G129100_MYB	Potri.001G450000		Potri.002G007300		Potri.001G324700	Potri.T036200_B3	Potri.001G268500	Potri.005G234200_SRS	Potri.001G320800	Potri.007G135300_NAC
Potri.001G110200	Potri.013G135600_AP2/ERF-ERF	Potri.001G109100	Potri.019G123500_WRKY	Potri.004G068100		Potri.004G040600		Potri.001G243300	Potri.014G000700_GARP-G2-like	Potri.002G004500		Potri.001G235400	Potri.017G130300_MYB	Potri.001G437100		Potri.001G191000	Potri.006G267700_C2C2-CO-like	Potri.001G389800	Potri.010G197300_HB-BELL	Potri.001G198900	Potri.001G295700_LBD	Potri.001G364000		Potri.002G112800		Potri.001G401300		Potri.002G024500		Potri.002G059200	Potri.018G141600_bHLH	Potri.001G371200		Potri.001G436700	Potri.003G185300_AP2/ERF-AP2	Potri.001G389100	Potri.001G452200_B3	Potri.001G345400	Potri.017G044500_MADS-MIKC	Potri.001G461800		Potri.002G012500		Potri.001G330500	Potri.001G099800_MYB	Potri.001G268600	Potri.006G191000_GARP-G2-like	Potri.001G332200	Potri.008G051200_C2H2
Potri.001G110300	Potri.014G076100_NAC	Potri.001G111000	Potri.001G257600_NF-YA	Potri.004G068200		Potri.004G044300		Potri.001G245000	Potri.014G066500_bHLH	Potri.002G005200		Potri.001G241100	Potri.018G003800_NAC	Potri.001G438700		Potri.001G198900	Potri.007G066700_LBD	Potri.001G391100	Potri.012G020200_GRAS	Potri.001G200400	Potri.001G315300_AP2/ERF-ERF	Potri.001G389800		Potri.002G117100		Potri.001G402400		Potri.002G034500		Potri.002G069400	Potri.019G036100_AP2/ERF-ERF	Potri.001G372800		Potri.001G437400	Potri.004G208700_GRAS	Potri.001G399600	Potri.002G048000_C2H2	Potri.001G350600	Potri.001G081400_LBD	Potri.001G462000		Potri.002G022400		Potri.001G330900	Potri.001G118800_MYB	Potri.001G272900	Potri.007G076800_AP2/ERF-ERF	Potri.001G339500	Potri.008G059000_C2H2
Potri.001G114800	Potri.014G103000_HB-HD-ZIP	Potri.001G111600	Potri.001G325100_NAC	Potri.004G068800		Potri.004G053500		Potri.001G247300	Potri.014G180600_C2H2	Potri.002G005500		Potri.001G247300	Potri.019G050900_MYB	Potri.001G448100		Potri.001G200400	Potri.007G076800_AP2/ERF-ERF	Potri.001G402100	Potri.012G022600_GRF	Potri.001G202000	Potri.002G038500_MYB-related	Potri.001G396900		Potri.002G122700		Potri.001G406600		Potri.002G044900		Potri.002G072200	Potri.019G036300_MYB	Potri.001G389100		Potri.001G438800	Potri.005G095400_bHLH	Potri.001G401800	Potri.002G124000_AP2/ERF-ERF	Potri.001G355000	Potri.001G404100_NAC	Potri.001G463100		Potri.002G025300		Potri.001G334800	Potri.001G452200_B3	Potri.001G278500	Potri.008G017500_OFP	Potri.001G346800	Potri.008G071500_LBD
Potri.001G115600	Potri.015G034100_HB-HD-ZIP	Potri.001G118500	Potri.002G036100_GRAS	Potri.004G095200		Potri.004G067400		Potri.001G247600	Potri.015G082200_LBD	Potri.002G016000		Potri.001G247600	Potri.019G118200_MYB	Potri.001G461700		Potri.001G202000	Potri.008G107900_CAMTA	Potri.001G402600	Potri.014G111900_WRKY	Potri.001G209600	Potri.002G086900_CSD	Potri.001G402900		Potri.002G122800		Potri.001G407000		Potri.002G045000		Potri.002G078300	Potri.001G086700_MYB	Potri.001G395200		Potri.001G442000	Potri.005G221500_C2H2	Potri.001G402100	Potri.002G201600_AP2/ERF-ERF	Potri.001G356200	Potri.002G041100_LBD	Potri.002G002000		Potri.002G031700		Potri.001G336200	Potri.002G048000_C2H2	Potri.001G280500	Potri.008G043900_LBD	Potri.001G348200	Potri.008G129500_HB-HD-ZIP
Potri.001G117200	Potri.015G075600_MYB	Potri.001G119000	Potri.002G048200_HSF	Potri.004G121100		Potri.004G067600		Potri.001G263400	Potri.016G009700_GRAS	Potri.002G022600		Potri.001G249500	Potri.T024100_DBB	Potri.001G461900		Potri.001G209600	Potri.008G120400_C2C2-CO-like	Potri.001G402900	Potri.015G046200_MYB	Potri.001G210000	Potri.002G128900_MYB	Potri.001G437200		Potri.002G125700		Potri.001G416800		Potri.002G048400		Potri.002G079500	Potri.001G154100_AP2/ERF-ERF	Potri.001G401300		Potri.001G442300	Potri.006G101400_Trihelix	Potri.001G405900	Potri.004G042600_HSF	Potri.001G360100	Potri.003G104500_Trihelix	Potri.002G005200		Potri.002G033000		Potri.001G346800	Potri.002G124000_AP2/ERF-ERF	Potri.001G296400	Potri.008G166700_MYB	Potri.001G355100	Potri.009G043900_C2H2
Potri.001G121400	Potri.016G026000_GRAS	Potri.001G123800	Potri.002G119300_C2H2	Potri.004G143000		Potri.004G074200		Potri.001G266900	Potri.017G130300_MYB	Potri.002G022700		Potri.001G249700	Potri.T081300_AP2/ERF-AP2	Potri.001G462200		Potri.001G210000	Potri.008G166700_MYB	Potri.001G407800	Potri.015G134300_bHLH	Potri.001G210100	Potri.002G168900_MYB-related	Potri.001G437400		Potri.002G128800		Potri.001G422300		Potri.002G052100		Potri.002G082200	Potri.001G404100_NAC	Potri.001G406600		Potri.001G447200	Potri.008G081600_MYB	Potri.001G409900	Potri.004G047600_AP2/ERF-ERF	Potri.001G376100	Potri.007G024500_C2C2-GATA	Potri.002G016200		Potri.002G034000		Potri.001G372800	Potri.002G185900_MYB	Potri.001G297200	Potri.009G089600_LBD	Potri.001G359000	Potri.009G143700_C2H2
Potri.001G121600	Potri.016G074500_B3	Potri.001G124200	Potri.002G143300_bHLH	Potri.004G148400		Potri.004G086600		Potri.001G267200	Potri.019G118200_MYB	Potri.002G023600		Potri.001G250800	Potri.001G267300_MYB	Potri.002G008300		Potri.001G210100	Potri.009G017400_HB-BELL	Potri.001G409600	Potri.016G059000_HB-HD-ZIP	Potri.001G212800	Potri.003G054400_AP2/ERF-ERF	Potri.001G438800		Potri.002G131700		Potri.001G422700		Potri.002G054900		Potri.002G082400	Potri.002G035000_MYB-related	Potri.001G415800		Potri.001G449500	Potri.010G114000_MYB	Potri.001G431300	Potri.004G220100_B3	Potri.001G376200	Potri.008G128500_MYB	Potri.002G018500		Potri.002G041500		Potri.001G375200	Potri.002G201600_AP2/ERF-ERF	Potri.001G298300	Potri.009G101900_AP2/ERF-ERF	Potri.001G370800	Potri.009G166400_RWP-RK
Potri.001G125000	Potri.016G099900_WRKY	Potri.001G125500	Potri.002G173900_MYB	Potri.004G150800		Potri.004G092800		Potri.001G278500	Potri.T148000_C2H2	Potri.002G024300		Potri.001G266900	Potri.002G149000_LBD	Potri.002G013200		Potri.001G212800	Potri.009G101900_AP2/ERF-ERF	Potri.001G415500	Potri.017G086200_NAC	Potri.001G213100	Potri.003G068900_Tify	Potri.001G440200		Potri.002G132000		Potri.001G422800		Potri.002G072000		Potri.002G092400	Potri.002G039100_AP2/ERF-ERF	Potri.001G416800		Potri.001G450700	Potri.011G114500_HB-other	Potri.001G431500	Potri.004G221100_B3	Potri.001G380000	Potri.009G005600_bHLH	Potri.002G019300		Potri.002G042300		Potri.001G379300	Potri.004G042600_HSF	Potri.001G298900	Potri.010G128900_GARP-G2-like	Potri.001G371200	Potri.011G061700_AP2/ERF-ERF
Potri.001G127000	Potri.017G028300_DBB	Potri.001G126800	Potri.002G176300_HB-HD-ZIP	Potri.004G187300		Potri.004G138400		Potri.001G284400	Potri.001G110700_AP2/ERF-ERF	Potri.002G026400		Potri.001G267200	Potri.004G205500_RWP-RK	Potri.002G016000		Potri.001G213100	Potri.009G161700_OFP	Potri.001G431300	Potri.019G031400_NAC	Potri.001G213200	Potri.005G053200_bZIP	Potri.001G445200		Potri.002G132100		Potri.001G423300		Potri.002G072100		Potri.002G098400	Potri.002G100600_HB-HD-ZIP	Potri.001G422700		Potri.001G451000	Potri.014G100800_MYB	Potri.001G438800	Potri.005G119300_bZIP	Potri.001G387700	Potri.011G131300_C2H2	Potri.002G020200		Potri.002G045100		Potri.001G385600	Potri.004G220100_B3	Potri.001G299400	Potri.010G187900_C3H	Potri.001G375200	Potri.011G065500_bHLH
Potri.001G127100	Potri.017G055400_AP2/ERF-ERF	Potri.001G127600	Potri.003G150800_AP2/ERF-ERF	Potri.004G191100		Potri.004G144600		Potri.001G284600	Potri.001G218800_NAC	Potri.002G049700		Potri.001G268000	Potri.005G215100_C2H2	Potri.002G022600		Potri.001G213200	Potri.010G187900_C3H	Potri.001G436500	Potri.019G051200_PLATZ	Potri.001G220900	Potri.005G215100_C2H2	Potri.001G449500		Potri.002G145500		Potri.001G427300		Potri.002G076300		Potri.002G104400	Potri.003G169100_WRKY	Potri.001G422800		Potri.001G451300	Potri.014G122700_MYB	Potri.001G446400	Potri.005G243400_bZIP	Potri.001G388600	Potri.012G032900_AP2/ERF-ERF	Potri.002G021800		Potri.002G049200		Potri.001G389100	Potri.004G221100_B3	Potri.001G299500	Potri.013G040700_bZIP	Potri.001G375700	Potri.014G008100_AP2/ERF-AP2
Potri.001G127400	Potri.017G137600_GARP-G2-like	Potri.001G129600	Potri.004G003700_OFP	Potri.004G202200		Potri.004G153200		Potri.001G297200	Potri.002G172100_bHLH	Potri.002G054500		Potri.001G270700	Potri.006G150300_MYB-related	Potri.002G023600		Potri.001G225700	Potri.011G055900_SBP	Potri.001G437200		Potri.001G225800	Potri.006G054400_MYB-related	Potri.001G451100		Potri.002G169000		Potri.001G428100		Potri.002G082900		Potri.002G117300	Potri.003G182200_WRKY	Potri.001G423300		Potri.001G462800	Potri.015G041100_MYB	Potri.001G446900	Potri.006G101400_Trihelix	Potri.001G393800	Potri.015G009300_C2C2-Dof	Potri.002G022600		Potri.002G052600		Potri.001G391100	Potri.005G119300_bZIP	Potri.001G309300	Potri.013G135600_AP2/ERF-ERF	Potri.001G376700	Potri.014G025300_HB-WOX
Potri.001G127500	Potri.018G029500_bZIP	Potri.001G130800	Potri.004G015100_MYB-related	Potri.004G212900		Potri.004G166900		Potri.001G298300	Potri.003G121200_AP2/ERF-ERF	Potri.002G056300		Potri.001G271700	Potri.006G209200_NAC	Potri.002G024300		Potri.001G226300	Potri.011G056900_AP2/ERF-ERF	Potri.001G437400		Potri.001G226300	Potri.008G059000_C2H2	Potri.001G451300		Potri.002G196700		Potri.001G429100		Potri.002G089600		Potri.002G126800	Potri.003G185300_AP2/ERF-AP2	Potri.001G427300		Potri.001G463100	Potri.016G117300_Trihelix	Potri.001G447500	Potri.006G263600_WRKY	Potri.001G397800	Potri.015G063300_bHLH	Potri.002G022700		Potri.002G053400		Potri.001G393200	Potri.005G243400_bZIP	Potri.001G310400	Potri.014G007100_bZIP	Potri.001G381000	Potri.014G070300_LBD
Potri.001G128200	Potri.T124600_FAR1	Potri.001G133300	Potri.004G021300_MYB-related	Potri.004G215400		Potri.004G167900		Potri.001G298700	Potri.006G209200_NAC	Potri.002G066600		Potri.001G279000	Potri.007G132000_GRAS	Potri.002G026400		Potri.001G226400	Potri.013G135600_AP2/ERF-ERF	Potri.001G438800		Potri.001G226400	Potri.008G071500_LBD	Potri.001G456400		Potri.002G202300		Potri.001G437000		Potri.002G098100		Potri.002G127000	Potri.004G115400_MADS-MIKC	Potri.001G428100		Potri.001G470000		Potri.001G448000	Potri.007G082200_NF-YB	Potri.001G399500	Potri.016G047900_GARP-G2-like	Potri.002G023600		Potri.002G056400		Potri.001G395400	Potri.006G163400_AP2/ERF-ERF	Potri.001G312600	Potri.014G017400_LBD	Potri.001G389100	Potri.014G080900_LIM
Potri.001G131500	Potri.001G058800_WRKY	Potri.001G133900	Potri.004G056900_C2C2-Dof	Potri.004G234900		Potri.004G182100		Potri.001G308300	Potri.007G132000_GRAS	Potri.002G070900		Potri.001G281000	Potri.008G051200_C2H2	Potri.002G031700		Potri.001G230600	Potri.014G046600_AP2/ERF-ERF	Potri.001G445200		Potri.001G226500	Potri.009G141600_NAC	Potri.001G457000		Potri.002G230300		Potri.001G450600		Potri.002G098300		Potri.002G130700	Potri.005G095400_bHLH	Potri.001G429100		Potri.002G001400		Potri.001G449800	Potri.008G081600_MYB	Potri.001G400400	Potri.018G065400_GRF	Potri.002G026200		Potri.002G063500		Potri.001G395900	Potri.008G081600_MYB	Potri.001G316300	Potri.014G046600_AP2/ERF-ERF	Potri.001G395200	Potri.014G104800_NAC
Potri.001G132000	Potri.001G087900_RWP-RK	Potri.001G137500	Potri.004G141900_B3	Potri.005G002500		Potri.005G005500		Potri.001G311900	Potri.007G138100_AP2/ERF-ERF	Potri.002G083500		Potri.001G285300	Potri.008G117100_AP2/ERF-RAV	Potri.002G052600		Potri.001G231400	Potri.014G046700_AP2/ERF-ERF	Potri.001G446900		Potri.001G230900	Potri.010G147700_WRKY	Potri.001G462200		Potri.002G234300		Potri.001G458000		Potri.002G099700		Potri.002G156900	Potri.006G138800_AP2/ERF-ERF	Potri.001G432400		Potri.002G007000		Potri.001G450000	Potri.008G180800_MYB	Potri.001G401700	Potri.019G066000_NAC	Potri.002G026900		Potri.002G072200		Potri.001G401800	Potri.008G180800_MYB	Potri.001G325800	Potri.014G046700_AP2/ERF-ERF	Potri.001G401300	Potri.015G006200_GRF
Potri.001G134900	Potri.001G143900_C2C2-LSD	Potri.001G139200	Potri.004G217100_C2H2	Potri.005G013600		Potri.005G006800		Potri.001G316300	Potri.008G069400_C3H	Potri.002G089600		Potri.001G285800	Potri.008G129500_HB-HD-ZIP	Potri.002G053200		Potri.001G234600	Potri.014G076100_NAC	Potri.001G449500		Potri.001G240900	Potri.010G169400_zf-HD	Potri.001G464800		Potri.002G236200		Potri.001G467300		Potri.002G110300		Potri.002G167900	Potri.008G081600_MYB	Potri.001G437000		Potri.002G012800		Potri.001G451100	Potri.008G210900_AP2/ERF-ERF	Potri.001G412200		Potri.002G027000		Potri.002G091100		Potri.001G402100	Potri.009G096000_MYB	Potri.001G328300	Potri.014G047000_AP2/ERF-ERF	Potri.001G402100	Potri.015G098900_SBP
Potri.001G135400	Potri.001G295700_LBD	Potri.001G141600	Potri.005G051700_Trihelix	Potri.005G016600		Potri.005G022500		Potri.001G324200	Potri.008G117100_AP2/ERF-RAV	Potri.002G092900		Potri.001G289700	Potri.009G087500_RWP-RK	Potri.002G053400		Potri.001G235200	Potri.015G075600_MYB	Potri.001G451100		Potri.001G241300	Potri.012G007500_NAC	Potri.001G469600		Potri.002G236400		Potri.001G467600		Potri.002G117100		Potri.002G169000	Potri.010G217700_LBD	Potri.001G448000		Potri.002G020700		Potri.001G452500	Potri.009G096000_MYB	Potri.001G413900		Potri.002G034300		Potri.002G110000		Potri.001G403300	Potri.011G041600_MYB	Potri.001G329200	Potri.014G076100_NAC	Potri.001G405900	Potri.016G035400_bHLH
Potri.001G137100	Potri.001G315300_AP2/ERF-ERF	Potri.001G144100	Potri.005G074500_MYB	Potri.005G027600		Potri.005G074300		Potri.001G326300	Potri.009G027700_C2H2	Potri.002G099300		Potri.001G298700	Potri.009G143700_C2H2	Potri.002G062700		Potri.001G235300	Potri.015G082200_LBD	Potri.001G451300		Potri.001G244800	Potri.012G031200_MYB-related	Potri.001G471100		Potri.002G236500		Potri.002G007300		Potri.002G119000		Potri.002G174900	Potri.011G114500_HB-other	Potri.001G450600		Potri.002G025300		Potri.001G453800	Potri.010G129200_AP2/ERF-RAV	Potri.001G422300		Potri.002G034400		Potri.002G119700		Potri.001G403900	Potri.011G131300_C2H2	Potri.001G333900	Potri.014G103000_HB-HD-ZIP	Potri.001G407000	Potri.019G081800_TCP
Potri.001G138300	Potri.002G038500_MYB-related	Potri.001G145900	Potri.005G175300_GRAS	Potri.005G033500		Potri.005G080900		Potri.001G327600	Potri.010G135200_bZIP	Potri.002G104600		Potri.001G304200	Potri.009G166400_RWP-RK	Potri.002G070900		Potri.001G239700	Potri.016G026000_GRAS	Potri.001G457000		Potri.001G249600	Potri.012G134000_AP2/ERF-ERF	Potri.002G006400		Potri.002G241500		Potri.002G020400		Potri.002G122700		Potri.002G178000	Potri.012G039400_MYB	Potri.001G452600		Potri.002G026200		Potri.001G455800	Potri.011G041600_MYB	Potri.001G440200		Potri.002G039600		Potri.002G121900		Potri.001G407100	Potri.012G022600_GRF	Potri.001G339500	Potri.014G180600_C2H2	Potri.001G410400	Potri.001G099800_MYB
Potri.001G141300	Potri.002G086900_CSD	Potri.001G146600	Potri.005G191700_Trihelix	Potri.005G051900		Potri.005G088200		Potri.001G329200	Potri.012G007500_NAC	Potri.002G107000		Potri.001G306200	Potri.010G135200_bZIP	Potri.002G083500		Potri.001G241300	Potri.016G099900_WRKY	Potri.001G460400		Potri.001G249800	Potri.014G111200_MYB	Potri.002G010700		Potri.002G247800		Potri.002G033000		Potri.002G122800		Potri.002G183800	Potri.012G055600_MYB	Potri.001G458000		Potri.002G031200		Potri.001G458000	Potri.011G115600_AP2/ERF-ERF	Potri.001G448100		Potri.002G044900		Potri.002G122900		Potri.001G408300	Potri.013G124400_bZIP	Potri.001G344200	Potri.015G082200_LBD	Potri.001G416300	Potri.001G118800_MYB
Potri.001G141700	Potri.002G128900_MYB	Potri.001G147200	Potri.006G080300_AP2/ERF-ERF	Potri.005G060200		Potri.005G088700		Potri.001G333900	Potri.014G090300_WRKY	Potri.002G111100		Potri.001G308300	Potri.011G058400_NAC	Potri.002G089000		Potri.001G242900	Potri.016G134200_OFP	Potri.001G461800		Potri.001G256900	Potri.018G141600_bHLH	Potri.002G029300		Potri.002G251000		Potri.002G042900		Potri.002G152800		Potri.002G185700	Potri.015G009300_C2C2-Dof	Potri.001G461400		Potri.002G040700		Potri.001G462000	Potri.012G022600_GRF	Potri.001G455400		Potri.002G045000		Potri.002G127000		Potri.001G409100	Potri.014G111900_WRKY	Potri.001G355000	Potri.018G047300_AP2/ERF-ERF	Potri.001G416800	Potri.001G242100_GRAS
Potri.001G141800	Potri.002G168900_MYB-related	Potri.001G147300	Potri.006G084200_C2C2-Dof	Potri.005G060300		Potri.005G089800		Potri.001G335800	Potri.014G120800_bZIP	Potri.002G112900		Potri.001G311900	Potri.011G065500_bHLH	Potri.002G099300		Potri.001G243300	Potri.017G028300_DBB	Potri.001G464800		Potri.001G258300	Potri.T098900_GARP-G2-like	Potri.002G033000		Potri.002G255800		Potri.002G049400		Potri.002G160800		Potri.002G196600	Potri.016G047900_GARP-G2-like	Potri.001G467300		Potri.002G042200		Potri.001G467000	Potri.012G106000_bHLH	Potri.001G458200		Potri.002G045500		Potri.002G132300		Potri.001G431400	Potri.016G098100_C2H2	Potri.001G355100	Potri.019G099900_NAC	Potri.001G422700	Potri.001G372300_HB-HD-ZIP
Potri.001G143400	Potri.003G068900_Tify	Potri.001G148300	Potri.006G097300_MYB	Potri.005G069200		Potri.005G096200		Potri.001G349600	Potri.017G112300_MYB	Potri.002G130300		Potri.001G315000	Potri.014G070300_LBD	Potri.002G107000		Potri.001G244800	Potri.017G137600_GARP-G2-like	Potri.001G466500		Potri.001G260700	Potri.001G027700_SRS	Potri.002G039600		Potri.003G007900		Potri.002G051600		Potri.002G178300		Potri.002G205100	Potri.016G117300_Trihelix	Potri.001G467700		Potri.002G050200		Potri.002G002000	Potri.012G145800_C3H	Potri.001G461900		Potri.002G045600		Potri.002G143400		Potri.001G436700	Potri.017G081700_HB-HD-ZIP	Potri.001G356200	Potri.001G067600_AP2/ERF-ERF	Potri.001G422800	Potri.001G448400_NAC
Potri.001G146000	Potri.005G020500_C2C2-GATA	Potri.001G148700	Potri.006G104200_AP2/ERF-ERF	Potri.005G079600		Potri.005G097900		Potri.001G351200	Potri.019G036100_AP2/ERF-ERF	Potri.002G139000		Potri.001G316300	Potri.014G090300_WRKY	Potri.002G110000		Potri.001G249600	Potri.019G099900_NAC	Potri.002G005500		Potri.001G260800	Potri.001G081400_LBD	Potri.002G046200		Potri.003G011200		Potri.002G052600		Potri.002G187800		Potri.002G207400	Potri.017G106700_bZIP	Potri.002G003200		Potri.002G050300		Potri.002G003100	Potri.014G111900_WRKY	Potri.001G462200		Potri.002G046500		Potri.002G148400		Potri.001G438700	Potri.019G031400_NAC	Potri.001G376100	Potri.002G038500_MYB-related	Potri.001G427300	Potri.002G035000_MYB-related
Potri.001G147400	Potri.005G053200_bZIP	Potri.001G149700	Potri.006G109100_WRKY	Potri.005G093600		Potri.005G100400		Potri.001G352100	Potri.019G102200_AP2/ERF-ERF	Potri.002G139100		Potri.001G326300	Potri.014G120800_bZIP	Potri.002G116300		Potri.001G249800	Potri.T148000_C2H2	Potri.002G006400		Potri.001G261400	Potri.002G035000_MYB-related	Potri.002G046500		Potri.003G016600		Potri.002G056100		Potri.002G193300		Potri.002G208400		Potri.002G005700		Potri.002G056600		Potri.002G005500	Potri.016G056500_HSF	Potri.001G467300		Potri.002G049700		Potri.002G149600		Potri.001G438800		Potri.001G376200	Potri.002G128900_MYB	Potri.001G428100	Potri.002G048000_C2H2
Potri.001G147600	Potri.005G117600_C2C2-GATA	Potri.001G150700	Potri.006G186300_AP2/ERF-ERF	Potri.005G112700		Potri.005G101600		Potri.001G358300	Potri.T124200_FAR1	Potri.002G148000		Potri.001G327000	Potri.014G132700_C2H2	Potri.002G116500		Potri.001G254500	Potri.001G110700_AP2/ERF-ERF	Potri.002G009400		Potri.001G263000	Potri.002G048000_C2H2	Potri.002G049200		Potri.003G016900		Potri.002G057500		Potri.002G196700		Potri.002G223300		Potri.002G011100		Potri.002G059200		Potri.002G016200	Potri.016G059000_HB-HD-ZIP	Potri.001G469600		Potri.002G052100		Potri.002G161700		Potri.001G444100		Potri.001G381000	Potri.002G154000_NAC	Potri.001G429100	Potri.002G129600_C2C2-Dof
Potri.001G147900	Potri.006G021400_GRAS	Potri.001G153800	Potri.006G230500_MYB-related	Potri.005G117500		Potri.005G127800		Potri.001G359000	Potri.001G041500_AP2/ERF-AP2	Potri.002G156300		Potri.001G327600	Potri.017G112300_MYB	Potri.002G119700		Potri.001G254700	Potri.001G218800_NAC	Potri.002G010700		Potri.001G270300	Potri.002G185900_MYB	Potri.002G052100		Potri.003G017600		Potri.002G069400		Potri.002G202300		Potri.002G224100		Potri.002G017900		Potri.002G063600		Potri.002G018500	Potri.016G098100_C2H2	Potri.001G471100		Potri.002G062100		Potri.002G165200		Potri.001G446400		Potri.001G381100	Potri.003G068900_Tify	Potri.001G438800	Potri.003G050700_AP2/ERF-ERF
Potri.001G149100	Potri.006G054400_MYB-related	Potri.001G153900	Potri.006G234300_C3H	Potri.005G138800		Potri.005G149400		Potri.001G362600	Potri.001G110500_AP2/ERF-ERF	Potri.002G157000		Potri.001G328600	Potri.019G031600_NAC	Potri.002G120700		Potri.001G256900	Potri.001G295700_LBD	Potri.002G030000		Potri.001G270400	Potri.002G201600_AP2/ERF-ERF	Potri.002G053400		Potri.003G017700		Potri.002G072200		Potri.002G225500		Potri.002G224200		Potri.002G021800		Potri.002G079500		Potri.002G019300	Potri.017G086200_NAC	Potri.002G003400		Potri.002G066600		Potri.002G166600		Potri.001G447500		Potri.001G386100	Potri.003G121200_AP2/ERF-ERF	Potri.001G448000	Potri.003G077200_C2H2
Potri.001G151300	Potri.008G059000_C2H2	Potri.001G154300	Potri.006G238600_AP2/ERF-ERF	Potri.005G166100		Potri.005G181000		Potri.001G364300	Potri.001G121300_WRKY	Potri.002G159800		Potri.001G329200	Potri.T124200_FAR1	Potri.002G126500		Potri.001G258300	Potri.001G315300_AP2/ERF-ERF	Potri.002G033000		Potri.001G272900	Potri.003G050700_AP2/ERF-ERF	Potri.002G069600		Potri.003G018200		Potri.002G076200		Potri.002G230300		Potri.002G235000		Potri.002G022700		Potri.002G081400		Potri.002G020200	Potri.019G031400_NAC	Potri.002G007000		Potri.002G075800		Potri.002G167900		Potri.001G448000		Potri.001G388600	Potri.005G069500_NAC	Potri.001G450600	Potri.003G114100_MYB
Potri.001G152200	Potri.008G071500_LBD	Potri.001G154500	Potri.007G053600_LBD	Potri.005G177700		Potri.005G181100		Potri.001G364900	Potri.001G154100_AP2/ERF-ERF	Potri.002G162300		Potri.001G333900	Potri.001G118800_MYB	Potri.002G127000		Potri.001G260700	Potri.002G038500_MYB-related	Potri.002G034300		Potri.001G276100	Potri.003G149000_LBD	Potri.002G070000		Potri.003G018300		Potri.002G078300		Potri.002G233400		Potri.002G256900		Potri.002G024500		Potri.002G098400		Potri.002G022600		Potri.002G019700		Potri.002G098300		Potri.002G169000		Potri.001G453800		Potri.001G393000	Potri.006G037600_bHLH	Potri.001G453800	Potri.003G155700_MYB
Potri.001G156300	Potri.008G165700_bHLH	Potri.001G157500	Potri.007G079800_WRKY	Potri.005G188300		Potri.005G182700		Potri.001G365100	Potri.001G242100_GRAS	Potri.002G164600		Potri.001G334800	Potri.001G121300_WRKY	Potri.002G156300		Potri.001G261400	Potri.002G086900_CSD	Potri.002G037700		Potri.001G281700	Potri.003G155700_MYB	Potri.002G070800		Potri.003G025200		Potri.002G087300		Potri.002G234200		Potri.002G260000		Potri.002G029100		Potri.002G099400		Potri.002G022700		Potri.002G020700		Potri.002G104600		Potri.002G184100		Potri.001G457000		Potri.001G393800	Potri.007G023800_MYB-related	Potri.001G454800	Potri.003G169100_WRKY
Potri.001G158400	Potri.009G141600_NAC	Potri.001G158800	Potri.008G011900_AP2/ERF-AP2	Potri.005G188400		Potri.005G206900		Potri.001G368000	Potri.002G023200_C2H2	Potri.002G167300		Potri.001G335300	Potri.001G154100_AP2/ERF-ERF	Potri.002G157900		Potri.001G263000	Potri.002G128900_MYB	Potri.002G039600		Potri.001G281900	Potri.003G182200_WRKY	Potri.002G073600		Potri.003G028100		Potri.002G087600		Potri.002G238800		Potri.003G003800		Potri.002G034400		Potri.002G102500		Potri.002G023600		Potri.002G024300		Potri.002G105900		Potri.002G190600		Potri.001G461400		Potri.001G399500	Potri.007G039400_GARP-G2-like	Potri.001G455800	Potri.004G042600_HSF
Potri.001G158600	Potri.010G169400_zf-HD	Potri.001G163600	Potri.008G113400_bZIP	Potri.005G204200		Potri.005G232300		Potri.001G369100	Potri.002G039100_AP2/ERF-ERF	Potri.002G177500		Potri.001G335800	Potri.001G242100_GRAS	Potri.002G162300		Potri.001G268600	Potri.002G154000_NAC	Potri.002G046200		Potri.001G283400	Potri.004G047600_AP2/ERF-ERF	Potri.002G076600		Potri.003G029000		Potri.002G101200		Potri.002G240300		Potri.003G003900		Potri.002G034500		Potri.002G104400		Potri.002G027000		Potri.002G025300		Potri.002G110300		Potri.002G190900		Potri.001G467000		Potri.001G400400	Potri.007G138100_AP2/ERF-ERF	Potri.001G458000	Potri.004G047600_AP2/ERF-ERF
Potri.001G162100	Potri.012G031200_MYB-related	Potri.001G163900	Potri.008G157600_HSF	Potri.005G213900		Potri.005G238800		Potri.001G373900	Potri.003G139300_AP2/ERF-ERF	Potri.002G180400		Potri.001G349600	Potri.002G023200_C2H2	Potri.002G164600		Potri.001G272900	Potri.002G168900_MYB-related	Potri.002G046500		Potri.001G286800	Potri.004G115400_MADS-MIKC	Potri.002G078300		Potri.003G032800		Potri.002G102100		Potri.002G244400		Potri.003G012100		Potri.002G034700		Potri.002G118400		Potri.002G034500		Potri.002G028800		Potri.002G125700		Potri.002G200400		Potri.001G471900		Potri.001G402400	Potri.008G069400_C3H	Potri.001G461800	Potri.004G220100_B3
Potri.001G162500	Potri.013G001000_MYB	Potri.001G164300	Potri.008G217900_NF-YB	Potri.005G232500		Potri.005G241800		Potri.001G376100	Potri.003G182200_WRKY	Potri.002G189300		Potri.001G351200	Potri.002G035000_MYB-related	Potri.002G180400		Potri.001G276100	Potri.003G054400_AP2/ERF-ERF	Potri.002G052000		Potri.001G287500	Potri.005G035000_NF-YC	Potri.002G087800		Potri.003G038500		Potri.002G105000		Potri.002G247300		Potri.003G028100		Potri.002G044900		Potri.002G131700		Potri.002G037200		Potri.002G031700		Potri.002G131600		Potri.002G205100		Potri.002G003100		Potri.001G410600	Potri.009G027700_C2H2	Potri.001G462000	Potri.004G221100_B3
Potri.001G162600	Potri.014G031700_B3	Potri.001G164700	Potri.009G004800_C2H2	Potri.006G010200		Potri.005G244700		Potri.001G381000	Potri.004G208700_GRAS	Potri.002G191100		Potri.001G352100	Potri.003G182200_WRKY	Potri.002G189300		Potri.001G278500	Potri.003G068900_Tify	Potri.002G052100		Potri.001G288600	Potri.005G039800_bHLH	Potri.002G093300		Potri.003G041200		Potri.002G121900		Potri.002G251000		Potri.003G028200		Potri.002G047000		Potri.002G134700		Potri.002G045000		Potri.002G034000		Potri.002G132100		Potri.002G206400		Potri.002G003200		Potri.001G411800	Potri.009G141600_NAC	Potri.001G467700	Potri.006G138800_AP2/ERF-ERF
Potri.001G162800	Potri.014G111200_MYB	Potri.001G165700	Potri.009G075100_GARP-G2-like	Potri.006G026500		Potri.006G001800		Potri.001G382100	Potri.004G220100_B3	Potri.002G192400		Potri.001G358300	Potri.004G208700_GRAS	Potri.002G190600		Potri.001G279300	Potri.003G121200_AP2/ERF-ERF	Potri.002G069600		Potri.001G288900	Potri.005G095400_bHLH	Potri.002G094100		Potri.003G042300		Potri.002G126800		Potri.002G256500		Potri.003G030400		Potri.002G050000		Potri.002G135100		Potri.002G045600		Potri.002G038200		Potri.002G132500		Potri.002G208400		Potri.002G005500		Potri.001G422300	Potri.012G007500_NAC	Potri.001G468800	Potri.006G263600_WRKY
Potri.001G166800	Potri.018G141600_bHLH	Potri.001G167600	Potri.009G087200_LIM	Potri.006G033900		Potri.006G006100		Potri.001G382400	Potri.004G221100_B3	Potri.002G193300		Potri.001G359000	Potri.004G220100_B3	Potri.002G192200		Potri.001G281800	Potri.005G053200_bZIP	Potri.002G070000		Potri.001G291900	Potri.006G025800_bZIP	Potri.002G095100		Potri.003G046800		Potri.002G127000		Potri.002G258700		Potri.003G034700		Potri.002G052600		Potri.002G145500		Potri.002G046200		Potri.002G044800		Potri.002G139000		Potri.002G217600		Potri.002G013700		Potri.001G422600	Potri.012G134000_AP2/ERF-ERF	Potri.001G469400	Potri.007G082200_NF-YB
Potri.001G167800	Potri.019G040900_MYB	Potri.001G170500	Potri.009G166900_RWP-RK	Potri.006G036300		Potri.006G006800		Potri.001G383100	Potri.005G119300_bZIP	Potri.002G210000		Potri.001G362600	Potri.004G221100_B3	Potri.002G197200		Potri.001G281900	Potri.005G215100_C2H2	Potri.002G076600		Potri.001G294100	Potri.006G138800_AP2/ERF-ERF	Potri.002G098300		Potri.003G071400		Potri.002G127800		Potri.003G006100		Potri.003G043600		Potri.002G054900		Potri.002G147100		Potri.002G046500		Potri.002G046700		Potri.002G139100		Potri.002G224100		Potri.002G016200		Potri.001G435400	Potri.013G056700_AP2/ERF-ERF	Potri.002G005700	Potri.008G081600_MYB
Potri.001G167900	Potri.T098900_GARP-G2-like	Potri.001G171600	Potri.010G053100_GARP-ARR-B	Potri.006G054900		Potri.006G011600		Potri.001G383400	Potri.006G138700_AP2/ERF-ERF	Potri.002G230300		Potri.001G364900	Potri.005G119300_bZIP	Potri.002G205000		Potri.001G283400	Potri.006G054400_MYB-related	Potri.002G078300		Potri.001G299400	Potri.007G007900_MYB	Potri.002G099700		Potri.003G091400		Potri.002G178900		Potri.003G016600		Potri.003G052200		Potri.002G056100		Potri.002G156900		Potri.002G046800		Potri.002G047000		Potri.002G145500		Potri.002G251200		Potri.002G017900		Potri.001G440200	Potri.013G102600_MADS-MIKC	Potri.002G016200	Potri.011G041600_MYB
Potri.001G171500	Potri.001G027700_SRS	Potri.001G171900	Potri.010G112600_HB-HD-ZIP	Potri.006G055400		Potri.006G040900		Potri.001G388600	Potri.006G138800_AP2/ERF-ERF	Potri.002G234200		Potri.001G365100	Potri.006G263600_WRKY	Potri.002G224000		Potri.001G287500	Potri.007G039400_GARP-G2-like	Potri.002G087800		Potri.001G300800	Potri.009G096000_MYB	Potri.002G102400		Potri.003G093700		Potri.002G184900		Potri.003G017700		Potri.003G059900		Potri.002G057900		Potri.002G165000		Potri.002G052100		Potri.002G049200		Potri.002G147700		Potri.002G256900		Potri.002G018500		Potri.001G450000	Potri.014G022500_MYB	Potri.002G019300	Potri.011G153300_NAC
Potri.001G172500	Potri.001G081400_LBD	Potri.001G172100	Potri.010G128900_GARP-G2-like	Potri.006G062700		Potri.006G048800		Potri.001G389800	Potri.006G263600_WRKY	Potri.002G235000		Potri.001G368000	Potri.007G035500_B3	Potri.002G235000		Potri.001G287800	Potri.007G138100_AP2/ERF-ERF	Potri.002G088600		Potri.001G301800	Potri.010G186700_bHLH	Potri.002G103000		Potri.003G111400		Potri.002G202500		Potri.003G018300		Potri.003G066400		Potri.002G060100		Potri.002G167900		Potri.002G054900		Potri.002G052600		Potri.002G160000		Potri.002G260000		Potri.002G019300		Potri.001G455400	Potri.014G066100_C2H2	Potri.002G019800	Potri.012G022600_GRF
Potri.001G174400	Potri.002G109700_MADS-M-type	Potri.001G172300	Potri.010G154300_SBP	Potri.006G084700		Potri.006G085200		Potri.001G391100	Potri.007G035500_B3	Potri.002G244400		Potri.001G369100	Potri.007G082200_NF-YB	Potri.002G236700		Potri.001G288600	Potri.008G069400_C3H	Potri.002G093300		Potri.001G302400	Potri.011G041600_MYB	Potri.002G120500		Potri.003G122900		Potri.002G208400		Potri.003G038500		Potri.003G066600		Potri.002G072000		Potri.002G169000		Potri.002G057900		Potri.002G053400		Potri.002G160800		Potri.003G000800		Potri.002G020200		Potri.001G464300	Potri.015G129100_MYB	Potri.002G022700	Potri.012G055600_MYB
Potri.001G174900	Potri.002G185900_MYB	Potri.001G175000	Potri.011G054300_C2C2-Dof	Potri.006G094100		Potri.006G103600		Potri.001G393200	Potri.008G166000_AP2/ERF-ERF	Potri.002G247300		Potri.001G373900	Potri.008G081600_MYB	Potri.002G244400		Potri.001G291900	Potri.008G071500_LBD	Potri.002G097000		Potri.001G306900	Potri.011G047500_C2C2-Dof	Potri.002G121100		Potri.003G132200		Potri.002G217600		Potri.003G041200		Potri.003G066800		Potri.002G086800		Potri.002G174900		Potri.002G062600		Potri.002G057500		Potri.002G164300		Potri.003G003900		Potri.002G021800		Potri.002G000600	Potri.016G126100_AP2/ERF-ERF	Potri.002G030500	Potri.012G106000_bHLH
Potri.001G175500	Potri.002G201600_AP2/ERF-ERF	Potri.001G176200	Potri.011G071700_HSF	Potri.006G137700		Potri.006G113400		Potri.001G393300	Potri.009G089400_C2H2	Potri.002G249900		Potri.001G375200	Potri.009G089400_C2H2	Potri.002G249900		Potri.001G294100	Potri.009G027700_C2H2	Potri.002G097300		Potri.001G307000	Potri.012G063800_C2C2-Dof	Potri.002G126300		Potri.003G141800		Potri.002G223300		Potri.003G042300		Potri.003G067600		Potri.002G087000		Potri.002G175600		Potri.002G066600		Potri.002G062700		Potri.002G177500		Potri.003G014000		Potri.002G022700		Potri.002G001400	Potri.018G095900_MYB	Potri.002G032400	Potri.014G111900_WRKY
Potri.001G176000	Potri.003G050700_AP2/ERF-ERF	Potri.001G178200	Potri.011G087900_WRKY	Potri.006G195700		Potri.006G128000		Potri.001G393800	Potri.010G129200_AP2/ERF-RAV	Potri.002G253700		Potri.001G382100	Potri.010G129200_AP2/ERF-RAV	Potri.003G002800		Potri.001G297200	Potri.009G141600_NAC	Potri.002G098300		Potri.001G307200	Potri.012G106000_bHLH	Potri.002G129500		Potri.003G181900		Potri.002G242700		Potri.003G057400		Potri.003G073200		Potri.002G087600		Potri.002G178000		Potri.002G068100		Potri.002G063300		Potri.002G179000		Potri.003G020700		Potri.002G023600		Potri.002G002300	Potri.019G036100_AP2/ERF-ERF	Potri.002G033000	Potri.015G046200_MYB
Potri.001G176500	Potri.003G104500_Trihelix	Potri.001G178600	Potri.012G108500_AP2/ERF-ERF	Potri.006G238500		Potri.006G128200		Potri.001G402100	Potri.010G197300_HB-BELL	Potri.002G253800		Potri.001G382400	Potri.010G197300_HB-BELL	Potri.003G004600		Potri.001G298300	Potri.010G147700_WRKY	Potri.002G121100		Potri.001G310100	Potri.012G134100_AP2/ERF-ERF	Potri.002G129700		Potri.003G199000		Potri.002G246400		Potri.003G059800		Potri.003G073300		Potri.002G089600		Potri.002G183800		Potri.002G070500		Potri.002G064600		Potri.002G193300		Potri.003G059900		Potri.002G026200		Potri.002G003400	Potri.001G027700_SRS	Potri.002G037200	Potri.016G059000_HB-HD-ZIP
Potri.001G176600	Potri.003G149000_LBD	Potri.001G178700	Potri.012G140500_MYB	Potri.006G248300		Potri.006G128300		Potri.001G402600	Potri.011G115600_AP2/ERF-ERF	Potri.003G002800		Potri.001G383100	Potri.012G020200_GRAS	Potri.003G006900		Potri.001G299400	Potri.010G169400_zf-HD	Potri.002G125700		Potri.001G310400	Potri.014G141400_HSF	Potri.002G133100		Potri.003G201700		Potri.002G249200		Potri.003G062000		Potri.003G073400		Potri.002G098100		Potri.002G185700		Potri.002G072100		Potri.002G070800		Potri.002G196700		Potri.003G061400		Potri.002G034300		Potri.002G004900	Potri.001G081400_LBD	Potri.002G042900	Potri.017G082700_zf-HD
Potri.001G178400	Potri.005G035000_NF-YC	Potri.001G181000	Potri.013G090300_WRKY	Potri.006G250100		Potri.006G164500		Potri.001G405100	Potri.012G134100_AP2/ERF-ERF	Potri.003G003600		Potri.001G383400	Potri.013G054200_NAC	Potri.003G013400		Potri.001G301800	Potri.012G007500_NAC	Potri.002G125900		Potri.001G310700	Potri.016G083900_MYB-related	Potri.002G136700		Potri.003G216100		Potri.002G257700		Potri.003G071400		Potri.003G077800		Potri.002G105000		Potri.002G202600		Potri.002G075800		Potri.002G074800		Potri.002G225500		Potri.003G066600		Potri.002G034500		Potri.002G007000	Potri.001G086700_MYB	Potri.002G045600	Potri.017G086200_NAC
Potri.001G180500	Potri.005G039800_bHLH	Potri.001G186200	Potri.014G000700_GARP-G2-like	Potri.006G266600		Potri.006G164600		Potri.001G406200	Potri.014G077200_GARP-ARR-B	Potri.003G004600		Potri.001G388600	Potri.013G114900_GRAS	Potri.003G020700		Potri.001G306900	Potri.012G134000_AP2/ERF-ERF	Potri.002G126300		Potri.001G313000	Potri.017G082700_zf-HD	Potri.002G136900		Potri.004G006300		Potri.002G257900		Potri.003G075000		Potri.003G095700		Potri.002G110300		Potri.002G205100		Potri.002G076300		Potri.002G078600		Potri.002G230300		Potri.003G067600		Potri.002G037200		Potri.002G012800	Potri.001G110500_AP2/ERF-ERF	Potri.002G046200
Potri.001G183400	Potri.005G095400_bHLH	Potri.001G186500	Potri.014G012200_AP2/ERF-AP2	Potri.006G266700		Potri.006G177700		Potri.001G408300	Potri.017G106700_bZIP	Potri.003G007600		Potri.001G389800	Potri.014G077200_GARP-ARR-B	Potri.003G024200		Potri.001G307000	Potri.014G031700_B3	Potri.002G129500		Potri.001G315400	Potri.017G115300_bHLH	Potri.002G140300		Potri.004G012000		Potri.002G260000		Potri.003G076300		Potri.003G099700		Potri.002G118200		Potri.002G223100		Potri.002G087800		Potri.002G092100		Potri.002G233400		Potri.003G072200		Potri.002G044900		Potri.002G013200	Potri.001G154100_AP2/ERF-ERF	Potri.002G046800
Potri.001G185300	Potri.006G025800_bZIP	Potri.001G188900	Potri.014G017400_LBD	Potri.007G027900		Potri.006G178200		Potri.001G408400	Potri.019G031400_NAC	Potri.003G007900		Potri.001G391100	Potri.014G111900_WRKY	Potri.003G050900		Potri.001G307200	Potri.018G141600_bHLH	Potri.002G129700		Potri.001G318400		Potri.002G141700		Potri.004G012200		Potri.003G000800		Potri.003G093700		Potri.003G103900		Potri.002G119000		Potri.002G224200		Potri.002G110300		Potri.002G094500		Potri.002G234200		Potri.003G079900		Potri.002G045000		Potri.002G018600	Potri.001G404100_NAC	Potri.002G049400
Potri.001G187100	Potri.006G138800_AP2/ERF-ERF	Potri.001G189300	Potri.014G066500_bHLH	Potri.007G047700		Potri.006G180600		Potri.001G409600	Potri.T083800_C2H2	Potri.003G008300		Potri.001G393200	Potri.015G134300_bHLH	Potri.003G052500		Potri.001G310100	Potri.019G102200_AP2/ERF-ERF	Potri.002G133100		Potri.001G320000		Potri.002G143400		Potri.004G012500		Potri.003G002800		Potri.003G102300		Potri.003G107100		Potri.002G127800		Potri.002G231900		Potri.002G117100		Potri.002G098400		Potri.002G234300		Potri.003G084000		Potri.002G046200		Potri.002G019800	Potri.002G035000_MYB-related	Potri.002G049700
Potri.001G191000	Potri.006G158800_OFP	Potri.001G191300	Potri.014G100100_B3-ARF	Potri.007G093200		Potri.006G182400		Potri.001G410600		Potri.003G015200		Potri.001G393300	Potri.016G059000_HB-HD-ZIP	Potri.003G053100		Potri.001G310400	Potri.T098900_GARP-G2-like	Potri.002G134400		Potri.001G323700		Potri.002G147700		Potri.004G012700		Potri.003G003100		Potri.003G105600		Potri.003G107500		Potri.002G145800		Potri.002G234300		Potri.002G119000		Potri.002G110000		Potri.002G241500		Potri.003G088400		Potri.002G046500		Potri.002G020700	Potri.002G119400_LBD	Potri.002G051600
Potri.001G192000	Potri.006G163400_AP2/ERF-ERF	Potri.001G192200	Potri.014G134400_C2H2	Potri.007G097400		Potri.006G203100		Potri.001G411800		Potri.003G016900		Potri.001G399100	Potri.016G117300_Trihelix	Potri.003G057400		Potri.001G310700	Potri.001G027700_SRS	Potri.002G136700		Potri.001G325800		Potri.002G156800		Potri.004G013900		Potri.003G003800		Potri.003G111200		Potri.003G110700		Potri.002G152800		Potri.002G236400		Potri.002G122700		Potri.002G112000		Potri.002G244400		Potri.003G125100		Potri.002G049700		Potri.002G025300	Potri.002G199800_C2C2-GATA	Potri.002G052100
Potri.001G192800	Potri.007G007900_MYB	Potri.001G192300	Potri.015G105200_bHLH	Potri.007G103500		Potri.006G206900		Potri.001G412000		Potri.003G048100		Potri.001G402100	Potri.017G086200_NAC	Potri.003G063800		Potri.001G313000	Potri.001G081400_LBD	Potri.002G145000		Potri.001G329500		Potri.002G157200		Potri.004G019800		Potri.003G013400		Potri.003G112600		Potri.003G111500		Potri.002G157900		Potri.002G236500		Potri.002G122800		Potri.002G115400		Potri.002G247300		Potri.003G134800		Potri.002G052100		Potri.002G034000	Potri.003G104500_Trihelix	Potri.002G056100
Potri.001G193500	Potri.007G024500_C2C2-GATA	Potri.001G192400	Potri.016G027800_GRAS	Potri.007G105600		Potri.006G213100		Potri.001G412200		Potri.003G050900		Potri.001G402600	Potri.017G106700_bZIP	Potri.003G066400		Potri.001G315400	Potri.001G110500_AP2/ERF-ERF	Potri.002G145500		Potri.001G329900		Potri.002G161700		Potri.004G021100		Potri.003G020700		Potri.003G119200		Potri.003G119400		Potri.002G159500		Potri.002G236700		Potri.002G122900		Potri.002G119700		Potri.002G251000		Potri.003G148400		Potri.002G054500		Potri.002G038400	Potri.003G182200_WRKY	Potri.002G056800
Potri.001G196100	Potri.007G119800_GeBP	Potri.001G204400	Potri.016G074200_TCP	Potri.007G108300		Potri.006G214700		Potri.001G413900		Potri.003G052500		Potri.001G405100	Potri.019G031400_NAC	Potri.003G066600		Potri.001G318400	Potri.001G154100_AP2/ERF-ERF	Potri.002G147700		Potri.001G333100		Potri.002G165300		Potri.004G023100		Potri.003G045500		Potri.003G126800		Potri.003G119600		Potri.002G184700		Potri.002G255800		Potri.002G131300		Potri.002G120700		Potri.002G258700		Potri.003G152300		Potri.002G066600		Potri.002G042900	Potri.004G208700_GRAS	Potri.002G057900
Potri.001G197200	Potri.008G166000_AP2/ERF-ERF	Potri.001G204600	Potri.017G016900_HB-other	Potri.007G141000		Potri.006G215700		Potri.001G416000		Potri.003G053000		Potri.001G406200		Potri.003G069300		Potri.001G319400	Potri.002G119400_LBD	Potri.002G156800		Potri.001G334800		Potri.002G166300		Potri.004G027800		Potri.003G059900		Potri.003G131700		Potri.003G123900		Potri.002G186500		Potri.002G256900		Potri.002G132500		Potri.002G127000		Potri.003G007900		Potri.003G156400		Potri.002G068100		Potri.002G053200	Potri.005G095400_bHLH	Potri.002G067600
Potri.001G198000	Potri.009G005600_bHLH	Potri.001G213600	Potri.017G041500_GRAS	Potri.008G008600		Potri.007G001200		Potri.001G419400		Potri.003G057400		Potri.001G408400		Potri.003G089300		Potri.001G323700	Potri.002G201600_AP2/ERF-ERF	Potri.002G157200		Potri.001G335200		Potri.002G168200		Potri.004G031500		Potri.003G061400		Potri.003G136600		Potri.003G127800		Potri.002G186800		Potri.003G002900		Potri.002G134300		Potri.002G134700		Potri.003G008600		Potri.003G173500		Potri.002G072100		Potri.002G053400	Potri.005G221500_C2H2	Potri.002G076200
Potri.001G200100	Potri.009G096000_MYB	Potri.001G216000	Potri.018G003800_NAC	Potri.008G012700		Potri.007G006800		Potri.001G431800		Potri.003G061100		Potri.001G409600		Potri.003G101800		Potri.001G325800	Potri.003G104500_Trihelix	Potri.002G166300		Potri.001G336200		Potri.002G169200		Potri.004G033300		Potri.003G070200		Potri.003G141800		Potri.003G131600		Potri.002G192400		Potri.003G007900		Potri.002G134500		Potri.002G140300		Potri.003G011200		Potri.003G193500		Potri.002G075800		Potri.002G057500	Potri.006G138700_AP2/ERF-ERF	Potri.002G078300
Potri.001G200400	Potri.010G128000_bZIP	Potri.001G224400	Potri.018G045100_HB-HD-ZIP	Potri.008G012800		Potri.007G017800		Potri.001G432400		Potri.003G063800		Potri.001G410400		Potri.003G101900		Potri.001G329200	Potri.003G149000_LBD	Potri.002G169200		Potri.001G339100		Potri.002G171300		Potri.004G037800		Potri.003G073400		Potri.003G142500		Potri.003G134400		Potri.002G193300		Potri.003G011200		Potri.002G142600		Potri.002G143400		Potri.003G016600		Potri.003G199600		Potri.002G076300		Potri.002G060500	Potri.006G138800_AP2/ERF-ERF	Potri.002G087300
Potri.001G202000	Potri.010G186700_bHLH	Potri.001G226600	Potri.019G050900_MYB	Potri.008G035900		Potri.007G020800		Potri.001G437400		Potri.003G066400		Potri.001G412000		Potri.003G112400		Potri.001G329500	Potri.003G182200_WRKY	Potri.002G170700		Potri.001G339200		Potri.002G176400		Potri.004G039300		Potri.003G077800		Potri.003G148000		Potri.003G134700		Potri.002G195400		Potri.003G011400		Potri.002G145500		Potri.002G148400		Potri.003G016900		Potri.003G200800		Potri.002G088600		Potri.002G060600	Potri.008G166000_AP2/ERF-ERF	Potri.002G088600
Potri.001G202800	Potri.011G041600_MYB	Potri.001G226900	Potri.019G118200_MYB	Potri.008G038800		Potri.007G030500		Potri.001G438400		Potri.003G066600		Potri.001G413900		Potri.003G112600		Potri.001G329900	Potri.004G047600_AP2/ERF-ERF	Potri.002G171300		Potri.001G339500		Potri.002G179000		Potri.004G055000		Potri.003G082600		Potri.003G152500		Potri.003G134800		Potri.002G196800		Potri.003G012600		Potri.002G158200		Potri.002G157900		Potri.003G017600		Potri.003G211100		Potri.002G092900		Potri.002G063600	Potri.009G005600_bHLH	Potri.002G092900
Potri.001G206800	Potri.011G047500_C2C2-Dof	Potri.001G227800	Potri.T024100_DBB	Potri.008G040800		Potri.007G041400		Potri.001G438800		Potri.003G069300		Potri.001G415300		Potri.003G119200		Potri.001G333100	Potri.005G035000_NF-YC	Potri.002G176400		Potri.001G340600		Potri.002G186500		Potri.004G059700		Potri.003G084000		Potri.003G153600		Potri.003G143300		Potri.002G200300		Potri.003G016600		Potri.002G162400		Potri.002G161400		Potri.003G017700		Potri.003G216100		Potri.002G098100		Potri.002G063700	Potri.009G089400_C2H2	Potri.002G098600
Potri.001G207300	Potri.012G063800_C2C2-Dof	Potri.001G229100	Potri.T081300_AP2/ERF-AP2	Potri.008G041400		Potri.007G042200		Potri.001G445200		Potri.003G069500		Potri.001G415500		Potri.003G125600		Potri.001G334800	Potri.005G095400_bHLH	Potri.002G179000		Potri.001G360500		Potri.002G191000		Potri.004G086900		Potri.003G099600		Potri.003G154500		Potri.003G148400		Potri.002G201000		Potri.003G016900		Potri.002G167900		Potri.002G164600		Potri.003G018200		Potri.003G219400		Potri.002G098300		Potri.002G069400	Potri.010G217700_LBD	Potri.002G100500
Potri.001G209300	Potri.012G106000_bHLH	Potri.001G229500	Potri.001G015900_EIL	Potri.008G044300		Potri.007G050300		Potri.001G447200		Potri.003G071000		Potri.001G416000		Potri.003G141700		Potri.001G339100	Potri.006G138700_AP2/ERF-ERF	Potri.002G180100		Potri.001G361200		Potri.002G212800		Potri.004G089700		Potri.003G099700		Potri.003G161300		Potri.003G150300		Potri.002G225500		Potri.003G017600		Potri.002G169000		Potri.002G169800		Potri.003G018300		Potri.003G223100		Potri.002G107800		Potri.002G072200	Potri.012G134100_AP2/ERF-ERF	Potri.002G101200
Potri.001G209600	Potri.012G134100_AP2/ERF-ERF	Potri.001G232600	Potri.001G019200_Trihelix	Potri.008G045500		Potri.007G075200		Potri.001G449800		Potri.003G089300		Potri.001G432400		Potri.003G141800		Potri.001G339200	Potri.006G138800_AP2/ERF-ERF	Potri.002G186500		Potri.001G362200		Potri.002G231500		Potri.004G093000		Potri.003G101500		Potri.003G161700		Potri.003G160000		Potri.002G226300		Potri.003G018800		Potri.002G174100		Potri.002G177700		Potri.003G023600		Potri.004G007800		Potri.002G110300		Potri.002G074800	Potri.016G047900_GARP-G2-like	Potri.002G105000
Potri.001G210000	Potri.014G118200_WRKY	Potri.001G232700	Potri.001G168800_GRAS	Potri.008G048200		Potri.007G075700		Potri.001G450000		Potri.003G089900		Potri.001G437400		Potri.003G155900		Potri.001G339500	Potri.007G007900_MYB	Potri.002G191000		Potri.001G366300		Potri.002G234000		Potri.004G095600		Potri.003G102400		Potri.003G163800		Potri.003G170300		Potri.002G227300		Potri.003G025200		Potri.002G177500		Potri.002G179500		Potri.003G025600		Potri.004G016800		Potri.002G119000		Potri.002G079500		Potri.002G110300
Potri.001G210100	Potri.014G141400_HSF	Potri.001G232900	Potri.001G327100_TCP	Potri.008G051800		Potri.007G084700		Potri.001G451100		Potri.003G098600		Potri.001G438400		Potri.003G167700		Potri.001G340600	Potri.008G166000_AP2/ERF-ERF	Potri.002G193800		Potri.001G372900		Potri.002G234300		Potri.004G117300		Potri.003G107100		Potri.003G167800		Potri.003G173500		Potri.002G234200		Potri.003G028100		Potri.002G179000		Potri.002G181100		Potri.003G025800		Potri.004G031300		Potri.002G125700		Potri.002G082200		Potri.002G111900
Potri.001G211300	Potri.016G083900_MYB-related	Potri.001G235000	Potri.002G031000_HB-BELL	Potri.008G073400		Potri.007G098800		Potri.001G454600		Potri.003G099400		Potri.001G438800		Potri.003G175200		Potri.001G360500	Potri.009G005600_bHLH	Potri.002G205400		Potri.001G381400		Potri.002G235200		Potri.004G143200		Potri.003G107500		Potri.003G168200		Potri.003G174200		Potri.002G238800		Potri.003G028200		Potri.002G179200		Potri.002G184100		Potri.003G029000		Potri.004G034100		Potri.002G129500		Potri.002G085100		Potri.002G118200
Potri.001G212800	Potri.017G082700_zf-HD	Potri.001G235400	Potri.002G182000_NAC	Potri.008G111500		Potri.007G103400		Potri.001G464300		Potri.003G112900		Potri.001G442300		Potri.003G188800		Potri.001G362200	Potri.010G186700_bHLH	Potri.002G212800		Potri.001G384800		Potri.002G236400		Potri.004G159600		Potri.003G107600		Potri.003G175200		Potri.003G193200		Potri.002G240200		Potri.003G029000		Potri.002G191900		Potri.002G185700		Potri.003G032800		Potri.004G036600		Potri.002G130300		Potri.002G091100		Potri.002G119000
Potri.001G213100	Potri.018G065400_GRF	Potri.001G239500	Potri.003G094200_MYB	Potri.008G114600		Potri.007G123000		Potri.001G466500		Potri.003G119200		Potri.001G445200		Potri.003G191400		Potri.001G366300	Potri.011G047500_C2C2-Dof	Potri.002G212900		Potri.001G385000		Potri.002G236500		Potri.004G167900		Potri.003G119400		Potri.003G176700		Potri.003G193500		Potri.002G240300		Potri.003G029800		Potri.002G193800		Potri.002G190600		Potri.003G038500		Potri.004G037200		Potri.002G132500		Potri.002G092100		Potri.002G121900
Potri.001G213200	Potri.018G120000_C2H2	Potri.001G239900	Potri.003G100100_GARP-G2-like	Potri.008G115100		Potri.007G140500		Potri.001G471100		Potri.003G125600		Potri.001G446400		Potri.003G193400		Potri.001G372900	Potri.012G063800_C2C2-Dof	Potri.002G231500		Potri.001G385400		Potri.002G242800		Potri.004G184000		Potri.003G125100		Potri.003G178700		Potri.003G197400		Potri.002G242700		Potri.003G030400		Potri.002G196700		Potri.002G190900		Potri.003G042300		Potri.004G040600		Potri.002G139100		Potri.002G094500		Potri.002G122900
Potri.001G214600	Potri.019G089000_bHLH	Potri.001G241100	Potri.004G046100_C2C2-Dof	Potri.008G117900		Potri.007G141400		Potri.002G001400		Potri.003G131700		Potri.001G446900		Potri.003G211100		Potri.001G376100	Potri.012G134100_AP2/ERF-ERF	Potri.002G234000		Potri.001G395200		Potri.002G243900		Potri.004G188400		Potri.003G125600		Potri.003G187000		Potri.003G210800		Potri.002G244400		Potri.003G030700		Potri.002G202300		Potri.002G196600		Potri.003G049600		Potri.004G058900		Potri.002G145500		Potri.002G098400		Potri.002G126800
Potri.001G215200		Potri.001G241200	Potri.004G100100_LBD	Potri.008G141300		Potri.008G017100		Potri.002G002300		Potri.003G134300		Potri.001G447200		Potri.003G215800		Potri.001G380600	Potri.014G141400_HSF	Potri.002G234100		Potri.001G395400		Potri.002G246900		Potri.004G188600		Potri.003G131600		Potri.003G187100		Potri.003G211200		Potri.002G246400		Potri.003G030800		Potri.002G225500		Potri.002G202400		Potri.003G061100		Potri.004G062900		Potri.002G147700		Potri.002G098800		Potri.002G127800
Potri.001G220900		Potri.001G245000	Potri.004G138000_MYB	Potri.008G152200		Potri.008G028400		Potri.002G007000		Potri.003G141700		Potri.001G450000		Potri.003G218900		Potri.001G381000	Potri.016G083900_MYB-related	Potri.002G234200		Potri.001G395700		Potri.002G261400		Potri.004G191800		Potri.003G134800		Potri.003G191200		Potri.003G223100		Potri.002G247300		Potri.003G034600		Potri.002G230300		Potri.002G205100		Potri.003G062000		Potri.004G065300		Potri.002G158200		Potri.002G100500		Potri.002G134300
Potri.001G223400		Potri.001G247200	Potri.004G158200_bZIP	Potri.008G179300		Potri.008G060200		Potri.002G009400		Potri.003G142300		Potri.001G451100		Potri.003G219400		Potri.001G384800	Potri.017G082700_zf-HD	Potri.002G235200		Potri.001G395900		Potri.003G003900		Potri.004G196700		Potri.003G135400		Potri.003G191400		Potri.004G003000		Potri.002G249200		Potri.003G034700		Potri.002G233400		Potri.002G208400		Potri.003G070900		Potri.004G069600		Potri.002G160800		Potri.002G101500		Potri.002G142600
Potri.001G226300		Potri.001G247300	Potri.004G205500_RWP-RK	Potri.008G183400		Potri.008G061700		Potri.002G015100		Potri.003G191400		Potri.001G451300		Potri.004G014800		Potri.001G385400	Potri.018G065400_GRF	Potri.002G236400		Potri.001G398800		Potri.003G018000		Potri.004G199900		Potri.003G143300		Potri.003G200200		Potri.004G016800		Potri.002G250800		Potri.003G052200		Potri.002G234200		Potri.002G223100		Potri.003G071000		Potri.004G085100		Potri.002G177500		Potri.002G102500		Potri.002G145500
Potri.001G226400		Potri.001G247600	Potri.004G211700_B3-ARF	Potri.008G189200		Potri.008G062400		Potri.002G020700		Potri.003G192900		Potri.001G453800		Potri.004G034600		Potri.001G393800	Potri.018G120000_C2H2	Potri.002G236500		Potri.001G401300		Potri.003G018800		Potri.005G004200		Potri.003G144900		Potri.003G213600		Potri.004G059900		Potri.002G251600		Potri.003G054000		Potri.002G247300		Potri.002G224000		Potri.003G071400		Potri.004G099000		Potri.002G193300		Potri.002G103000		Potri.002G147700
Potri.001G237600		Potri.001G249500	Potri.005G035800_NF-YC	Potri.008G200500		Potri.008G062500		Potri.002G020800		Potri.003G193400		Potri.001G454300		Potri.004G039700		Potri.001G395200	Potri.019G091300_TCP	Potri.002G237500		Potri.001G401800		Potri.003G030400		Potri.005G007400		Potri.003G152900		Potri.003G215000		Potri.004G086700		Potri.002G256000		Potri.003G066300		Potri.002G247600		Potri.002G224100		Potri.003G075800		Potri.004G112600		Potri.002G196700		Potri.002G104400		Potri.002G152700
Potri.001G239700		Potri.001G250500	Potri.005G055300_WRKY	Potri.008G209300		Potri.008G065600		Potri.002G022400		Potri.003G201900		Potri.001G464300		Potri.004G053600		Potri.001G395400	Potri.T083800_C2H2	Potri.002G242800		Potri.001G403300		Potri.003G030700		Potri.005G015000		Potri.003G156400		Potri.003G216400		Potri.004G089400		Potri.002G256500		Potri.003G066400		Potri.002G251000		Potri.002G224200		Potri.003G086900		Potri.004G122800		Potri.002G200200		Potri.002G110000		Potri.002G158200
Potri.001G241300		Potri.001G256400	Potri.005G180200_NAC	Potri.008G209800		Potri.008G079100		Potri.002G025300		Potri.003G210200		Potri.001G466500		Potri.004G053800		Potri.001G395900		Potri.002G243900		Potri.001G405700		Potri.003G034600		Potri.005G015200		Potri.003G162000		Potri.003G218000		Potri.004G091300		Potri.002G257900		Potri.003G066800		Potri.002G253700		Potri.002G235800		Potri.003G093700		Potri.004G138400		Potri.002G202300		Potri.002G112000		Potri.002G162400
Potri.001G242800		Potri.001G257700	Potri.006G150300_MYB-related	Potri.009G002200		Potri.008G083600		Potri.002G025600		Potri.003G211100		Potri.001G468800		Potri.004G063400		Potri.001G401300		Potri.002G246900		Potri.001G407100		Potri.003G044500		Potri.005G017300		Potri.003G164200		Potri.004G001000		Potri.004G142600		Potri.002G258700		Potri.003G069600		Potri.002G255800		Potri.002G240300		Potri.003G104000		Potri.004G144600		Potri.002G225500		Potri.002G116000		Potri.002G167900
Potri.001G242900		Potri.001G265300	Potri.006G209200_NAC	Potri.009G025100		Potri.008G099100		Potri.002G033000		Potri.003G218900		Potri.001G471100		Potri.004G067600		Potri.001G401800		Potri.002G258700		Potri.001G409100		Potri.003G070000		Potri.005G031900		Potri.003G173300		Potri.004G006200		Potri.004G149800		Potri.003G000800		Potri.003G071900		Potri.002G258700		Potri.002G244500		Potri.003G111400		Potri.004G153200		Potri.002G230300		Potri.002G116300		Potri.002G168300
Potri.001G244800		Potri.001G265900	Potri.007G019900_bZIP	Potri.009G042400		Potri.008G106400		Potri.002G033100		Potri.003G219400		Potri.002G001400		Potri.004G067800		Potri.001G403300		Potri.002G261400		Potri.001G409900		Potri.003G083200		Potri.005G043400		Potri.003G173500		Potri.004G010100		Potri.004G151700		Potri.003G002800		Potri.003G075800		Potri.002G260100		Potri.002G251200		Potri.003G111500		Potri.004G166900		Potri.002G233400		Potri.002G119700		Potri.002G174100
Potri.001G245200		Potri.001G266900	Potri.007G106100_MYB	Potri.009G048100		Potri.008G121700		Potri.002G036900		Potri.004G005700		Potri.002G002100		Potri.004G074200		Potri.001G405700		Potri.003G008600		Potri.001G410400		Potri.003G083700		Potri.005G045900		Potri.003G175000		Potri.004G012000		Potri.004G172300		Potri.003G006100		Potri.003G081500		Potri.003G003200		Potri.002G255500		Potri.003G116300		Potri.004G167900		Potri.002G241500		Potri.002G120700		Potri.002G178100
Potri.001G247700		Potri.001G268000	Potri.007G132000_GRAS	Potri.009G048300		Potri.008G127800		Potri.002G039600		Potri.004G014800		Potri.002G002300		Potri.004G076000		Potri.001G407100		Potri.003G017700		Potri.001G410600		Potri.003G088700		Potri.005G046600		Potri.003G175900		Potri.004G012400		Potri.004G175500		Potri.003G009400		Potri.003G088700		Potri.003G007900		Potri.002G256500		Potri.003G121000		Potri.004G172300		Potri.002G251000		Potri.002G121900		Potri.002G178900
Potri.001G249200		Potri.001G270700	Potri.008G051200_C2H2	Potri.009G059100		Potri.008G131200		Potri.002G042300		Potri.004G020500		Potri.002G009400		Potri.004G076200		Potri.001G408300		Potri.003G018000		Potri.001G412100		Potri.003G091700		Potri.005G046800		Potri.003G177600		Potri.004G015700		Potri.004G185000		Potri.003G013400		Potri.003G092700		Potri.003G008600		Potri.002G256900		Potri.003G126800		Potri.004G172400		Potri.002G253700		Potri.002G122900		Potri.002G191900
Potri.001G249600		Potri.001G273100	Potri.008G117100_AP2/ERF-RAV	Potri.009G082800		Potri.008G168700		Potri.002G050300		Potri.004G023200		Potri.002G015100		Potri.004G082000		Potri.001G409100		Potri.003G018800		Potri.001G413400		Potri.003G095100		Potri.005G048400		Potri.003G193500		Potri.004G021000		Potri.004G185100		Potri.003G015700		Potri.003G098600		Potri.003G015200		Potri.002G260000		Potri.003G131700		Potri.004G172800		Potri.002G253800		Potri.002G127000		Potri.002G195400
Potri.001G249800		Potri.001G275900	Potri.008G129500_HB-HD-ZIP	Potri.009G111100		Potri.008G193400		Potri.002G054700		Potri.004G031500		Potri.002G016100		Potri.004G086600		Potri.001G409400		Potri.003G030400		Potri.001G414700		Potri.003G103100		Potri.005G048500		Potri.003G195500		Potri.004G031500		Potri.004G202500		Potri.003G028000		Potri.003G100500		Potri.003G016600		Potri.003G000800		Potri.003G140100		Potri.004G185300		Potri.002G256500		Potri.002G130700		Potri.002G201000
Potri.001G253300		Potri.001G276000	Potri.009G087500_RWP-RK	Potri.009G114300		Potri.009G013900		Potri.002G057400		Potri.004G034600		Potri.002G016200		Potri.004G088700		Potri.001G410600		Potri.003G030700		Potri.001G416800		Potri.003G109300		Potri.005G048700		Potri.003G199600		Potri.004G032900		Potri.004G206500		Potri.003G044500		Potri.003G102000		Potri.003G016900		Potri.003G002800		Potri.003G142800		Potri.004G186800		Potri.002G258700		Potri.002G131500		Potri.002G209700
Potri.001G254100		Potri.001G276400	Potri.009G143700_C2H2	Potri.009G114400		Potri.009G020400		Potri.002G060500		Potri.004G039200		Potri.002G018000		Potri.004G099000		Potri.001G411800		Potri.003G034600		Potri.001G420900		Potri.003G110700		Potri.005G058200		Potri.003G200800		Potri.004G033300		Potri.004G207200		Potri.003G049000		Potri.003G103900		Potri.003G017600		Potri.003G003900		Potri.003G157100		Potri.004G198900		Potri.002G260100		Potri.002G132300		Potri.002G217600
Potri.001G254700		Potri.001G277600	Potri.009G166400_RWP-RK	Potri.009G117000		Potri.009G025300		Potri.002G063500		Potri.004G048400		Potri.002G018500		Potri.004G120000		Potri.001G412100		Potri.003G042300		Potri.001G422800		Potri.003G111600		Potri.005G059900		Potri.003G211100		Potri.004G033900		Potri.004G208100		Potri.003G060000		Potri.003G105400		Potri.003G017700		Potri.003G004700		Potri.003G163800		Potri.004G209900		Potri.003G006100		Potri.002G134700		Potri.002G221100
Potri.001G255400		Potri.001G279000	Potri.010G135200_bZIP	Potri.009G117500		Potri.009G027200		Potri.002G063700		Potri.004G048900		Potri.002G019300		Potri.004G122600		Potri.001G413400		Potri.003G046800		Potri.001G422900		Potri.003G112200		Potri.005G060200		Potri.003G211200		Potri.004G052100		Potri.004G212900		Potri.003G061400		Potri.003G109200		Potri.003G018200		Potri.003G009000		Potri.003G167100		Potri.004G211600		Potri.003G007900		Potri.002G135200		Potri.002G223300
Potri.001G256000		Potri.001G281000	Potri.010G185700_GARP-G2-like	Potri.009G133600		Potri.009G028600		Potri.002G068100		Potri.004G053800		Potri.002G020700		Potri.004G138400		Potri.001G414200		Potri.003G048100		Potri.001G427500		Potri.003G122000		Potri.005G060300		Potri.003G223100		Potri.004G054100		Potri.005G016600		Potri.003G062300		Potri.003G110700		Potri.003G018300		Potri.003G020700		Potri.003G181900		Potri.005G005500		Potri.003G008600		Potri.002G140300		Potri.002G225500
Potri.001G256700		Potri.001G282100	Potri.011G065500_bHLH	Potri.009G140800		Potri.009G061100		Potri.002G069600		Potri.004G060700		Potri.002G022000		Potri.004G138700		Potri.001G414700		Potri.003G061800		Potri.001G428100		Potri.003G122700		Potri.005G061500		Potri.004G013500		Potri.004G117300		Potri.005G019200		Potri.003G065800		Potri.003G111500		Potri.003G025800		Potri.003G028100		Potri.003G183700		Potri.005G006800		Potri.003G011200		Potri.002G143400		Potri.002G227300
Potri.001G256800		Potri.001G284400	Potri.013G092400_NAC	Potri.009G144600		Potri.009G106400		Potri.002G070600		Potri.004G063400		Potri.002G024000		Potri.004G147300		Potri.001G416500		Potri.003G062000		Potri.001G429100		Potri.003G124400		Potri.005G070900		Potri.004G016800		Potri.004G119600		Potri.005G021500		Potri.003G070200		Potri.003G122900		Potri.003G030700		Potri.003G028200		Potri.003G187000		Potri.005G037400		Potri.003G015200		Potri.002G145300		Potri.002G234200
Potri.001G256900		Potri.001G284500	Potri.013G102600_MADS-MIKC	Potri.009G151000		Potri.009G127800		Potri.002G071100		Potri.004G068800		Potri.002G025300		Potri.004G155700		Potri.001G422700		Potri.003G070000		Potri.001G430100		Potri.003G126900		Potri.005G073800		Potri.004G017500		Potri.004G120100		Potri.005G028100		Potri.003G082600		Potri.003G123900		Potri.003G038500		Potri.003G050900		Potri.003G187100		Potri.005G039500		Potri.003G016300		Potri.002G148400		Potri.002G242700
Potri.001G258300		Potri.001G284600	Potri.014G008100_AP2/ERF-AP2	Potri.009G169900		Potri.009G131800		Potri.002G078600		Potri.004G086600		Potri.002G026200		Potri.004G166900		Potri.001G422800		Potri.003G071100		Potri.001G431500		Potri.003G127800		Potri.005G081100		Potri.004G034100		Potri.004G136000		Potri.005G037400		Potri.003G084000		Potri.003G125300		Potri.003G042300		Potri.003G059800		Potri.003G191200		Potri.005G052400		Potri.003G016600		Potri.002G149600		Potri.002G243900
Potri.001G260700		Potri.001G285300	Potri.014G066100_C2H2	Potri.010G027600		Potri.009G136200		Potri.002G081100		Potri.004G088700		Potri.002G030000		Potri.004G167900		Potri.001G422900		Potri.003G071300		Potri.001G432500		Potri.003G132500		Potri.005G093600		Potri.004G042800		Potri.004G136600		Potri.005G037600		Potri.003G124400		Potri.003G127800		Potri.003G046800		Potri.003G059900		Potri.003G201700		Potri.005G069800		Potri.003G016900		Potri.002G155300		Potri.002G244400
Potri.001G260800		Potri.001G285800	Potri.014G090300_WRKY	Potri.010G029300		Potri.009G139700		Potri.002G085100		Potri.004G095200		Potri.002G033000		Potri.004G175100		Potri.001G427500		Potri.003G071800		Potri.001G435400		Potri.003G134400		Potri.005G100400		Potri.004G057800		Potri.004G136700		Potri.005G039900		Potri.003G125100		Potri.003G132200		Potri.003G052900		Potri.003G066400		Potri.003G215000		Potri.005G074300		Potri.003G017600		Potri.002G161700		Potri.002G246400
Potri.001G261100		Potri.001G286300	Potri.014G120800_bZIP	Potri.010G046700		Potri.009G142100		Potri.002G086200		Potri.004G100000		Potri.002G033100		Potri.004G175800		Potri.001G428100		Potri.003G075800		Potri.001G437100		Potri.003G147900		Potri.005G108300		Potri.004G058900		Potri.004G138100		Potri.005G055400		Potri.003G126800		Potri.003G133200		Potri.003G061100		Potri.003G066600		Potri.003G220900		Potri.005G088200		Potri.003G017700		Potri.002G161900		Potri.002G247300
Potri.001G261400		Potri.001G288000	Potri.014G132700_C2H2	Potri.010G049700		Potri.009G155800		Potri.002G088600		Potri.004G105600		Potri.002G034300		Potri.004G179300		Potri.001G429100		Potri.003G088700		Potri.001G438700		Potri.003G148400		Potri.005G111200		Potri.004G059600		Potri.004G139700		Potri.005G066800		Potri.003G127500		Potri.003G134700		Potri.003G070600		Potri.003G072200		Potri.004G012000		Potri.005G088300		Potri.003G018200		Potri.002G163400		Potri.002G249200
Potri.001G263000		Potri.001G288800	Potri.015G006200_GRF	Potri.010G053900		Potri.010G000600		Potri.002G088800		Potri.004G119700		Potri.002G036900		Potri.004G182000		Potri.001G430100		Potri.003G091700		Potri.001G447700		Potri.003G156500		Potri.005G111400		Potri.004G062000		Potri.004G184000		Potri.005G076100		Potri.003G134500		Potri.003G137800		Potri.003G070900		Potri.003G073400		Potri.004G012200		Potri.005G088700		Potri.003G018300		Potri.002G165000		Potri.002G253700
Potri.001G264000		Potri.001G289700	Potri.015G098900_SBP	Potri.010G063800		Potri.010G006100		Potri.002G091600		Potri.004G120000		Potri.002G037700		Potri.004G187500		Potri.001G432500		Potri.003G094700		Potri.001G452500		Potri.003G158600		Potri.005G112400		Potri.004G062900		Potri.004G199500		Potri.005G078700		Potri.003G136600		Potri.003G147400		Potri.003G071000		Potri.003G076900		Potri.004G012400		Potri.005G089000		Potri.003G020400		Potri.002G167900		Potri.002G257700
Potri.001G265400		Potri.001G296200	Potri.015G141100_HSF	Potri.010G071400		Potri.010G006200		Potri.002G097000		Potri.004G122600		Potri.002G039600		Potri.004G198900		Potri.001G435400		Potri.003G095100		Potri.001G452600		Potri.003G167500		Potri.005G114500		Potri.004G069200		Potri.005G005200		Potri.005G078900		Potri.003G142500		Potri.003G150300		Potri.003G075000		Potri.003G077800		Potri.004G012500		Potri.005G089800		Potri.003G023600		Potri.002G169000		Potri.002G257900
Potri.001G267800		Potri.001G296600	Potri.016G112300_MYB	Potri.010G072000		Potri.010G009100		Potri.002G097300		Potri.004G127700		Potri.002G042200		Potri.004G199400		Potri.001G437100		Potri.003G097100		Potri.001G453800		Potri.003G176000		Potri.005G123600		Potri.004G069600		Potri.005G006100		Potri.005G084200		Potri.003G144900		Potri.003G174200		Potri.003G076300		Potri.003G079900		Potri.004G012700		Potri.005G096200		Potri.003G025200		Potri.002G175600		Potri.002G260100
Potri.001G268600		Potri.001G298700	Potri.017G112300_MYB	Potri.010G074700		Potri.010G009200		Potri.002G098000		Potri.004G138700		Potri.002G042300		Potri.004G199900		Potri.001G438700		Potri.003G103100		Potri.001G454000		Potri.003G176700		Potri.005G128300		Potri.004G112600		Potri.005G015200		Potri.005G088200		Potri.003G151900		Potri.003G176800		Potri.003G090100		Potri.003G082600		Potri.004G013900		Potri.005G097900		Potri.003G029000		Potri.002G177700		Potri.002G261700
Potri.001G270300		Potri.001G301000	Potri.019G031600_NAC	Potri.010G079300		Potri.010G010700		Potri.002G098300		Potri.004G147300		Potri.002G046200		Potri.004G204000		Potri.001G449800		Potri.003G104000		Potri.001G456700		Potri.003G182400		Potri.005G131000		Potri.004G137600		Potri.005G026200		Potri.005G088300		Potri.003G152500		Potri.003G187800		Potri.003G092100		Potri.003G088400		Potri.004G019800		Potri.005G100400		Potri.003G030700		Potri.002G179500		Potri.003G003200
Potri.001G270400		Potri.001G303000	Potri.019G085400_C2H2	Potri.010G082300		Potri.010G059200		Potri.002G098800		Potri.004G148400		Potri.002G046500		Potri.004G218400		Potri.001G450000		Potri.003G107500		Potri.001G459400		Potri.003G183200		Potri.005G138400		Potri.004G138400		Potri.005G028000		Potri.005G088700		Potri.003G152900		Potri.003G192800		Potri.003G093700		Potri.003G092600		Potri.004G020500		Potri.005G135300		Potri.003G038500		Potri.002G184100		Potri.003G003800
Potri.001G271800		Potri.001G303600	Potri.T124200_FAR1	Potri.010G088200		Potri.010G070100		Potri.002G099600		Potri.004G151700		Potri.002G050300		Potri.004G218700		Potri.001G452500		Potri.003G109300		Potri.001G459500		Potri.003G189100		Potri.005G139000		Potri.004G162700		Potri.005G031900		Potri.005G089000		Potri.003G153600		Potri.003G192900		Potri.003G094700		Potri.003G095700		Potri.004G020600		Potri.005G141200		Potri.003G042300		Potri.002G185700		Potri.003G008600
Potri.001G272900		Potri.001G305400	Potri.001G041500_AP2/ERF-AP2	Potri.010G119900		Potri.010G083600		Potri.002G099700		Potri.004G175100		Potri.002G050400		Potri.005G000800		Potri.001G452600		Potri.003G110700		Potri.001G463200		Potri.003G193200		Potri.005G143200		Potri.004G162800		Potri.005G038800		Potri.005G092200		Potri.003G156400		Potri.003G193200		Potri.003G097300		Potri.003G099700		Potri.004G020700		Potri.005G169700		Potri.003G046800		Potri.002G190600		Potri.003G022900
Potri.001G273000		Potri.001G306200	Potri.001G118800_MYB	Potri.010G127800		Potri.010G096000		Potri.002G102400		Potri.004G175800		Potri.002G052100		Potri.005G005500		Potri.001G454000		Potri.003G111400		Potri.001G465400		Potri.003G214500		Potri.005G143800		Potri.004G164300		Potri.005G043400		Potri.005G098700		Potri.003G157100		Potri.003G210800		Potri.003G100300		Potri.003G106900		Potri.004G021100		Potri.005G181000		Potri.003G049600		Potri.002G190900		Potri.003G037800
Potri.001G276100		Potri.001G306300	Potri.001G121300_WRKY	Potri.010G149100		Potri.010G100600		Potri.002G103000		Potri.004G181200		Potri.002G054700		Potri.005G006800		Potri.001G459400		Potri.003G111500		Potri.001G471200		Potri.003G214900		Potri.005G150000		Potri.004G172300		Potri.005G043600		Potri.005G100400		Potri.003G161300		Potri.004G003000		Potri.003G104000		Potri.003G107100		Potri.004G023100		Potri.005G181100		Potri.003G052900		Potri.002G196600		Potri.003G042300
Potri.001G279300		Potri.001G308300	Potri.001G242100_GRAS	Potri.010G154600		Potri.010G102200		Potri.002G110100		Potri.004G187300		Potri.002G056100		Potri.005G011800		Potri.001G463200		Potri.003G111600		Potri.001G471900		Potri.003G215000		Potri.005G163000		Potri.004G172400		Potri.005G045900		Potri.005G112700		Potri.003G162000		Potri.004G005900		Potri.003G110500		Potri.003G107500		Potri.004G023200		Potri.005G181200		Potri.003G057400		Potri.002G196900		Potri.003G044500
Potri.001G281700		Potri.001G308800	Potri.002G023200_C2H2	Potri.010G158300		Potri.010G107100		Potri.002G112000		Potri.004G187500		Potri.002G056800		Potri.005G017100		Potri.001G464300		Potri.003G112200		Potri.002G001400		Potri.003G219300		Potri.005G167200		Potri.004G172800		Potri.005G046600		Potri.005G139300		Potri.003G163800		Potri.004G009800		Potri.003G111400		Potri.003G109200		Potri.004G027800		Potri.005G190800		Potri.003G059800		Potri.002G198800		Potri.003G049000
Potri.001G281800		Potri.001G311900	Potri.002G043500_WRKY	Potri.010G159900		Potri.010G111000		Potri.002G118200		Potri.004G199400		Potri.002G057400		Potri.005G022500		Potri.001G471200		Potri.003G113300		Potri.002G003100		Potri.003G223100		Potri.005G178300		Potri.004G175500		Potri.005G046800		Potri.005G160300		Potri.003G164200		Potri.004G011400		Potri.003G116300		Potri.003G110200		Potri.004G031500		Potri.005G193200		Potri.003G061100		Potri.002G199400		Potri.003G053000
Potri.001G281900		Potri.001G312600	Potri.002G100600_HB-HD-ZIP	Potri.010G175700		Potri.010G113500		Potri.002G118400		Potri.004G199900		Potri.002G068100		Potri.005G028100		Potri.001G471900		Potri.003G122700		Potri.002G004500		Potri.004G000300		Potri.005G190100		Potri.004G180500		Potri.005G048400		Potri.005G168000		Potri.003G173300		Potri.004G012500		Potri.003G120600		Potri.003G110700		Potri.004G032300		Potri.005G232300		Potri.003G061900		Potri.002G206000		Potri.003G053600
Potri.001G283400		Potri.001G315000	Potri.002G153500_AP2/ERF-ERF	Potri.010G183900		Potri.010G120600		Potri.002G121100		Potri.004G218400		Potri.002G069600		Potri.005G050000		Potri.002G000600		Potri.003G126900		Potri.002G004900		Potri.004G002800		Potri.005G192100		Potri.004G185900		Potri.005G048500		Potri.005G169200		Potri.003G175000		Potri.004G012700		Potri.003G121000		Potri.003G111300		Potri.004G033300		Potri.005G238800		Potri.003G063800		Potri.002G206400		Potri.003G061400
Potri.001G286800		Potri.001G316300	Potri.003G095000_HSF	Potri.010G208800		Potri.010G121600		Potri.002G122300		Potri.005G003200		Potri.002G070600		Potri.005G052400		Potri.002G001400		Potri.003G127800		Potri.002G005000		Potri.004G005700		Potri.005G192600		Potri.004G186800		Potri.005G048700		Potri.005G169700		Potri.003G176700		Potri.004G019400		Potri.003G125300		Potri.003G111500		Potri.004G033600		Potri.005G241800		Potri.003G069500		Potri.002G208400		Potri.003G065800
Potri.001G287500		Potri.001G318500	Potri.004G042600_HSF	Potri.010G210200		Potri.010G123300		Potri.002G126300		Potri.005G011300		Potri.002G078300		Potri.005G054600		Potri.002G004500		Potri.003G130500		Potri.002G005200		Potri.004G009800		Potri.005G193200		Potri.004G186900		Potri.005G049900		Potri.005G181200		Potri.003G177200		Potri.004G019800		Potri.003G128800		Potri.003G123900		Potri.004G037800		Potri.005G244700		Potri.003G070900		Potri.002G223100		Potri.003G070200
Potri.001G287800		Potri.001G318600	Potri.004G168100_bHLH	Potri.010G222600		Potri.010G138000		Potri.002G134400		Potri.005G011800		Potri.002G078600		Potri.005G058800		Potri.002G004900		Potri.003G132500		Potri.002G005700		Potri.004G010900		Potri.005G198200		Potri.004G187200		Potri.005G058200		Potri.005G190800		Potri.003G182900		Potri.004G023100		Potri.003G129100		Potri.003G125100		Potri.004G039200		Potri.006G001800		Potri.003G071000		Potri.002G224100		Potri.003G070600
Potri.001G288600		Potri.001G319500	Potri.004G208700_GRAS	Potri.010G230700		Potri.010G143100		Potri.002G142100		Potri.005G016000		Potri.002G081100		Potri.005G059700		Potri.002G005000		Potri.003G138100		Potri.002G007300		Potri.004G011400		Potri.005G204700		Potri.004G191100		Potri.005G059900		Potri.005G191800		Potri.003G187000		Potri.004G027800		Potri.003G131700		Potri.003G125600		Potri.004G039300		Potri.006G017200		Potri.003G071400		Potri.002G224200		Potri.003G070900
Potri.001G289000		Potri.001G320100	Potri.004G220100_B3	Potri.010G249600		Potri.010G144800		Potri.002G145500		Potri.005G016600		Potri.002G081400		Potri.005G061000		Potri.002G005200		Potri.003G144900		Potri.002G008300		Potri.004G012000		Potri.005G204800		Potri.004G191400		Potri.005G060200		Potri.005G193200		Potri.003G187100		Potri.004G033500		Potri.003G134500		Potri.003G127800		Potri.004G049000		Potri.006G017900		Potri.003G075000		Potri.002G235000		Potri.003G071800
Potri.001G289500		Potri.001G321800	Potri.004G221100_B3	Potri.011G007600		Potri.010G150500		Potri.002G147700		Potri.005G017100		Potri.002G085100		Potri.005G063000		Potri.002G007300		Potri.003G147900		Potri.002G012800		Potri.004G012100		Potri.005G213500		Potri.004G193400		Potri.005G060300		Potri.005G198500		Potri.003G191400		Potri.004G037800		Potri.003G134600		Potri.003G134400		Potri.004G055000		Potri.006G030700		Potri.003G076300		Potri.002G235800		Potri.003G084000
Potri.001G291800		Potri.001G324200	Potri.005G119300_bZIP	Potri.011G025200		Potri.010G150700		Potri.002G151600		Potri.005G028100		Potri.002G087800		Potri.005G063300		Potri.002G008300		Potri.003G156500		Potri.002G013200		Potri.004G015700		Potri.005G214000		Potri.004G197900		Potri.005G061500		Potri.005G211900		Potri.003G195500		Potri.004G049700		Potri.003G138100		Potri.003G134800		Potri.004G056800		Potri.006G040900		Potri.003G085700		Potri.002G248900		Potri.003G092100
Potri.001G291900		Potri.001G325200	Potri.005G192000_Trihelix	Potri.011G026000		Potri.010G150800		Potri.002G155300		Potri.005G037600		Potri.002G088600		Potri.005G074300		Potri.002G012800		Potri.003G157100		Potri.002G016000		Potri.004G019400		Potri.005G218800		Potri.004G198000		Potri.005G075300		Potri.005G212000		Potri.003G199600		Potri.004G058500		Potri.003G140100		Potri.003G139600		Potri.004G059700		Potri.006G048800		Potri.003G089300		Potri.002G251200		Potri.003G094700
Potri.001G293600		Potri.001G326300	Potri.007G035500_B3	Potri.011G028800		Potri.010G167200		Potri.002G156800		Potri.005G039900		Potri.002G088800		Potri.005G077400		Potri.002G013200		Potri.003G167100		Potri.002G016200		Potri.004G019900		Potri.005G235500		Potri.004G198100		Potri.005G081100		Potri.006G005600		Potri.003G200800		Potri.004G059900		Potri.003G140200		Potri.003G142300		Potri.004G065400		Potri.006G081600		Potri.003G092100		Potri.002G254800		Potri.003G097100
Potri.001G294100		Potri.001G327000	Potri.007G043800_HSF	Potri.011G029000		Potri.010G171700		Potri.002G161400		Potri.005G051900		Potri.002G097000		Potri.005G078700		Potri.002G016000		Potri.003G167400		Potri.002G019300		Potri.004G021100		Potri.005G239100		Potri.004G198900		Potri.005G081300		Potri.006G006300		Potri.003G201900		Potri.004G065300		Potri.003G146400		Potri.003G148400		Potri.004G068100		Potri.006G085200		Potri.003G093700		Potri.002G255500		Potri.003G104000
Potri.001G299400		Potri.001G327600	Potri.007G082200_NF-YB	Potri.011G029700		Potri.010G172700		Potri.002G161900		Potri.005G058400		Potri.002G097300		Potri.005G081400		Potri.002G020700		Potri.003G167500		Potri.002G022400		Potri.004G023000		Potri.005G239200		Potri.004G199300		Potri.005G081400		Potri.006G012000		Potri.003G211100		Potri.004G067100		Potri.003G148000		Potri.003G155200		Potri.004G068200		Potri.006G093500		Potri.003G094700		Potri.003G000800		Potri.003G107600
Potri.001G300700		Potri.001G328800	Potri.008G016400_MYB-related	Potri.011G030000		Potri.010G191900		Potri.002G164000		Potri.005G058800		Potri.002G097800		Potri.005G082800		Potri.002G021200		Potri.003G173100		Potri.002G022600		Potri.004G034800		Potri.005G239300		Potri.004G211900		Potri.005G089900		Potri.006G014300		Potri.003G215000		Potri.004G083900		Potri.003G148600		Potri.003G155900		Potri.004G068800		Potri.006G103600		Potri.003G097100		Potri.003G003900		Potri.003G110500
Potri.001G300800		Potri.001G330500	Potri.008G081600_MYB	Potri.011G031400		Potri.010G192400		Potri.002G165000		Potri.005G059700		Potri.002G098000		Potri.005G093600		Potri.002G022400		Potri.003G174700		Potri.002G022700		Potri.004G036600		Potri.005G250700		Potri.004G212200		Potri.005G093600		Potri.006G015000		Potri.003G218000		Potri.004G086700		Potri.003G152500		Potri.003G159400		Potri.004G075400		Potri.006G104800		Potri.003G099400		Potri.003G009000		Potri.003G116300
Potri.001G301800		Potri.001G331700	Potri.008G123100_C2H2	Potri.011G039400		Potri.010G194800		Potri.002G165700		Potri.005G063000		Potri.002G098300		Potri.005G096200		Potri.002G022600		Potri.003G176000		Potri.002G023600		Potri.004G041800		Potri.005G252000		Potri.004G222800		Potri.005G111200		Potri.006G026200		Potri.003G218900		Potri.004G086900		Potri.003G153600		Potri.003G170300		Potri.004G085400		Potri.006G106900		Potri.003G102300		Potri.003G014000		Potri.003G117200
Potri.001G304700		Potri.001G333900	Potri.008G210900_AP2/ERF-ERF	Potri.011G044500		Potri.010G195700		Potri.002G168200		Potri.005G063300		Potri.002G098600		Potri.005G100400		Potri.002G023600		Potri.003G176700		Potri.002G026400		Potri.004G046000		Potri.005G256100		Potri.004G226800		Potri.005G111400		Potri.006G032400		Potri.003G219400		Potri.004G089400		Potri.003G153900		Potri.003G173400		Potri.004G089700		Potri.006G109400		Potri.003G104000		Potri.003G014200		Potri.003G121000
Potri.001G306900		Potri.001G335300	Potri.009G089400_C2H2	Potri.011G058000		Potri.010G196300		Potri.002G170000		Potri.005G064300		Potri.002G098800		Potri.005G103900		Potri.002G025300		Potri.003G183200		Potri.002G026900		Potri.004G065300		Potri.006G006800		Potri.004G231100		Potri.005G112400		Potri.006G036300		Potri.003G223800		Potri.004G089700		Potri.003G154500		Potri.003G173500		Potri.004G090600		Potri.006G122000		Potri.003G110500		Potri.003G020700		Potri.003G128800
Potri.001G307000		Potri.001G335800	Potri.010G129200_AP2/ERF-RAV	Potri.011G058300		Potri.010G210800		Potri.002G170700		Potri.005G071200		Potri.002G099600		Potri.005G107900		Potri.002G026400		Potri.003G200200		Potri.002G027000		Potri.004G067800		Potri.006G014500		Potri.005G004400		Potri.005G119400		Potri.006G042200		Potri.004G001000		Potri.004G093000		Potri.003G157100		Potri.003G173900		Potri.004G095200		Potri.006G131700		Potri.003G111200		Potri.003G025500		Potri.003G129100
Potri.001G307200		Potri.001G339000	Potri.010G197300_HB-BELL	Potri.011G064400		Potri.010G211900		Potri.002G172000		Potri.005G073700		Potri.002G099700		Potri.005G112900		Potri.002G026900		Potri.003G214900		Potri.002G030400		Potri.004G067900		Potri.006G033900		Potri.005G005500		Potri.005G129400		Potri.006G046900		Potri.004G006200		Potri.004G093200		Potri.003G160400		Potri.003G180900		Potri.004G105000		Potri.006G145900		Potri.003G111400		Potri.003G028000		Potri.003G131600
Potri.001G310100		Potri.001G342800	Potri.012G020200_GRAS	Potri.011G102700		Potri.010G213500		Potri.002G176400		Potri.005G078700		Potri.002G102400		Potri.005G113700		Potri.002G030400		Potri.003G215000		Potri.002G033100		Potri.004G070000		Potri.006G044400		Potri.005G006800		Potri.005G131000		Potri.006G053600		Potri.004G010100		Potri.004G095600		Potri.003G161300		Potri.003G188800		Potri.004G114400		Potri.006G164500		Potri.003G116300		Potri.003G045500		Potri.003G131700
Potri.001G310700		Potri.001G348200	Potri.012G039400_MYB	Potri.011G120400		Potri.010G237300		Potri.002G180100		Potri.005G081000		Potri.002G110100		Potri.005G115000		Potri.002G031700		Potri.003G215600		Potri.002G034500		Potri.004G070900		Potri.006G048200		Potri.005G007500		Potri.005G138800		Potri.006G069600		Potri.004G012000		Potri.004G135300		Potri.003G163800		Potri.003G188900		Potri.004G117300		Potri.006G164600		Potri.003G119200		Potri.003G050900		Potri.003G133500
Potri.001G311600		Potri.001G349100	Potri.013G054200_NAC	Potri.011G128800		Potri.011G015500		Potri.002G182500		Potri.005G093600		Potri.002G118200		Potri.005G121800		Potri.002G033100		Potri.003G216600		Potri.002G038400		Potri.004G072500		Potri.006G055500		Potri.005G010300		Potri.005G139000		Potri.006G083900		Potri.004G013500		Potri.004G135500		Potri.003G165700		Potri.003G189100		Potri.004G136700		Potri.006G165000		Potri.003G120600		Potri.003G053900		Potri.003G134500
Potri.001G313000		Potri.001G349600	Potri.013G114900_GRAS	Potri.011G142400		Potri.011G041300		Potri.002G184100		Potri.005G103900		Potri.002G118400		Potri.005G127800		Potri.002G034000		Potri.003G219300		Potri.002G042900		Potri.004G083300		Potri.006G067200		Potri.005G012300		Potri.005G145800		Potri.006G093500		Potri.004G015700		Potri.004G148300		Potri.003G167100		Potri.003G193200		Potri.004G143000		Potri.006G166700		Potri.003G121000		Potri.003G059900		Potri.003G134600
Potri.001G315400		Potri.001G351200	Potri.014G077200_GARP-ARR-B	Potri.011G143400		Potri.011G042600		Potri.002G185100		Potri.005G107900		Potri.002G121100		Potri.005G136700		Potri.002G038400		Potri.003G219800		Potri.002G044300		Potri.004G090600		Potri.006G071200		Potri.005G020000		Potri.005G163000		Potri.006G097800		Potri.004G017500		Potri.004G149800		Potri.003G167800		Potri.003G193500		Potri.004G143200		Potri.006G173700		Potri.003G126800		Potri.003G061400		Potri.003G138100
Potri.001G315900		Potri.001G352100	Potri.014G100800_MYB	Potri.011G153800		Potri.011G049900		Potri.002G185700		Potri.005G108900		Potri.002G122300		Potri.005G136800		Potri.002G041500		Potri.003G223100		Potri.002G049700		Potri.004G097700		Potri.006G088700		Potri.005G021100		Potri.005G170700		Potri.006G104800		Potri.004G029500		Potri.004G150100		Potri.003G176000		Potri.003G207400		Potri.004G148400		Potri.006G178200		Potri.003G128800		Potri.003G062500		Potri.003G140200
Potri.001G317300		Potri.001G353500	Potri.014G111900_WRKY	Potri.011G166200		Potri.011G067500		Potri.002G191900		Potri.005G112900		Potri.002G125900		Potri.005G143800		Potri.002G042300		Potri.004G005700		Potri.002G050400		Potri.004G100400		Potri.006G097500		Potri.005G028100		Potri.005G174000		Potri.006G109400		Potri.004G046200		Potri.004G151700		Potri.003G176200		Potri.003G216100		Potri.004G150800		Potri.006G180600		Potri.003G130900		Potri.003G066400		Potri.003G144900
Potri.001G318400		Potri.001G359000	Potri.015G134300_bHLH	Potri.011G166300		Potri.011G078100		Potri.002G196600		Potri.005G113700		Potri.002G126300		Potri.005G150000		Potri.002G042900		Potri.004G009800		Potri.002G051600		Potri.004G106400		Potri.006G099600		Potri.005G031500		Potri.005G178000		Potri.006G127000		Potri.004G058900		Potri.004G152300		Potri.003G176700		Potri.003G218400		Potri.004G154000		Potri.006G181100		Potri.003G131700		Potri.003G066600		Potri.003G146400
Potri.001G318900		Potri.001G362300	Potri.016G047900_GARP-G2-like	Potri.011G167500		Potri.011G084900		Potri.002G198800		Potri.005G113900		Potri.002G126800		Potri.005G167200		Potri.002G044300		Potri.004G010900		Potri.002G055700		Potri.004G141600		Potri.006G099900		Potri.005G037400		Potri.005G178300		Potri.006G128300		Potri.004G059600		Potri.004G153800		Potri.003G181900		Potri.004G010100		Potri.004G159600		Potri.006G182400		Potri.003G134500		Potri.003G066800		Potri.003G149900
Potri.001G319400		Potri.001G362600	Potri.016G059000_HB-HD-ZIP	Potri.012G014500		Potri.011G096800		Potri.002G199900		Potri.005G115000		Potri.002G132500		Potri.005G178100		Potri.002G044400		Potri.004G011400		Potri.002G056300		Potri.004G144600		Potri.006G102900		Potri.005G037600		Potri.005G182700		Potri.006G129800		Potri.004G062000		Potri.004G155700		Potri.003G187000		Potri.004G015400		Potri.004G172000		Potri.006G198800		Potri.003G138100		Potri.003G067200		Potri.003G151900
Potri.001G322900		Potri.001G364000	Potri.017G086200_NAC	Potri.012G019700		Potri.011G112400		Potri.002G203500		Potri.005G136700		Potri.002G134400		Potri.005G181000		Potri.002G053200		Potri.004G012100		Potri.002G057900		Potri.004G147500		Potri.006G106700		Potri.005G039500		Potri.005G187600		Potri.006G141400		Potri.004G062900		Potri.004G159600		Potri.003G187100		Potri.004G016800		Potri.004G173300		Potri.006G199500		Potri.003G142300		Potri.003G067600		Potri.003G152500
Potri.001G323600		Potri.001G364300	Potri.017G106700_bZIP	Potri.012G033900		Potri.011G118100		Potri.002G205400		Potri.005G142700		Potri.002G142100		Potri.005G181100		Potri.002G053700		Potri.004G013700		Potri.002G062600		Potri.004G147600		Potri.006G112400		Potri.005G055400		Potri.005G202300		Potri.006G171200		Potri.004G067800		Potri.004G159700		Potri.003G191200		Potri.004G030900		Potri.004G187300		Potri.006G203100		Potri.003G142500		Potri.003G071900		Potri.003G152900
Potri.001G323700		Potri.001G364900	Potri.019G031400_NAC	Potri.012G039000		Potri.011G118900		Potri.002G206000		Potri.005G143900		Potri.002G145500		Potri.005G193200		Potri.002G055700		Potri.004G015700		Potri.002G064600		Potri.004G150100		Potri.006G112500		Potri.005G061600		Potri.005G204700		Potri.006G175700		Potri.004G067900		Potri.004G163600		Potri.003G194700		Potri.004G031300		Potri.004G191800		Potri.006G206900		Potri.003G145500		Potri.003G072200		Potri.003G153600
Potri.001G324300		Potri.001G365100	Potri.019G051200_PLATZ	Potri.012G042200		Potri.011G126400		Potri.002G206400		Potri.005G150000		Potri.002G147700		Potri.005G206200		Potri.002G056300		Potri.004G019400		Potri.002G065000		Potri.004G160700		Potri.006G119300		Potri.005G065200		Potri.005G204800		Potri.006G192100		Potri.004G068100		Potri.004G178100		Potri.003G200200		Potri.004G033200		Potri.004G196100		Potri.006G210600		Potri.003G152500		Potri.003G076900		Potri.003G157100
Potri.001G325800		Potri.001G366200	Potri.T143100_C2H2	Potri.012G054900		Potri.011G155600		Potri.002G212800		Potri.005G166300		Potri.002G151600		Potri.005G206900		Potri.002G060500		Potri.004G019700		Potri.002G067300		Potri.004G163600		Potri.006G122900		Potri.005G078200		Potri.005G221000		Potri.006G195700		Potri.004G083800		Potri.004G182100		Potri.003G201700		Potri.004G034100		Potri.004G199900		Potri.006G213100		Potri.003G152900		Potri.003G077800		Potri.003G161300
Potri.001G326400		Potri.001G368000		Potri.012G067200		Potri.012G002700		Potri.002G217600		Potri.005G176800		Potri.002G156800		Potri.005G207100		Potri.002G064600		Potri.004G019900		Potri.002G069400		Potri.004G182100		Potri.006G126400		Potri.005G078300		Potri.005G235500		Potri.006G198800		Potri.004G097700		Potri.004G184700		Potri.003G201900		Potri.004G036600		Potri.004G215400		Potri.006G213300		Potri.003G153900		Potri.003G079900		Potri.003G162000
Potri.001G329500		Potri.001G368100		Potri.012G088400		Potri.012G007200		Potri.002G221100		Potri.005G177700		Potri.002G156900		Potri.005G207600		Potri.002G065000		Potri.004G020600		Potri.002G069700		Potri.004G188400		Potri.006G137000		Potri.005G088200		Potri.005G237000		Potri.006G204400		Potri.004G104800		Potri.004G185000		Potri.003G215000		Potri.004G040600		Potri.005G005200		Potri.006G213500		Potri.003G154500		Potri.003G081500		Potri.003G163800
Potri.001G329600		Potri.001G368900		Potri.012G090900		Potri.012G007300		Potri.002G227300		Potri.005G206200		Potri.002G164000		Potri.005G218400		Potri.002G067300		Potri.004G020700		Potri.002G070100		Potri.004G191100		Potri.006G139200		Potri.005G088700		Potri.005G238400		Potri.006G206900		Potri.004G118600		Potri.004G185100		Potri.003G216600		Potri.004G044300		Potri.005G006100		Potri.006G214700		Potri.003G157100		Potri.003G085300		Potri.003G164200
Potri.001G329900		Potri.001G369100		Potri.012G102400		Potri.012G010800		Potri.002G231500		Potri.005G207100		Potri.002G165000		Potri.005G218800		Potri.002G069400		Potri.004G021100		Potri.002G070500		Potri.004G191300		Potri.006G147300		Potri.005G089000		Potri.005G239100		Potri.006G213100		Potri.004G119600		Potri.004G188400		Potri.003G218800		Potri.004G052200		Potri.005G013600		Potri.006G217300		Potri.003G161300		Potri.003G092600		Potri.003G173100
Potri.001G331100		Potri.001G373900		Potri.012G105300		Potri.012G016100		Potri.002G231900		Potri.005G207600		Potri.002G165700		Potri.005G221000		Potri.002G069700		Potri.004G026700		Potri.002G072000		Potri.004G191800		Potri.006G151600		Potri.005G089800		Potri.005G239200		Potri.006G217000		Potri.004G120100		Potri.004G191800		Potri.003G219200		Potri.004G058900		Potri.005G021300		Potri.006G252200		Potri.003G161700		Potri.003G095700		Potri.003G173300
Potri.001G333100		Potri.001G375200		Potri.012G117100		Potri.012G022300		Potri.002G235200		Potri.005G213500		Potri.002G168200		Potri.005G230200		Potri.002G070100		Potri.004G037000		Potri.002G072100		Potri.004G195100		Potri.006G155000		Potri.005G096200		Potri.005G239300		Potri.006G217300		Potri.004G136600		Potri.004G196700		Potri.004G006200		Potri.004G065300		Potri.005G031900		Potri.006G267200		Potri.003G163800		Potri.003G101200		Potri.003G175000
Potri.001G334800		Potri.001G379100		Potri.012G118600		Potri.012G050100		Potri.002G235800		Potri.005G218800		Potri.002G170000		Potri.005G232300		Potri.002G070500		Potri.004G039200		Potri.002G076200		Potri.004G196700		Potri.006G169600		Potri.005G097900		Potri.005G244100		Potri.006G232900		Potri.004G136700		Potri.004G197600		Potri.004G012000		Potri.004G067400		Potri.005G033500		Potri.006G267300		Potri.003G167100		Potri.003G103900		Potri.003G176200
Potri.001G335200		Potri.001G382100		Potri.012G121200		Potri.012G071500		Potri.002G236500		Potri.005G221000		Potri.002G170300		Potri.005G238800		Potri.002G072000		Potri.004G046000		Potri.002G079500		Potri.004G197100		Potri.006G178500		Potri.005G098700		Potri.005G245300		Potri.006G248500		Potri.004G137600		Potri.004G199900		Potri.004G012200		Potri.004G067600		Potri.005G038800		Potri.006G272600		Potri.003G167800		Potri.003G115200		Potri.003G176700
Potri.001G336200		Potri.001G382400		Potri.012G122100		Potri.012G082800		Potri.002G237400		Potri.005G235500		Potri.002G170700		Potri.005G239200		Potri.002G072100		Potri.004G060700		Potri.002G080500		Potri.004G208100		Potri.006G186200		Potri.005G109600		Potri.005G249000		Potri.006G252200		Potri.004G138200		Potri.004G202500		Potri.004G012500		Potri.004G069600		Potri.005G043400		Potri.007G001200		Potri.003G168200		Potri.003G119400		Potri.003G177200
Potri.001G339100		Potri.001G383100		Potri.012G122400		Potri.012G085800		Potri.002G243500		Potri.005G239200		Potri.002G176400		Potri.005G239300		Potri.002G073000		Potri.004G065300		Potri.002G081500		Potri.004G210400		Potri.006G193300		Potri.005G129800		Potri.005G252300		Potri.006G267200		Potri.004G138400		Potri.004G208100		Potri.004G012700		Potri.004G082000		Potri.005G045900		Potri.007G008500		Potri.003G173100		Potri.003G121900		Potri.003G187000
Potri.001G339200		Potri.001G383400		Potri.012G127900		Potri.012G102100		Potri.002G250900		Potri.005G239300		Potri.002G180100		Potri.005G244700		Potri.002G074800		Potri.004G067100		Potri.002G082200		Potri.004G211600		Potri.006G200100		Potri.005G131500		Potri.006G000900		Potri.007G002400		Potri.004G141600		Potri.004G218400		Potri.004G013900		Potri.004G100400		Potri.005G046600		Potri.007G020800		Potri.003G181900		Potri.003G125100		Potri.003G187100
Potri.001G339500		Potri.001G383600		Potri.012G140800		Potri.012G105600		Potri.002G254800		Potri.005G244700		Potri.002G182500		Potri.005G249500		Potri.002G079500		Potri.004G067900		Potri.002G082900		Potri.004G212800		Potri.006G204000		Potri.005G141200		Potri.006G001300		Potri.007G008500		Potri.004G142100		Potri.004G230000		Potri.004G019800		Potri.004G112600		Potri.005G046800		Potri.007G021300		Potri.003G183700		Potri.003G134400		Potri.003G191400
Potri.001G339900		Potri.001G388600		Potri.013G007900		Potri.012G113500		Potri.002G258700		Potri.005G254100		Potri.002G185100		Potri.005G254100		Potri.002G080500		Potri.004G068100		Potri.002G083000		Potri.004G215000		Potri.006G204300		Potri.005G150800		Potri.006G006800		Potri.007G011200		Potri.004G162700		Potri.004G233000		Potri.004G020500		Potri.004G122800		Potri.005G048100		Potri.007G041400		Potri.003G187000		Potri.003G134800		Potri.003G194700
Potri.001G340600		Potri.001G389800		Potri.013G012300		Potri.012G114300		Potri.002G260800		Potri.005G255500		Potri.002G185800		Potri.005G256600		Potri.002G082200		Potri.004G068200		Potri.002G083200		Potri.004G221800		Potri.006G210000		Potri.005G169700		Potri.006G012600		Potri.007G021200		Potri.004G162800		Potri.005G002600		Potri.004G020600		Potri.004G135700		Potri.005G048400		Potri.007G045000		Potri.003G187100		Potri.003G135400		Potri.003G197400
Potri.001G346100		Potri.001G391100		Potri.013G014400		Potri.012G131800		Potri.002G261400		Potri.005G256600		Potri.002G186500		Potri.006G001800		Potri.002G083200		Potri.004G068800		Potri.002G083500		Potri.004G227400		Potri.006G239400		Potri.005G181100		Potri.006G026500		Potri.007G021300		Potri.004G172400		Potri.005G004200		Potri.004G021100		Potri.004G138100		Potri.005G048700		Potri.007G050300		Potri.003G191200		Potri.003G145000		Potri.003G199600
Potri.001G347400		Potri.001G393200		Potri.013G025800		Potri.013G000500		Potri.003G003900		Potri.006G008200		Potri.002G191900		Potri.006G006100		Potri.002G083500		Potri.004G069000		Potri.002G088500		Potri.004G230200		Potri.006G247700		Potri.005G187500		Potri.006G027300		Potri.007G025900		Potri.004G172800		Potri.005G015300		Potri.004G031500		Potri.004G138400		Potri.005G049900		Potri.007G075200		Potri.003G200100		Potri.003G148400		Potri.003G200800
Potri.001G348800		Potri.001G396900		Potri.013G026300		Potri.013G005800		Potri.003G009000		Potri.006G017500		Potri.002G198800		Potri.006G017500		Potri.002G088500		Potri.004G070000		Potri.002G089000		Potri.004G236500		Potri.006G252600		Potri.005G204300		Potri.006G027400		Potri.007G031900		Potri.004G177400		Potri.005G016600		Potri.004G033300		Potri.004G144600		Potri.005G058200		Potri.007G075700		Potri.003G200200		Potri.003G150000		Potri.003G201900
Potri.001G350600		Potri.001G402100		Potri.013G045700		Potri.013G005900		Potri.003G018800		Potri.006G019200		Potri.002G199900		Potri.006G017900		Potri.002G089000		Potri.004G070900		Potri.002G092400		Potri.005G000700		Potri.006G254300		Potri.005G210000		Potri.006G029900		Potri.007G036300		Potri.004G179300		Potri.005G021500		Potri.004G033600		Potri.004G153200		Potri.005G059900		Potri.007G075800		Potri.003G201700		Potri.003G152000		Potri.003G205400
Potri.001G350900		Potri.001G402600		Potri.013G061900		Potri.013G011700		Potri.003G062500		Potri.006G033900		Potri.002G203500		Potri.006G027400		Potri.002G092100		Potri.004G072500		Potri.002G094500		Potri.005G001000		Potri.006G266600		Potri.005G213200		Potri.006G037800		Potri.007G037300		Potri.004G184000		Potri.005G024800		Potri.004G037800		Potri.004G166900		Potri.005G060200		Potri.007G090900		Potri.003G201900		Potri.003G152300		Potri.003G211200
Potri.001G352500		Potri.001G402900		Potri.013G106200		Potri.013G012200		Potri.003G070000		Potri.006G039200		Potri.002G205400		Potri.006G044400		Potri.002G092200		Potri.004G075400		Potri.002G096200		Potri.005G004200		Potri.006G269900		Potri.005G224600		Potri.006G044400		Potri.007G038300		Potri.004G185900		Potri.005G031900		Potri.004G039200		Potri.004G167900		Potri.005G060300		Potri.007G096500		Potri.003G207600		Potri.003G170300		Potri.003G215000
Potri.001G355500		Potri.001G403200		Potri.013G120200		Potri.013G014500		Potri.003G072200		Potri.006G044400		Potri.002G207500		Potri.006G055500		Potri.002G092400		Potri.004G083300		Potri.002G098800		Potri.005G004600		Potri.006G271600		Potri.005G232300		Potri.006G055500		Potri.007G042900		Potri.004G186700		Potri.005G039900		Potri.004G039300		Potri.004G172300		Potri.005G061500		Potri.007G098800		Potri.003G212100		Potri.003G193200		Potri.003G218900
Potri.001G360500		Potri.001G405100		Potri.014G000800		Potri.013G041600		Potri.003G074300		Potri.006G055500		Potri.002G212800		Potri.006G055900		Potri.002G094500		Potri.004G084600		Potri.002G101200		Potri.005G014100		Potri.006G272100		Potri.005G238800		Potri.006G065500		Potri.007G044500		Potri.004G186800		Potri.005G070900		Potri.004G045300		Potri.004G173400		Potri.005G069200		Potri.007G103400		Potri.003G215000		Potri.003G193500		Potri.003G219200
Potri.001G362200		Potri.001G406200		Potri.014G001400		Potri.013G055000		Potri.003G077800		Potri.006G055900		Potri.002G217600		Potri.006G057500		Potri.002G096200		Potri.004G090600		Potri.002G104600		Potri.005G014300		Potri.006G272600		Potri.005G242600		Potri.006G072300		Potri.007G044800		Potri.004G191100		Potri.005G071300		Potri.004G047100		Potri.004G177200		Potri.005G070900		Potri.007G120700		Potri.003G216600		Potri.003G199600		Potri.003G219400
Potri.001G366300		Potri.001G407800		Potri.014G009400		Potri.013G066400		Potri.003G079600		Potri.006G057500		Potri.002G221100		Potri.006G058000		Potri.002G098400		Potri.004G106400		Potri.002G105900		Potri.005G021300		Potri.006G273500		Potri.005G247200		Potri.006G097500		Potri.007G052300		Potri.004G191400		Potri.005G073800		Potri.004G048400		Potri.004G185300		Potri.005G073700		Potri.007G133100		Potri.003G220900		Potri.003G200800		Potri.003G223100
Potri.001G366700		Potri.001G408400		Potri.014G011700		Potri.013G066500		Potri.003G088300		Potri.006G059200		Potri.002G227300		Potri.006G059200		Potri.002G098800		Potri.004G141600		Potri.002G107700		Potri.005G028000		Potri.006G275700		Potri.005G249400		Potri.006G099500		Potri.007G069000		Potri.004G193700		Potri.005G076100		Potri.004G049000		Potri.004G187100		Potri.005G077200		Potri.007G140500		Potri.004G006200		Potri.003G216100		Potri.003G223800
Potri.001G370000		Potri.001G409600		Potri.014G026700		Potri.013G087000		Potri.003G088700		Potri.006G062700		Potri.002G231900		Potri.006G064600		Potri.002G100500		Potri.004G144600		Potri.002G107800		Potri.005G029200		Potri.007G011200		Potri.005G259300		Potri.006G099900		Potri.007G072100		Potri.004G197800		Potri.005G078900		Potri.004G055000		Potri.004G188800		Potri.005G081000		Potri.007G141400		Potri.004G010100		Potri.003G218400		Potri.004G014000
Potri.001G372900		Potri.001G411100		Potri.014G028400		Potri.013G153800		Potri.003G090100		Potri.006G067200		Potri.002G234100		Potri.006G067200		Potri.002G101200		Potri.004G147500		Potri.002G108600		Potri.005G035300		Potri.007G017100		Potri.006G001800		Potri.006G102900		Potri.007G075200		Potri.004G197900		Potri.005G087400		Potri.004G059700		Potri.004G218500		Potri.005G081100		Potri.007G143600		Potri.004G012000		Potri.003G219400		Potri.004G019900
Potri.001G377900		Potri.001G412000		Potri.014G036200		Potri.014G020500		Potri.003G091400		Potri.006G084700		Potri.002G234300		Potri.006G084400		Potri.002G102500		Potri.004G147600		Potri.002G110000		Potri.005G038100		Potri.007G030500		Potri.006G041800		Potri.006G106800		Potri.007G075700		Potri.004G198000		Potri.005G092200		Potri.004G061300		Potri.004G221800		Potri.005G093600		Potri.007G147000		Potri.004G012400		Potri.003G223100		Potri.004G033600
Potri.001G379000		Potri.001G412200		Potri.014G037600		Potri.014G020600		Potri.003G091700		Potri.006G087700		Potri.002G235200		Potri.006G085200		Potri.002G105900		Potri.004G149100		Potri.002G110300		Potri.005G042700		Potri.007G032300		Potri.006G048800		Potri.006G107100		Potri.007G075800		Potri.004G198900		Potri.005G092400		Potri.004G061900		Potri.004G231100		Potri.005G108900		Potri.008G000700		Potri.004G013900		Potri.004G007700		Potri.004G045300
Potri.001G380400		Potri.001G413900		Potri.014G037700		Potri.014G022900		Potri.003G092600		Potri.006G092700		Potri.002G236500		Potri.006G087700		Potri.002G107700		Potri.004G150100		Potri.002G112900		Potri.005G043700		Potri.007G034700		Potri.006G051700		Potri.006G116900		Potri.007G089100		Potri.004G207600		Potri.005G092800		Potri.004G065400		Potri.004G235100		Potri.005G109200		Potri.008G002400		Potri.004G014800		Potri.004G007800		Potri.004G049000
Potri.001G380500		Potri.001G415300		Potri.014G053700		Potri.014G024300		Potri.003G092700		Potri.006G093400		Potri.002G242700		Potri.006G092700		Potri.002G108600		Potri.004G154000		Potri.002G114300		Potri.005G067500		Potri.007G053400		Potri.006G052100		Potri.006G119300		Potri.007G096500		Potri.004G222800		Potri.005G100400		Potri.004G068100		Potri.005G000800		Potri.005G111200		Potri.008G003600		Potri.004G015700		Potri.004G012100		Potri.004G056800
Potri.001G380600		Potri.001G415500		Potri.014G053900		Potri.014G026300		Potri.003G093700		Potri.006G094100		Potri.002G243500		Potri.006G103300		Potri.002G110000		Potri.004G157300		Potri.002G115400		Potri.005G068900		Potri.007G076600		Potri.006G056100		Potri.006G121900		Potri.007G113900		Potri.004G226800		Potri.005G100600		Potri.004G068200		Potri.005G005500		Potri.005G112400		Potri.008G005500		Potri.004G020500		Potri.004G016800		Potri.004G059600
Potri.001G384800		Potri.001G416000		Potri.014G067100		Potri.014G037300		Potri.003G095100		Potri.006G115500		Potri.002G247600		Potri.006G115500		Potri.002G112000		Potri.004G160700		Potri.002G116500		Potri.005G073300		Potri.007G083400		Potri.006G081600		Potri.006G136700		Potri.007G114400		Potri.004G228900		Potri.005G107800		Potri.004G068800		Potri.005G006800		Potri.005G112700		Potri.008G017100		Potri.004G020600		Potri.004G023100		Potri.004G061900
Potri.001G385400		Potri.001G423800		Potri.014G069900		Potri.014G037500		Potri.003G097100		Potri.006G121900		Potri.002G250900		Potri.006G121900		Potri.002G112900		Potri.004G163600		Potri.002G117100		Potri.005G073800		Potri.007G095700		Potri.006G087100		Potri.006G137000		Potri.007G114600		Potri.004G231100		Potri.005G108300		Potri.004G069000		Potri.005G022500		Potri.005G117500		Potri.008G023700		Potri.004G020700		Potri.004G034400		Potri.004G062000
Potri.001G387400		Potri.001G431300		Potri.014G074500		Potri.014G041500		Potri.003G099000		Potri.006G137500		Potri.002G258700		Potri.006G122900		Potri.002G114300		Potri.004G171300		Potri.002G122700		Potri.005G078100		Potri.007G097400		Potri.006G087500		Potri.006G137200		Potri.007G120700		Potri.005G001000		Potri.005G116100		Potri.004G075400		Potri.005G026500		Potri.005G128300		Potri.008G023900		Potri.004G021000		Potri.004G039700		Potri.004G063000
Potri.001G389300		Potri.001G431800		Potri.014G077900		Potri.014G058000		Potri.003G103100		Potri.006G137800		Potri.002G260800		Potri.006G128200		Potri.002G116500		Potri.004G184700		Potri.002G124600		Potri.005G079600		Potri.007G097900		Potri.006G095700		Potri.006G137300		Potri.007G130200		Potri.005G004400		Potri.005G118700		Potri.004G089700		Potri.005G037400		Potri.005G129400		Potri.008G024800		Potri.004G031500		Potri.004G040600		Potri.004G068100
Potri.001G390800		Potri.001G432400		Potri.014G078600		Potri.014G095600		Potri.003G104000		Potri.006G141400		Potri.002G261400		Potri.006G137500		Potri.002G117100		Potri.004G191100		Potri.002G128100		Potri.005G084200		Potri.007G103500		Potri.006G096600		Potri.006G142100		Potri.007G133700		Potri.005G007500		Potri.005G119200		Potri.004G094000		Potri.005G040700		Potri.005G131000		Potri.008G033200		Potri.004G032900		Potri.004G044300		Potri.004G068200
Potri.001G393700		Potri.001G437200		Potri.014G095000		Potri.014G103300		Potri.003G105500		Potri.006G142600		Potri.003G003200		Potri.006G141400		Potri.002G119700		Potri.004G191300		Potri.002G128400		Potri.005G085700		Potri.007G104800		Potri.006G097000		Potri.006G144200		Potri.007G137000		Potri.005G010300		Potri.005G123600		Potri.004G095200		Potri.005G052400		Potri.005G150400		Potri.008G053500		Potri.004G033600		Potri.004G053500		Potri.004G068800
Potri.001G394400		Potri.001G437400		Potri.014G122200		Potri.014G103400		Potri.003G113100		Potri.006G144000		Potri.003G003300		Potri.006G142600		Potri.002G120700		Potri.004G191400		Potri.002G128500		Potri.005G089000		Potri.007G105800		Potri.006G104800		Potri.006G144500		Potri.007G139600		Potri.005G012300		Potri.005G125700		Potri.004G111400		Potri.005G053300		Potri.005G166700		Potri.008G060200		Potri.004G039300		Potri.004G058300		Potri.004G069000
Potri.001G395200		Potri.001G438400		Potri.014G182000		Potri.014G115700		Potri.003G113900		Potri.006G147300		Potri.003G008600		Potri.006G165600		Potri.002G122800		Potri.004G191800		Potri.002G130300		Potri.005G089800		Potri.007G106300		Potri.006G106900		Potri.006G147300		Potri.007G140500		Potri.005G021100		Potri.005G138400		Potri.004G114300		Potri.005G061000		Potri.005G177700		Potri.008G061700		Potri.004G045300		Potri.004G067400		Potri.004G087600
Potri.001G395400		Potri.001G438800		Potri.015G003200		Potri.014G116800		Potri.003G115200		Potri.006G152200		Potri.003G017400		Potri.006G165800		Potri.002G122900		Potri.004G195100		Potri.002G131900		Potri.005G098700		Potri.007G107600		Potri.006G108600		Potri.006G151600		Potri.007G141400		Potri.005G022500		Potri.005G138500		Potri.004G114400		Potri.005G069800		Potri.005G187600		Potri.008G062400		Potri.004G047100		Potri.004G067600		Potri.004G095200
Potri.001G395700		Potri.001G439100		Potri.015G003500		Potri.014G118400		Potri.003G121900		Potri.006G165600		Potri.003G018000		Potri.006G166700		Potri.002G124600		Potri.004G196700		Potri.002G132000		Potri.005G100400		Potri.007G108400		Potri.006G109400		Potri.006G165700		Potri.008G000700		Potri.005G031500		Potri.005G139300		Potri.004G117300		Potri.005G072600		Potri.005G192100		Potri.008G062500		Potri.004G049000		Potri.004G074000		Potri.004G095700
Potri.001G395900		Potri.001G440900		Potri.015G008800		Potri.014G134200		Potri.003G122000		Potri.006G168600		Potri.003G018800		Potri.006G166900		Potri.002G128100		Potri.004G197100		Potri.002G132500		Potri.005G100600		Potri.007G108500		Potri.006G117200		Potri.006G186200		Potri.008G002400		Potri.005G039500		Potri.005G150000		Potri.004G127700		Potri.005G078200		Potri.005G194200		Potri.008G065000		Potri.004G054100		Potri.004G074200		Potri.004G109200
Potri.001G398800		Potri.001G445200		Potri.015G009100		Potri.014G149700		Potri.003G122800		Potri.006G170900		Potri.003G042300		Potri.006G168600		Potri.002G128400		Potri.004G208100		Potri.002G132900		Potri.005G107300		Potri.007G108600		Potri.006G120400		Potri.006G193300		Potri.008G003600		Potri.005G043600		Potri.005G160300		Potri.004G130200		Potri.005G078700		Potri.005G202300		Potri.008G068000		Potri.004G055000		Potri.004G082000		Potri.004G117300
Potri.001G399600		Potri.001G446400		Potri.015G011400		Potri.015G000500		Potri.003G125100		Potri.006G171200		Potri.003G053300		Potri.006G170900		Potri.002G128500		Potri.004G208300		Potri.002G134300		Potri.005G112700		Potri.007G122000		Potri.006G122000		Potri.006G196800		Potri.008G005500		Potri.005G048700		Potri.005G163900		Potri.004G136000		Potri.005G080900		Potri.005G204700		Potri.008G083600		Potri.004G056800		Potri.004G093000		Potri.004G118600
Potri.001G401300		Potri.001G446900		Potri.015G024200		Potri.015G002800		Potri.003G131600		Potri.006G171300		Potri.003G070000		Potri.006G171200		Potri.002G130700		Potri.004G210400		Potri.002G138200		Potri.005G113100		Potri.007G122100		Potri.006G129200		Potri.006G220300		Potri.008G007800		Potri.005G053300		Potri.005G164000		Potri.004G136600		Potri.005G081000		Potri.005G204800		Potri.008G086500		Potri.004G061900		Potri.004G095600		Potri.004G138200
Potri.001G401800		Potri.001G447200		Potri.015G029400		Potri.015G003800		Potri.003G131900		Potri.006G180100		Potri.003G071800		Potri.006G171300		Potri.002G131500		Potri.004G211600		Potri.002G147100		Potri.005G113300		Potri.007G133100		Potri.006G131000		Potri.006G227300		Potri.008G023700		Potri.005G054900		Potri.005G167200		Potri.004G136700		Potri.005G084200		Potri.005G206200		Potri.008G088300		Potri.004G090600		Potri.004G100400		Potri.004G140200
Potri.001G403300		Potri.001G449500		Potri.015G034800		Potri.015G003900		Potri.003G132200		Potri.006G180300		Potri.003G073400		Potri.006G177100		Potri.002G131900		Potri.004G212800		Potri.002G148000		Potri.005G119400		Potri.007G134000		Potri.006G135200		Potri.006G235100		Potri.008G023900		Potri.005G058200		Potri.005G169200		Potri.004G137500		Potri.005G085600		Potri.005G213500		Potri.008G093900		Potri.004G098800		Potri.004G112800		Potri.004G143000
Potri.001G404700		Potri.001G450600		Potri.015G041900		Potri.015G006000		Potri.003G134400		Potri.006G204000		Potri.003G074300		Potri.006G178200		Potri.002G132000		Potri.004G215000		Potri.002G150600		Potri.005G120400		Potri.007G134800		Potri.006G142600		Potri.006G239800		Potri.008G024800		Potri.005G060000		Potri.005G170600		Potri.004G140200		Potri.005G088200		Potri.005G213900		Potri.008G095900		Potri.004G100000		Potri.004G122900		Potri.004G148400
Potri.001G405700		Potri.001G451100		Potri.015G042300		Potri.015G017100		Potri.003G135400		Potri.006G204200		Potri.003G075000		Potri.006G180100		Potri.002G132100		Potri.004G227200		Potri.002G153300		Potri.005G125700		Potri.007G135800		Potri.006G145900		Potri.006G244300		Potri.008G032500		Potri.005G060200		Potri.005G190100		Potri.004G143000		Potri.005G088700		Potri.005G228800		Potri.008G099100		Potri.004G114400		Potri.004G138400		Potri.004G150800
Potri.001G406600		Potri.001G451300		Potri.015G045300		Potri.015G019800		Potri.003G136200		Potri.006G208400		Potri.003G077800		Potri.006G195300		Potri.002G132900		Potri.004G227400		Potri.002G156300		Potri.005G133600		Potri.007G146900		Potri.006G154500		Potri.006G248000		Potri.008G032900		Potri.005G060300		Potri.005G191800		Potri.004G148400		Potri.005G089000		Potri.005G232500		Potri.008G109200		Potri.004G117300		Potri.004G143500		Potri.004G160400
Potri.001G407100		Potri.001G454300		Potri.015G049700		Potri.015G020300		Potri.003G140200		Potri.006G209700		Potri.003G088700		Potri.006G209700		Potri.002G134700		Potri.004G230200		Potri.002G159800		Potri.005G136300		Potri.008G009300		Potri.006G159000		Potri.006G250100		Potri.008G033900		Potri.005G061600		Potri.005G192100		Potri.004G150800		Potri.005G089800		Potri.005G235500		Potri.008G116100		Potri.004G119600		Potri.004G144600		Potri.004G162700
Potri.001G409100		Potri.001G454600		Potri.015G060200		Potri.015G025700		Potri.003G140900		Potri.006G210000		Potri.003G090100		Potri.006G210600		Potri.002G135200		Potri.004G234900		Potri.002G162300		Potri.005G136700		Potri.008G012300		Potri.006G164500		Potri.006G252600		Potri.008G051800		Potri.005G065200		Potri.005G193200		Potri.004G152300		Potri.005G095600		Potri.005G239100		Potri.008G118800		Potri.004G120000		Potri.004G149800		Potri.004G162800
Potri.001G409400		Potri.001G456400		Potri.015G068200		Potri.015G044400		Potri.003G144100		Potri.006G213300		Potri.003G091400		Potri.006G212000		Potri.002G136100		Potri.005G001000		Potri.002G165700		Potri.005G138400		Potri.008G012700		Potri.006G164600		Potri.006G271600		Potri.008G053500		Potri.005G067100		Potri.005G197500		Potri.004G154000		Potri.005G096200		Potri.005G239300		Potri.008G121700		Potri.004G129400		Potri.004G151000		Potri.004G172400
Potri.001G412100		Potri.001G457000		Potri.015G078200		Potri.015G060300		Potri.003G146800		Potri.006G220800		Potri.003G091700		Potri.006G213300		Potri.002G138200		Potri.005G002500		Potri.002G167300		Potri.005G138500		Potri.008G013400		Potri.006G165000		Potri.006G273800		Potri.008G055600		Potri.005G075300		Potri.005G201300		Potri.004G159600		Potri.005G097900		Potri.005G256100		Potri.008G138600		Potri.004G136000		Potri.004G163300		Potri.004G172800
Potri.001G413400		Potri.001G460400		Potri.015G087400		Potri.015G065700		Potri.003G147900		Potri.006G222300		Potri.003G092700		Potri.006G215700		Potri.002G147000		Potri.005G003100		Potri.002G168300		Potri.005G167800		Potri.008G049100		Potri.006G173700		Potri.006G275800		Potri.008G057100		Potri.005G077700		Potri.005G203000		Potri.004G172000		Potri.005G098700		Potri.006G000900		Potri.008G144500		Potri.004G136600		Potri.004G164300		Potri.004G173900
Potri.001G414200		Potri.001G464800		Potri.015G087500		Potri.015G067400		Potri.003G148000		Potri.006G234400		Potri.003G093700		Potri.006G221600		Potri.002G147100		Potri.005G004600		Potri.002G175600		Potri.005G168400		Potri.008G051500		Potri.006G180600		Potri.006G276500		Potri.008G058200		Potri.005G078200		Potri.005G207100		Potri.004G173300		Potri.005G100400		Potri.006G007900		Potri.008G152100		Potri.004G136700		Potri.004G166900		Potri.004G175500
Potri.001G414700		Potri.001G466100		Potri.015G087600		Potri.015G072000		Potri.003G152000		Potri.006G254200		Potri.003G094700		Potri.006G222300		Potri.002G148000		Potri.005G013600		Potri.002G175700		Potri.005G170600		Potri.008G055900		Potri.006G181100		Potri.007G010200		Potri.008G064000		Potri.005G081100		Potri.005G211900		Potri.004G181200		Potri.005G101600		Potri.006G010200		Potri.008G164600		Potri.004G138100		Potri.004G167900		Potri.004G181200
Potri.001G415400		Potri.001G466500		Potri.015G088400		Potri.015G074200		Potri.003G152200		Potri.006G266200		Potri.003G095100		Potri.006G234400		Potri.002G148400		Potri.005G014100		Potri.002G177500		Potri.005G171400		Potri.008G061600		Potri.006G181900		Potri.007G016800		Potri.008G065000		Potri.005G085300		Potri.005G212000		Potri.004G184000		Potri.005G103900		Potri.006G010300		Potri.008G168700		Potri.004G139700		Potri.004G172300		Potri.004G185900
Potri.001G416300		Potri.001G467700		Potri.015G127900		Potri.015G086400		Potri.003G152300		Potri.006G276400		Potri.003G097100		Potri.006G241400		Potri.002G153300		Potri.005G014300		Potri.002G178300		Potri.005G174400		Potri.008G064300		Potri.006G182400		Potri.007G030500		Potri.008G086500		Potri.005G086300		Potri.005G213500		Potri.004G189000		Potri.005G112300		Potri.006G019100		Potri.008G168900		Potri.004G142100		Potri.004G173400		Potri.004G189800
Potri.001G416800		Potri.001G468800		Potri.015G137400		Potri.015G096200		Potri.003G153800		Potri.007G027400		Potri.003G100200		Potri.006G252200		Potri.002G155300		Potri.005G021300		Potri.002G178900		Potri.005G174800		Potri.008G069500		Potri.006G191100		Potri.007G034700		Potri.008G088300		Potri.005G106400		Potri.005G214000		Potri.004G191800		Potri.005G114100		Potri.006G019200		Potri.008G189800		Potri.004G142600		Potri.004G175500		Potri.004G190500
Potri.001G420900		Potri.001G469600		Potri.015G137500		Potri.015G101500		Potri.003G154400		Potri.007G027900		Potri.003G100300		Potri.006G264100		Potri.002G156300		Potri.005G027600		Potri.002G180400		Potri.005G181500		Potri.008G075200		Potri.006G201300		Potri.007G036500		Potri.008G093900		Potri.005G109600		Potri.005G228700		Potri.004G200400		Potri.005G127800		Potri.006G019300		Potri.008G192700		Potri.004G150800		Potri.004G179100		Potri.004G191100
Potri.001G422700		Potri.001G470400		Potri.015G143600		Potri.015G108500		Potri.003G158600		Potri.007G033700		Potri.003G103100		Potri.006G266200		Potri.002G159800		Potri.005G029200		Potri.002G182100		Potri.005G183800		Potri.008G079100		Potri.006G202600		Potri.007G038500		Potri.008G095900		Potri.005G116200		Potri.005G229500		Potri.004G202000		Potri.005G131500		Potri.006G023700		Potri.008G193400		Potri.004G154000		Potri.004G179500		Potri.004G191400
Potri.001G422800		Potri.001G471100		Potri.015G145500		Potri.015G117900		Potri.003G160400		Potri.007G036800		Potri.003G104000		Potri.006G272800		Potri.002G161900		Potri.005G029600		Potri.002G185300		Potri.005G184000		Potri.008G079400		Potri.006G206900		Potri.007G051400		Potri.008G099100		Potri.005G128200		Potri.005G237600		Potri.004G202200		Potri.005G135300		Potri.006G026500		Potri.008G194600		Potri.004G172000		Potri.004G181700		Potri.004G193900
Potri.001G422900		Potri.002G002100		Potri.016G001500		Potri.016G006500		Potri.003G165100		Potri.007G041500		Potri.003G107500		Potri.006G276400		Potri.002G162300		Potri.005G029800		Potri.002G186400		Potri.005G191800		Potri.008G082500		Potri.006G210600		Potri.007G074400		Potri.008G099800		Potri.005G129800		Potri.005G250700		Potri.004G215400		Potri.005G149400		Potri.006G029900		Potri.008G196500		Potri.004G181200		Potri.004G185300		Potri.004G197800
Potri.001G427500		Potri.002G002300		Potri.016G002900		Potri.016G007400		Potri.003G165200		Potri.007G053400		Potri.003G110500		Potri.007G006500		Potri.002G165700		Potri.005G032100		Potri.002G190800		Potri.005G210300		Potri.008G082800		Potri.006G213100		Potri.007G082600		Potri.008G103700		Potri.005G131500		Potri.005G252000		Potri.004G215600		Potri.005G150200		Potri.006G033900		Potri.009G007600		Potri.004G184000		Potri.004G187100		Potri.004G197900
Potri.001G428100		Potri.002G004300		Potri.016G015300		Potri.016G013000		Potri.003G165600		Potri.007G057200		Potri.003G111400		Potri.007G006800		Potri.002G167300		Potri.005G032500		Potri.002G192200		Potri.005G216400		Potri.008G085000		Potri.006G214300		Potri.007G101700		Potri.008G108400		Potri.005G136200		Potri.005G256100		Potri.004G215700		Potri.005G157800		Potri.006G044400		Potri.009G010800		Potri.004G189000		Potri.004G193400		Potri.004G198000
Potri.001G429100		Potri.002G006400		Potri.016G015600		Potri.016G017200		Potri.003G173100		Potri.007G071300		Potri.003G112200		Potri.007G011200		Potri.002G175600		Potri.005G035300		Potri.002G193400		Potri.005G223500		Potri.008G086700		Potri.006G214700		Potri.007G104800		Potri.008G109200		Potri.005G138300		Potri.006G005600		Potri.004G223300		Potri.005G167800		Potri.006G054900		Potri.009G013900		Potri.004G190500		Potri.004G197600		Potri.004G198100
Potri.001G430100		Potri.002G007000		Potri.016G024500		Potri.016G041300		Potri.003G175800		Potri.007G074300		Potri.003G113300		Potri.007G012500		Potri.002G180400		Potri.005G036300		Potri.002G195400		Potri.005G223600		Potri.008G086800		Potri.006G248000		Potri.007G108400		Potri.008G114500		Potri.005G141200		Potri.006G007000		Potri.004G234900		Potri.005G169200		Potri.006G055500		Potri.009G020400		Potri.004G191800		Potri.004G198400		Potri.004G198800
Potri.001G430300		Potri.002G007400		Potri.016G027700		Potri.016G056800		Potri.003G176700		Potri.007G082300		Potri.003G116300		Potri.007G033700		Potri.002G182100		Potri.005G036900		Potri.002G196100		Potri.005G233400		Potri.008G089100		Potri.007G007000		Potri.007G108500		Potri.008G121700		Potri.005G142200		Potri.006G007100		Potri.004G235400		Potri.005G169700		Potri.006G065500		Potri.009G024300		Potri.004G196100		Potri.004G198900		Potri.004G198900
Potri.001G431500		Potri.002G009400		Potri.016G034100		Potri.016G063400		Potri.003G176800		Potri.007G087800		Potri.003G119400		Potri.007G035900		Potri.002G184100		Potri.005G037400		Potri.002G196700		Potri.005G234000		Potri.008G090400		Potri.007G011300		Potri.007G108600		Potri.008G128700		Potri.005G145800		Potri.006G008500		Potri.005G002500		Potri.005G173400		Potri.006G070400		Potri.009G024400		Potri.004G199400		Potri.004G200400		Potri.004G199300
Potri.001G431600		Potri.002G010700		Potri.016G046500		Potri.016G063800		Potri.003G184200		Potri.007G088200		Potri.003G120600		Potri.007G036800		Potri.002G185300		Potri.005G042700		Potri.002G197200		Potri.005G238000		Potri.008G098800		Potri.007G026700		Potri.007G116900		Potri.008G131100		Potri.005G149400		Potri.006G010200		Potri.005G002600		Potri.005G181000		Potri.006G071200		Potri.009G028600		Potri.004G199500		Potri.004G202500		Potri.004G202100
Potri.001G432500		Potri.002G014700		Potri.016G092700		Potri.016G064000		Potri.003G199000		Potri.007G091700		Potri.003G122000		Potri.007G039900		Potri.002G185700		Potri.005G043700		Potri.002G198800		Potri.005G245700		Potri.008G098900		Potri.007G031700		Potri.007G120300		Potri.008G136900		Potri.005G150400		Potri.006G010300		Potri.005G003100		Potri.005G181100		Potri.006G072300		Potri.009G051900		Potri.004G199900		Potri.004G202600		Potri.004G202200
Potri.001G435400		Potri.002G015100		Potri.016G092900		Potri.016G079600		Potri.003G200200		Potri.007G093200		Potri.003G122800		Potri.007G041400		Potri.002G186800		Potri.005G048100		Potri.002G202600		Potri.005G246800		Potri.008G102600		Potri.007G038200		Potri.007G133100		Potri.008G142300		Potri.005G150800		Potri.006G012000		Potri.005G006100		Potri.005G182700		Potri.006G075200		Potri.009G052000		Potri.004G215400		Potri.005G002100		Potri.004G206600
Potri.001G436700		Potri.002G018500		Potri.016G102000		Potri.016G089500		Potri.003G200700		Potri.007G105900		Potri.003G127800		Potri.007G041500		Potri.002G187700		Potri.005G067500		Potri.002G208400		Potri.005G256100		Potri.008G102900		Potri.007G041400		Potri.008G008600		Potri.008G144500		Potri.005G174000		Potri.006G014500		Potri.005G011400		Potri.005G193200		Potri.006G079100		Potri.009G063400		Potri.004G215600		Potri.005G004400		Potri.004G207200
Potri.001G436800		Potri.002G020500		Potri.016G107500		Potri.016G104300		Potri.003G214500		Potri.007G107600		Potri.003G131600		Potri.007G045000		Potri.002G190600		Potri.005G071200		Potri.002G210000		Potri.006G003900		Potri.008G107000		Potri.007G045000		Potri.008G009300		Potri.008G152100		Potri.005G177600		Potri.006G015000		Potri.005G012600		Potri.005G194500		Potri.006G079200		Potri.009G072400		Potri.004G218400		Potri.005G005500		Potri.004G211900
Potri.001G437100		Potri.002G020700		Potri.016G108400		Potri.016G113300		Potri.003G216100		Potri.007G109700		Potri.003G131900		Potri.007G050300		Potri.002G192200		Potri.005G072100		Potri.002G215100		Potri.006G007100		Potri.008G125400		Potri.007G047000		Potri.008G012300		Potri.008G160000		Potri.005G180600		Potri.006G021600		Potri.005G013600		Potri.005G198000		Potri.006G084700		Potri.009G072900		Potri.004G223300		Potri.005G006800		Potri.004G212200
Potri.001G438700		Potri.002G022000		Potri.016G115500		Potri.016G133200		Potri.003G219800		Potri.007G143600		Potri.003G132200		Potri.007G053400		Potri.002G193400		Potri.005G073800		Potri.002G221400		Potri.006G007200		Potri.008G129100		Potri.007G074300		Potri.008G016300		Potri.008G164600		Potri.005G187500		Potri.006G026200		Potri.005G015000		Potri.005G207500		Potri.006G089700		Potri.009G085600		Potri.004G231000		Potri.005G010300		Potri.004G212900
Potri.001G447700		Potri.002G022100		Potri.016G121400		Potri.016G135400		Potri.004G002800		Potri.008G001300		Potri.003G133200		Potri.007G057200		Potri.002G195400		Potri.005G077600		Potri.002G224200		Potri.006G007400		Potri.008G131200		Potri.007G075200		Potri.008G019900		Potri.008G168900		Potri.005G192200		Potri.006G026800		Potri.005G015200		Potri.005G207600		Potri.006G094100		Potri.009G097200		Potri.004G232400		Potri.005G011200		Potri.004G215400
Potri.001G448100		Potri.002G024000		Potri.017G038100		Potri.016G137400		Potri.004G004100		Potri.008G012700		Potri.003G134900		Potri.007G074400		Potri.002G196100		Potri.005G079600		Potri.002G225500		Potri.006G007500		Potri.008G131300		Potri.007G091200		Potri.008G022800		Potri.008G172000		Potri.005G202300		Potri.006G032300		Potri.005G016000		Potri.005G208500		Potri.006G097500		Potri.009G101100		Potri.004G234900		Potri.005G012300		Potri.004G222800
Potri.001G450800		Potri.002G024600		Potri.017G049600		Potri.016G137600		Potri.004G006200		Potri.008G031700		Potri.003G138100		Potri.007G080000		Potri.002G196700		Potri.005G081900		Potri.002G228600		Potri.006G012600		Potri.008G132600		Potri.007G091700		Potri.008G022900		Potri.008G194600		Potri.005G210000		Potri.006G032400		Potri.005G016600		Potri.005G209600		Potri.006G099300		Potri.009G106400		Potri.005G002600		Potri.005G026700		Potri.004G223300
Potri.001G452500		Potri.002G024800		Potri.017G050000		Potri.016G137800		Potri.004G007700		Potri.008G033900		Potri.003G140200		Potri.007G084700		Potri.002G196900		Potri.005G085700		Potri.002G230300		Potri.006G014000		Potri.008G133800		Potri.007G102800		Potri.008G029700		Potri.008G198100		Potri.005G215700		Potri.006G033900		Potri.005G018700		Potri.005G210000		Potri.006G099500		Potri.009G118600		Potri.005G010700		Potri.005G028100		Potri.004G224200
Potri.001G452600		Potri.002G025000		Potri.017G057800		Potri.016G139700		Potri.004G007800		Potri.008G035900		Potri.003G144100		Potri.007G087300		Potri.002G197200		Potri.005G089800		Potri.002G243700		Potri.006G014100		Potri.008G134000		Potri.007G103600		Potri.008G040800		Potri.008G203100		Potri.005G221000		Potri.006G034600		Potri.005G026200		Potri.005G229800		Potri.006G099600		Potri.009G127800		Potri.005G012600		Potri.005G031500		Potri.004G226800
Potri.001G454000		Potri.002G025600		Potri.017G074000		Potri.017G009700		Potri.004G008100		Potri.008G048700		Potri.003G146800		Potri.007G091700		Potri.002G198800		Potri.005G098700		Potri.002G247300		Potri.006G024300		Potri.008G158300		Potri.007G108700		Potri.008G044700		Potri.008G208200		Potri.005G232600		Potri.006G042200		Potri.005G031900		Potri.005G230200		Potri.006G099900		Potri.009G136200		Potri.005G013600		Potri.005G036800		Potri.005G002500
Potri.001G456700		Potri.002G027200		Potri.017G098800		Potri.017G050200		Potri.004G010900		Potri.008G050300		Potri.003G146900		Potri.007G092500		Potri.002G200400		Potri.005G099400		Potri.002G247600		Potri.006G027400		Potri.008G172500		Potri.007G110700		Potri.008G051500		Potri.009G007600		Potri.005G237000		Potri.006G044600		Potri.005G033500		Potri.005G232300		Potri.006G102900		Potri.009G139700		Potri.005G015000		Potri.005G037600		Potri.005G003300
Potri.001G456900		Potri.002G029100		Potri.017G107400		Potri.017G083300		Potri.004G011400		Potri.008G052900		Potri.003G147400		Potri.007G103400		Potri.002G206400		Potri.005G100600		Potri.002G250000		Potri.006G028600		Potri.008G175100		Potri.007G119600		Potri.008G064300		Potri.009G008500		Potri.005G238400		Potri.006G046900		Potri.005G038800		Potri.005G233900		Potri.006G105600		Potri.009G139800		Potri.005G015200		Potri.005G068700		Potri.005G004400
Potri.001G457300		Potri.002G029300		Potri.017G112600		Potri.017G100900		Potri.004G013700		Potri.008G058500		Potri.003G147900		Potri.007G105900		Potri.002G208400		Potri.005G107300		Potri.002G253700		Potri.006G029900		Potri.008G177500		Potri.007G120300		Potri.008G073000		Potri.009G008600		Potri.005G247200		Potri.006G053200		Potri.005G042000		Potri.005G238200		Potri.006G106800		Potri.009G140900		Potri.005G016600		Potri.005G074300		Potri.005G007500
Potri.001G459400		Potri.002G030000		Potri.017G115900		Potri.017G107200		Potri.004G016800		Potri.008G067300		Potri.003G148000		Potri.007G107600		Potri.002G215100		Potri.005G112700		Potri.002G253800		Potri.006G037000		Potri.008G179300		Potri.007G121500		Potri.008G073400		Potri.009G010300		Potri.005G248900		Potri.006G053600		Potri.005G046600		Potri.005G238800		Potri.006G112500		Potri.009G153900		Potri.005G018700		Potri.005G076100		Potri.005G010300
Potri.001G459500		Potri.002G033000		Potri.017G130100		Potri.017G108500		Potri.004G019900		Potri.008G073300		Potri.003G150300		Potri.007G109700		Potri.002G221400		Potri.005G113100		Potri.002G254800		Potri.006G037900		Potri.008G180400		Potri.007G137000		Potri.008G074500		Potri.009G021700		Potri.006G001300		Potri.006G067400		Potri.005G046800		Potri.005G241800		Potri.006G116900		Potri.009G157700		Potri.005G027600		Potri.005G080900		Potri.005G012300
Potri.001G461700		Potri.002G034300		Potri.017G134700		Potri.017G110800		Potri.004G026700		Potri.008G088500		Potri.003G152000		Potri.007G112500		Potri.002G224200		Potri.005G119400		Potri.002G256900		Potri.006G039500		Potri.008G180700		Potri.007G141000		Potri.008G079100		Potri.009G024700		Potri.006G001800		Potri.006G069600		Potri.005G048400		Potri.005G244700		Potri.006G119300		Potri.010G006100		Potri.005G029800		Potri.005G084200		Potri.005G013600
Potri.001G461900		Potri.002G036900		Potri.017G155200		Potri.017G122100		Potri.004G027200		Potri.008G102600		Potri.003G152200		Potri.007G124300		Potri.002G226800		Potri.005G120400		Potri.002G257700		Potri.006G042200		Potri.008G183700		Potri.007G141900		Potri.008G081000		Potri.009G025200		Potri.006G012600		Potri.006G076400		Potri.005G048500		Potri.006G001800		Potri.006G144100		Potri.010G009200		Potri.005G030100		Potri.005G087400		Potri.005G015200
Potri.001G462600		Potri.002G037700		Potri.018G016500		Potri.017G124200		Potri.004G032500		Potri.008G113600		Potri.003G153800		Potri.007G140500		Potri.002G228600		Potri.005G136300		Potri.002G260000		Potri.006G044300		Potri.008G189400		Potri.007G143100		Potri.008G086800		Potri.009G028600		Potri.006G014000		Potri.006G083800		Potri.005G048700		Potri.006G011600		Potri.006G144200		Potri.010G010700		Potri.005G031900		Potri.005G088200		Potri.005G016000
Potri.001G463200		Potri.002G039600		Potri.018G031600		Potri.017G133600		Potri.004G032900		Potri.008G115100		Potri.003G153900		Potri.007G143600		Potri.002G232500		Potri.005G138500		Potri.003G003600		Potri.006G048200		Potri.008G189800		Potri.007G147000		Potri.008G089100		Potri.009G038600		Potri.006G027400		Potri.006G083900		Potri.005G049900		Potri.006G017900		Potri.006G151600		Potri.010G015100		Potri.005G033500		Potri.005G088300		Potri.005G020000
Potri.001G463400		Potri.002G039700		Potri.018G031900		Potri.017G147500		Potri.004G035800		Potri.008G131100		Potri.003G154400		Potri.007G144400		Potri.002G235000		Potri.005G154700		Potri.003G007600		Potri.006G063600		Potri.008G190000		Potri.008G000700		Potri.008G090400		Potri.009G043700		Potri.006G029900		Potri.006G093500		Potri.005G058200		Potri.006G040900		Potri.006G155000		Potri.010G019100		Potri.005G036300		Potri.005G088700		Potri.005G021100
Potri.001G471200		Potri.002G041800		Potri.018G040600		Potri.017G147900		Potri.004G036600		Potri.008G136300		Potri.003G158600		Potri.008G000700		Potri.002G243700		Potri.005G166100		Potri.003G007900		Potri.006G064800		Potri.008G194500		Potri.008G002400		Potri.008G092700		Potri.009G046900		Potri.006G037800		Potri.006G097800		Potri.005G059900		Potri.006G048800		Potri.006G169600		Potri.010G020600		Potri.005G042000		Potri.005G089000		Potri.005G027600
Potri.001G471900		Potri.002G042200		Potri.018G040700		Potri.018G014900		Potri.004G040600		Potri.008G142200		Potri.003G160400		Potri.008G005500		Potri.002G247300		Potri.005G168400		Potri.003G008300		Potri.006G069500		Potri.008G197800		Potri.008G003600		Potri.008G098800		Potri.009G047900		Potri.006G040700		Potri.006G106700		Potri.005G060200		Potri.006G050300		Potri.006G170300		Potri.010G028500		Potri.005G045900		Potri.005G089800		Potri.005G028100
Potri.002G003100		Potri.002G046200		Potri.018G041500		Potri.018G031100		Potri.004G044600		Potri.008G147300		Potri.003G163800		Potri.008G017100		Potri.002G248900		Potri.005G170600		Potri.003G009400		Potri.006G076300		Potri.008G199600		Potri.008G006500		Potri.008G098900		Potri.009G048100		Potri.006G041800		Potri.006G112500		Potri.005G060300		Potri.006G050400		Potri.006G171100		Potri.010G046400		Potri.005G048500		Potri.005G092800		Potri.005G031500
Potri.002G003300		Potri.002G046500		Potri.018G041600		Potri.018G046900		Potri.004G046000		Potri.008G151600		Potri.003G165100		Potri.008G028400		Potri.002G250000		Potri.005G171400		Potri.003G009800		Potri.006G079100		Potri.008G212400		Potri.008G007800		Potri.008G102600		Potri.009G049800		Potri.006G046000		Potri.006G126400		Potri.005G061500		Potri.006G057800		Potri.006G178500		Potri.010G079600		Potri.005G048700		Potri.005G096200		Potri.005G033500
Potri.002G004500		Potri.002G051900		Potri.018G050600		Potri.018G059800		Potri.004G055500		Potri.008G151900		Potri.003G165600		Potri.008G029300		Potri.002G251200		Potri.005G172400		Potri.003G013300		Potri.006G079200		Potri.009G008400		Potri.008G011100		Potri.008G107000		Potri.009G051900		Potri.006G048800		Potri.006G136800		Potri.005G069200		Potri.006G061400		Potri.006G185100		Potri.010G083600		Potri.005G058200		Potri.005G097900		Potri.005G036300
Potri.002G005000		Potri.002G052000		Potri.018G111000		Potri.018G072300		Potri.004G056700		Potri.008G158200		Potri.003G173100		Potri.008G031700		Potri.002G253800		Potri.005G174400		Potri.003G014200		Potri.006G091900		Potri.009G011900		Potri.008G017100		Potri.008G109000		Potri.009G052000		Potri.006G050300		Potri.006G141400		Potri.005G071400		Potri.006G062000		Potri.006G186200		Potri.010G088300		Potri.005G059900		Potri.005G098700		Potri.005G036800
Potri.002G005200		Potri.002G052100		Potri.018G119400		Potri.018G077000		Potri.004G065300		Potri.008G161600		Potri.003G175000		Potri.008G040400		Potri.002G254800		Potri.005G174800		Potri.003G015200		Potri.006G093200		Potri.009G013700		Potri.008G017600		Potri.008G110800		Potri.009G057700		Potri.006G052100		Potri.006G169600		Potri.005G071500		Potri.006G064600		Potri.006G193300		Potri.010G091400		Potri.005G060200		Potri.005G101600		Potri.005G037600
Potri.002G005700		Potri.002G054700		Potri.018G130300		Potri.018G094900		Potri.004G067100		Potri.008G165400		Potri.003G175800		Potri.008G041700		Potri.002G256900		Potri.005G178000		Potri.003G017600		Potri.006G094700		Potri.009G022500		Potri.008G019700		Potri.008G124400		Potri.009G069100		Potri.006G056100		Potri.006G169700		Potri.005G077200		Potri.006G084500		Potri.006G200100		Potri.010G100600		Potri.005G060300		Potri.005G127800		Potri.005G051900
Potri.002G007300		Potri.002G056000		Potri.018G138100		Potri.018G099100		Potri.004G068500		Potri.008G170300		Potri.003G176200		Potri.008G048700		Potri.002G257700		Potri.005G178500		Potri.003G018200		Potri.006G097500		Potri.009G026900		Potri.008G020900		Potri.008G131300		Potri.009G069900		Potri.006G081600		Potri.006G171400		Potri.005G078800		Potri.006G085200		Potri.006G204000		Potri.010G102200		Potri.005G069200		Potri.005G139300		Potri.005G053800
Potri.002G007600		Potri.002G056100		Potri.019G042600		Potri.018G100200		Potri.004G079700		Potri.008G179300		Potri.003G176700		Potri.008G052900		Potri.002G260000		Potri.005G181500		Potri.003G020400		Potri.006G097600		Potri.009G037000		Potri.008G023700		Potri.008G132600		Potri.009G070100		Potri.006G087100		Potri.006G175500		Potri.005G081100		Potri.006G090700		Potri.006G210000		Potri.010G107100		Potri.005G072500		Potri.005G141800		Potri.005G053900
Potri.002G008300		Potri.002G056500		Potri.019G069600		Potri.018G100300		Potri.004G083300		Potri.008G181900		Potri.003G176800		Potri.008G058500		Potri.003G007600		Potri.005G184000		Potri.003G020700		Potri.006G098300		Potri.009G054900		Potri.008G023900		Potri.008G133800		Potri.009G072400		Potri.006G087500		Potri.006G178500		Potri.005G081400		Potri.006G093500		Potri.006G235100		Potri.010G111000		Potri.005G077200		Potri.005G142100		Potri.005G058200
Potri.002G010600		Potri.002G056800		Potri.019G082600		Potri.018G101400		Potri.004G083900		Potri.008G189200		Potri.003G181900		Potri.008G060200		Potri.003G007900		Potri.005G188300		Potri.003G022900		Potri.006G101800		Potri.009G055000		Potri.008G024800		Potri.008G137700		Potri.009G073200		Potri.006G092600		Potri.006G180500		Potri.005G089900		Potri.006G094600		Potri.006G238500		Potri.010G111100		Potri.005G077600		Potri.005G150400		Potri.005G060200
Potri.002G011300		Potri.002G057400		Potri.019G098800		Potri.018G101500		Potri.004G084600		Potri.008G192800		Potri.003G184200		Potri.008G062300		Potri.003G009000		Potri.005G188400		Potri.003G025600		Potri.006G106300		Potri.009G056200		Potri.008G038400		Potri.008G150300		Potri.009G085600		Potri.006G095700		Potri.006G192100		Potri.005G093600		Potri.006G094700		Potri.006G239400		Potri.010G113500		Potri.005G079600		Potri.005G163300		Potri.005G060300
Potri.002G012800		Potri.002G057800		Potri.019G114900		Potri.018G104600		Potri.004G085000		Potri.008G192900		Potri.003G187000		Potri.008G062400		Potri.003G009400		Potri.005G190100		Potri.003G026800		Potri.006G109600		Potri.009G062500		Potri.008G041700		Potri.008G156700		Potri.009G086600		Potri.006G103300		Potri.006G195700		Potri.005G107300		Potri.006G103300		Potri.006G239800		Potri.010G120600		Potri.005G081100		Potri.005G163500		Potri.005G061600
Potri.002G013200		Potri.002G059600		Potri.019G120200		Potri.018G118100		Potri.004G095600		Potri.008G205000		Potri.003G187100		Potri.008G062500		Potri.003G009800		Potri.005G190200		Potri.003G027400		Potri.006G112800		Potri.009G081800		Potri.008G064000		Potri.008G157900		Potri.009G086800		Potri.006G106900		Potri.006G198800		Potri.005G109200		Potri.006G103600		Potri.006G247700		Potri.010G121600		Potri.005G081400		Potri.005G163600		Potri.005G069200
Potri.002G016000		Potri.002G063700		Potri.019G127900		Potri.018G131600		Potri.004G098000		Potri.008G205200		Potri.003G187800		Potri.008G063300		Potri.003G013300		Potri.005G191800		Potri.003G030500		Potri.006G133500		Potri.009G091100		Potri.008G073800		Potri.008G158300		Potri.009G097200		Potri.006G107200		Potri.006G199900		Potri.005G111200		Potri.006G103700		Potri.006G250100		Potri.010G123300		Potri.005G086300		Potri.005G163700		Potri.005G071500
Potri.002G018300		Potri.002G068100		Potri.T005600		Potri.018G131800		Potri.004G102800		Potri.009G005400		Potri.003G194700		Potri.008G064300		Potri.003G014200		Potri.005G195600		Potri.003G036000		Potri.006G134300		Potri.009G098400		Potri.008G082700		Potri.008G161200		Potri.009G104300		Potri.006G108600		Potri.006G204300		Potri.005G111400		Potri.006G104800		Potri.006G252600		Potri.010G125400		Potri.005G093600		Potri.005G168000		Potri.005G077700
Potri.002G021200		Potri.002G069600		Potri.T010500		Potri.018G132200		Potri.004G120900		Potri.009G037000		Potri.003G195100		Potri.008G067300		Potri.003G015200		Potri.005G204200		Potri.003G039800		Potri.006G137400		Potri.009G098500		Potri.008G083600		Potri.008G164400		Potri.009G108600		Potri.006G115500		Potri.006G210000		Potri.005G112400		Potri.006G106900		Potri.006G254300		Potri.010G137700		Potri.005G099000		Potri.005G169200		Potri.005G078300
Potri.002G022400		Potri.002G070000		Potri.T012400		Potri.019G030700		Potri.004G122800		Potri.009G050100		Potri.003G197400		Potri.008G067500		Potri.003G020400		Potri.005G210300		Potri.003G050900		Potri.006G137700		Potri.009G107400		Potri.008G086500		Potri.008G165900		Potri.009G109900		Potri.006G117200		Potri.006G214600		Potri.005G116600		Potri.006G109400		Potri.006G262900		Potri.010G137800		Potri.005G102900		Potri.005G169700		Potri.005G098900
Potri.002G022600		Potri.002G070600		Potri.T021500		Potri.019G075800		Potri.004G122900		Potri.009G052500		Potri.003G199000		Potri.008G079100		Potri.003G020700		Potri.005G213200		Potri.003G052500		Potri.006G139900		Potri.009G110700		Potri.008G088300		Potri.008G170300		Potri.009G117100		Potri.006G129200		Potri.006G217300		Potri.005G117500		Potri.006G127000		Potri.006G266000		Potri.010G138000		Potri.005G111200		Potri.005G179100		Potri.005G107300
Potri.002G022700		Potri.002G070800		Potri.T021600		Potri.019G088200		Potri.004G141600		Potri.009G062800		Potri.003G200200		Potri.008G108100		Potri.003G025600		Potri.005G216400		Potri.003G052900		Potri.006G170700		Potri.009G112000		Potri.008G094300		Potri.008G174400		Potri.009G119000		Potri.006G142600		Potri.006G223900		Potri.005G119400		Potri.006G128000		Potri.006G266600		Potri.010G150700		Potri.005G111400		Potri.005G181000		Potri.005G109600
Potri.002G022800		Potri.002G071600		Potri.T053900		Potri.019G090800		Potri.004G142600		Potri.009G063100		Potri.003G214500		Potri.008G114100		Potri.003G026800		Potri.005G223500		Potri.003G053100		Potri.006G171700		Potri.009G114800		Potri.008G094700		Potri.008G177500		Potri.009G135300		Potri.006G145900		Potri.006G228800		Potri.005G119800		Potri.006G128200		Potri.006G273800		Potri.010G150800		Potri.005G112400		Potri.005G181100		Potri.005G112400
Potri.002G023600		Potri.002G073600		Potri.T072900		Potri.019G090900		Potri.004G143500		Potri.009G063400		Potri.003G219300		Potri.008G118600		Potri.003G027400		Potri.005G223600		Potri.003G055600		Potri.006G173500		Potri.009G117500		Potri.008G095900		Potri.008G177600		Potri.009G139700		Potri.006G151300		Potri.006G241500		Potri.005G128200		Potri.006G128300		Potri.007G027900		Potri.010G156300		Potri.005G116600		Potri.005G181800		Potri.005G112700
Potri.002G024300		Potri.002G076600		Potri.T077500		Potri.019G115600		Potri.004G144400		Potri.009G067200		Potri.003G219800		Potri.008G126500		Potri.003G036000		Potri.005G230400		Potri.003G060000		Potri.006G177600		Potri.009G121100		Potri.008G098200		Potri.008G189200		Potri.009G139800		Potri.006G151600		Potri.006G248500		Potri.005G129400		Potri.006G135200		Potri.007G034700		Potri.010G156400		Potri.005G117500		Potri.005G184100		Potri.005G117500
Potri.002G026400		Potri.002G077900		Potri.T089000		Potri.019G124600		Potri.004G144600		Potri.009G069100		Potri.003G221900		Potri.008G130000		Potri.003G050900		Potri.005G233400		Potri.003G061100		Potri.006G188400		Potri.009G133500		Potri.008G099800		Potri.008G190000		Potri.009G140600		Potri.006G152000		Potri.006G259200		Potri.005G130400		Potri.006G140900		Potri.007G036500		Potri.010G167200		Potri.005G119400		Potri.005G185600		Potri.005G128200
Potri.002G026900		Potri.002G078300		Potri.T102600		Potri.019G125600		Potri.004G147500		Potri.009G077400		Potri.004G004100		Potri.008G130500		Potri.003G052500		Potri.005G234000		Potri.003G061900		Potri.006G189100		Potri.009G142100		Potri.008G103600		Potri.008G201600		Potri.009G140900		Potri.006G165000		Potri.006G267200		Potri.005G131000		Potri.006G145600		Potri.007G040400		Potri.010G171700		Potri.005G128200		Potri.005G189800		Potri.005G129400
Potri.002G027000		Potri.002G078500		Potri.T105500		Potri.019G125900		Potri.004G147600		Potri.009G082800		Potri.004G006200		Potri.008G130800		Potri.003G053100		Potri.005G238000		Potri.003G063800		Potri.006G190300		Potri.009G143300		Potri.008G103700		Potri.008G209300		Potri.009G145000		Potri.006G173700		Potri.006G267300		Potri.005G138800		Potri.006G164500		Potri.007G047700		Potri.010G172600		Potri.005G129400		Potri.005G190800		Potri.005G129800
Potri.002G030400		Potri.002G078600		Potri.T107600		Potri.T017000		Potri.004G159800		Potri.009G083300		Potri.004G007800		Potri.008G131200		Potri.003G053900		Potri.005G242300		Potri.003G066300		Potri.006G199600		Potri.009G144000		Potri.008G109200		Potri.008G212400		Potri.009G145400		Potri.006G175000		Potri.006G269900		Potri.005G139200		Potri.006G164600		Potri.007G053400		Potri.010G172700		Potri.005G130100		Potri.005G201200		Potri.005G133700
Potri.002G031700		Potri.002G081100		Potri.T111200		Potri.T030100		Potri.004G163600		Potri.009G096400		Potri.004G008100		Potri.008G136300		Potri.003G055600		Potri.005G245700		Potri.003G066400		Potri.006G200700		Potri.009G144100		Potri.008G112300		Potri.008G221900		Potri.009G148100		Potri.006G180600		Potri.006G271600		Potri.005G143900		Potri.006G165000		Potri.007G075000		Potri.010G195700		Potri.005G130400		Potri.005G206900		Potri.005G136200
Potri.002G034500		Potri.002G081800		Potri.T111900		Potri.T036400		Potri.004G182100		Potri.009G104900		Potri.004G010900		Potri.008G144500		Potri.003G060000		Potri.005G246800		Potri.003G066600		Potri.006G207300		Potri.009G150800		Potri.008G151000		Potri.008G226700		Potri.009G151000		Potri.006G181100		Potri.006G272600		Potri.005G150300		Potri.006G166700		Potri.007G076600		Potri.010G196300		Potri.005G131000		Potri.005G208500		Potri.005G137500
Potri.002G036300		Potri.002G085100		Potri.T116200		Potri.T062900		Potri.004G188200		Potri.009G108600		Potri.004G011400		Potri.008G151900		Potri.003G061100		Potri.005G256100		Potri.003G067600		Potri.006G209800		Potri.009G154300		Potri.008G152200		Potri.009G008400		Potri.009G154600		Potri.006G181900		Potri.006G273500		Potri.005G160900		Potri.006G166900		Potri.007G093200		Potri.010G197900		Potri.005G138800		Potri.005G232300		Potri.005G138800
Potri.002G038400		Potri.002G085400		Potri.T119900		Potri.T099900		Potri.004G195100		Potri.009G108800		Potri.004G012200		Potri.008G158200		Potri.003G063800		Potri.006G003000		Potri.003G069500		Potri.006G212000		Potri.009G154400		Potri.008G188000		Potri.009G011900		Potri.009G157200		Potri.006G196800		Potri.006G275700		Potri.005G162800		Potri.006G177000		Potri.007G095700		Potri.010G210800		Potri.005G139000		Potri.005G238800		Potri.005G139200
Potri.002G042900		Potri.002G086200		Potri.T126700		Potri.T132500		Potri.004G197800		Potri.009G113600		Potri.004G013700		Potri.008G161600		Potri.003G065800		Potri.006G003900		Potri.003G071000		Potri.006G212500		Potri.009G160000		Potri.008G192700		Potri.009G013700		Potri.009G158100		Potri.006G201300		Potri.006G276600		Potri.005G163000		Potri.006G177600		Potri.007G097400		Potri.010G211900		Potri.005G143900		Potri.005G240700		Potri.005G141200
Potri.002G044300		Potri.002G086500		Potri.T129800		Potri.T151400		Potri.004G197900		Potri.009G121100		Potri.004G019900		Potri.008G165400		Potri.003G066300		Potri.006G007100		Potri.003G072700		Potri.006G223900		Potri.009G162600		Potri.008G194600		Potri.009G022500		Potri.009G160700		Potri.006G201500		Potri.007G002400		Potri.005G166100		Potri.006G177700		Potri.007G103500		Potri.011G002100		Potri.005G150000		Potri.005G241800		Potri.005G143900
Potri.002G044400		Potri.002G087800		Potri.T130000		Potri.T155800		Potri.004G198000		Potri.009G124100		Potri.004G026700		Potri.008G170300		Potri.003G066400		Potri.006G007400		Potri.003G073200		Potri.006G228000		Potri.010G005800		Potri.008G195800		Potri.009G028300		Potri.010G019100		Potri.006G206000		Potri.007G003800		Potri.005G177700		Potri.006G180600		Potri.007G103600		Potri.011G015500		Potri.005G160900		Potri.005G244700		Potri.005G150400
Potri.002G045100		Potri.002G088600		Potri.T131600		Potri.T170500		Potri.004G200400		Potri.009G129200		Potri.004G027200		Potri.008G172500		Potri.003G066600		Potri.006G007500		Potri.003G081100		Potri.006G238100		Potri.010G008800		Potri.008G224900		Potri.009G034300		Potri.010G023600		Potri.006G210600		Potri.007G011200		Potri.005G178000		Potri.006G181100		Potri.007G104800		Potri.011G030500		Potri.005G162800		Potri.005G259100		Potri.005G163300
Potri.002G047500		Potri.002G088800		Potri.T132200		Potri.T170700		Potri.004G202500		Potri.009G131300		Potri.004G032500		Potri.008G174900		Potri.003G067600		Potri.006G010200		Potri.003G084000		Potri.006G238500		Potri.010G013100		Potri.009G008500		Potri.009G037000		Potri.010G052400		Potri.006G235100		Potri.007G017100		Potri.005G181800		Potri.006G182400		Potri.007G108400		Potri.011G042600		Potri.005G163000		Potri.005G259600		Potri.005G163700
Potri.002G049700		Potri.002G089500		Potri.T150600				Potri.004G212800		Potri.009G140500		Potri.004G032900		Potri.008G175100		Potri.003G072200		Potri.006G010300		Potri.003G088100		Potri.006G243400		Potri.010G032800		Potri.009G008600		Potri.009G040000		Potri.010G053800		Potri.006G239800		Potri.007G019300		Potri.005G187600		Potri.006G187200		Potri.007G108500		Potri.011G052200		Potri.005G166100		Potri.005G259900		Potri.005G166100
Potri.002G052600		Potri.002G091600		Potri.T155100				Potri.004G223500		Potri.009G140800		Potri.004G035800		Potri.008G179300		Potri.003G072700		Potri.006G024300		Potri.003G089200		Potri.006G247700		Potri.010G044200		Potri.009G009500		Potri.009G054900		Potri.010G053900		Potri.006G243400		Potri.007G021200		Potri.005G188300		Potri.006G195300		Potri.007G108600		Potri.011G054200		Potri.005G167200		Potri.006G001800		Potri.005G177600
Potri.002G052800		Potri.002G093300		Potri.T156400				Potri.004G228300		Potri.009G141800		Potri.004G037000		Potri.008G198600		Potri.003G073200		Potri.006G026000		Potri.003G089300		Potri.006G248500		Potri.010G045500		Potri.009G011100		Potri.009G055000		Potri.010G058700		Potri.006G247200		Potri.007G021300		Potri.005G188400		Potri.006G199500		Potri.007G134000		Potri.011G078100		Potri.005G174000		Potri.006G002000		Potri.005G177700
Potri.002G053100		Potri.002G094100		Potri.T156500				Potri.004G230900		Potri.009G148000		Potri.004G044600		Potri.008G213100		Potri.003G075100		Potri.006G028600		Potri.003G089900		Potri.006G250200		Potri.010G048400		Potri.009G016600		Potri.009G062500		Potri.010G062600		Potri.006G248000		Potri.007G023700		Potri.005G192100		Potri.006G203100		Potri.007G134800		Potri.011G080900		Potri.005G177700		Potri.006G006100		Potri.005G178000
Potri.002G053200		Potri.002G094700		Potri.T166000				Potri.004G234900		Potri.009G155000		Potri.004G046000		Potri.008G213200		Potri.003G076900		Potri.006G039500		Potri.003G092100		Potri.006G255100		Potri.010G049600		Potri.009G017800		Potri.009G063000		Potri.010G064500		Potri.006G249200		Potri.007G024400		Potri.005G202300		Potri.006G203400		Potri.007G141000		Potri.011G084900		Potri.005G178000		Potri.006G006300		Potri.005G181800
Potri.002G055700		Potri.002G095100						Potri.005G000300		Potri.009G159400		Potri.004G048200		Potri.009G024400		Potri.003G081500		Potri.006G042200		Potri.003G098500		Potri.006G263800		Potri.010G049800		Potri.009G019600		Potri.009G063100		Potri.010G068100		Potri.006G253900		Potri.007G032300		Potri.005G204200		Potri.006G206900		Potri.007G142100		Potri.011G107500		Potri.005G178300		Potri.006G007600		Potri.005G184000
Potri.002G056300		Potri.002G096900						Potri.005G002500		Potri.009G160800		Potri.004G055500		Potri.009G027200		Potri.003G084000		Potri.006G044300		Potri.003G099400		Potri.006G279400		Potri.010G056300		Potri.009G024400		Potri.009G072200		Potri.010G068900		Potri.006G255200		Potri.007G036300		Potri.005G204600		Potri.006G210600		Potri.007G145500		Potri.011G112400		Potri.005G187600		Potri.006G011600		Potri.005G187500
Potri.002G057000		Potri.002G097000						Potri.005G003100		Potri.010G000600		Potri.004G056700		Potri.009G037000		Potri.003G088400		Potri.006G051500		Potri.003G101800		Potri.007G002600		Potri.010G056400		Potri.009G024700		Potri.009G074700		Potri.010G071500		Potri.006G262900		Potri.007G037300		Potri.005G204700		Potri.006G213100		Potri.007G145600		Potri.011G116400		Potri.005G188300		Potri.006G021600		Potri.005G188300
Potri.002G057900		Potri.002G097200						Potri.005G004000		Potri.010G014300		Potri.004G056800		Potri.009G044000		Potri.003G089200		Potri.006G063300		Potri.003G102100		Potri.007G005300		Potri.010G063000		Potri.009G030900		Potri.009G091100		Potri.010G077000		Potri.006G273800		Potri.007G037700		Potri.005G204800		Potri.006G213300		Potri.008G008500		Potri.011G118100		Potri.005G188400		Potri.006G026800		Potri.005G188400
Potri.002G062600		Potri.002G097300						Potri.005G004100		Potri.010G023600		Potri.004G067100		Potri.009G048000		Potri.003G089300		Potri.006G063600		Potri.003G102200		Potri.007G005400		Potri.010G070100		Potri.009G031800		Potri.009G098400		Potri.010G079600		Potri.006G275800		Potri.007G040400		Potri.005G211800		Potri.006G214300		Potri.008G008600		Potri.011G120200		Potri.005G192100		Potri.006G040900		Potri.005G202400
Potri.002G062700		Potri.002G097800						Potri.005G004600		Potri.010G031700		Potri.004G068200		Potri.009G050100		Potri.003G099000		Potri.006G064800		Potri.003G102300		Potri.007G005800		Potri.010G075400		Potri.009G034500		Potri.009G107400		Potri.010G082700		Potri.006G276500		Potri.007G043500		Potri.005G213500		Potri.006G214700		Potri.008G009300		Potri.011G126400		Potri.005G194200		Potri.006G046700		Potri.005G204200
Potri.002G064600		Potri.002G098300						Potri.005G007000		Potri.010G032800		Potri.004G068500		Potri.009G058800		Potri.003G099400		Potri.006G069500		Potri.003G112900		Potri.007G006200		Potri.010G088800		Potri.009G042500		Potri.009G109200		Potri.010G088300		Potri.006G278100		Potri.007G044500		Potri.005G213900		Potri.006G215700		Potri.008G012300		Potri.011G130400		Potri.005G195700		Potri.006G048800		Potri.005G204300
Potri.002G065000		Potri.002G099600						Potri.005G011900		Potri.010G036100		Potri.004G070000		Potri.009G062800		Potri.003G101200		Potri.006G070900		Potri.003G115100		Potri.007G006500		Potri.010G089300		Potri.009G046900		Potri.009G109300		Potri.010G115500		Potri.007G004500		Potri.007G044800		Potri.005G215600		Potri.006G217000		Potri.008G012400		Potri.011G135000		Potri.005G202300		Potri.006G050400		Potri.005G211000
Potri.002G065300		Potri.002G099700						Potri.005G013600		Potri.010G042700		Potri.004G079700		Potri.009G063100		Potri.003G101800		Potri.006G075200		Potri.003G116300		Potri.007G020800		Potri.010G089400		Potri.009G048100		Potri.009G110700		Potri.010G123200		Potri.007G006100		Potri.007G046100		Potri.005G215700		Potri.006G217300		Potri.008G012700		Potri.011G148400		Potri.005G204200		Potri.006G050800		Potri.005G213200
Potri.002G067300		Potri.002G102100						Potri.005G014100		Potri.010G049600		Potri.004G083300		Potri.009G067300		Potri.003G101900		Potri.006G076300		Potri.003G118200		Potri.007G021300		Potri.010G110900		Potri.009G051600		Potri.009G112000		Potri.010G123300		Potri.007G006200		Potri.007G047600		Potri.005G228600		Potri.006G218500		Potri.008G026400		Potri.011G150300		Potri.005G204700		Potri.006G065700		Potri.005G213800
Potri.002G069400		Potri.002G102300						Potri.005G015300		Potri.010G049800		Potri.004G083900		Potri.009G083300		Potri.003G102200		Potri.006G079100		Potri.003G119200		Potri.007G023200		Potri.010G126300		Potri.009G051900		Potri.009G112500		Potri.010G124700		Potri.007G007600		Potri.007G072100		Potri.005G228800		Potri.006G226100		Potri.008G040800		Potri.011G155600		Potri.005G204800		Potri.006G065900		Potri.005G213900
Potri.002G070100		Potri.002G102400						Potri.005G017000		Potri.010G053800		Potri.004G084600		Potri.009G086400		Potri.003G112900		Potri.006G079200		Potri.003G120600		Potri.007G030500		Potri.010G132300		Potri.009G052000		Potri.009G116300		Potri.010G125400		Potri.007G011300		Potri.007G075000		Potri.005G232500		Potri.006G236000		Potri.008G041400		Potri.012G004000		Potri.005G206200		Potri.006G067000		Potri.005G215700
Potri.002G070900		Potri.002G103000						Potri.005G019200		Potri.010G053900		Potri.004G085000		Potri.009G087700		Potri.003G115100		Potri.006G082500		Potri.003G121000		Potri.007G031800		Potri.010G139800		Potri.009G063400		Potri.009G117500		Potri.010G129800		Potri.007G014700		Potri.007G075200		Potri.005G235500		Potri.006G237800		Potri.008G045500		Potri.012G007200		Potri.005G211800		Potri.006G069600		Potri.005G232500
Potri.002G072000		Potri.002G104400						Potri.005G023800		Potri.010G057300		Potri.004G089400		Potri.009G093100		Potri.003G115200		Potri.006G089700		Potri.003G122900		Potri.007G036500		Potri.010G141400		Potri.009G072400		Potri.009G143800		Potri.010G134500		Potri.007G016800		Potri.007G076600		Potri.005G238400		Potri.006G248000		Potri.008G051500		Potri.012G007600		Potri.005G213500		Potri.006G078300		Potri.005G238400
Potri.002G072100		Potri.002G108100						Potri.005G026200		Potri.010G061100		Potri.004G090600		Potri.009G102800		Potri.003G118200		Potri.006G091900		Potri.003G123500		Potri.007G038200		Potri.010G145000		Potri.009G072900		Potri.009G154300		Potri.010G137700		Potri.007G022300		Potri.007G083400		Potri.005G239100		Potri.006G251300		Potri.008G051800		Potri.012G009000		Potri.005G213900		Potri.006G081500		Potri.005G248900
Potri.002G072200		Potri.002G110100						Potri.005G026700		Potri.010G061600		Potri.004G091300		Potri.009G104900		Potri.003G119200		Potri.006G094700		Potri.003G124000		Potri.007G040400		Potri.010G148300		Potri.009G076500		Potri.009G154400		Potri.010G145100		Potri.007G026500		Potri.007G095200		Potri.005G239300		Potri.006G252200		Potri.008G060100		Potri.012G009300		Potri.005G228800		Potri.006G093500		Potri.005G249400
Potri.002G073000		Potri.002G111200						Potri.005G028000		Potri.010G071500		Potri.004G098000		Potri.009G106300		Potri.003G122900		Potri.006G097500		Potri.003G131600		Potri.007G041500		Potri.010G151100		Potri.009G084400		Potri.009G159700		Potri.010G150700		Potri.007G038200		Potri.007G095700		Potri.005G244500		Potri.006G256600		Potri.008G061600		Potri.012G010800		Potri.005G235500		Potri.006G105500		Potri.005G256000
Potri.002G073800		Potri.002G111800						Potri.005G029600		Potri.010G072200		Potri.004G102800		Potri.009G108800		Potri.003G125100		Potri.006G097600		Potri.003G131700		Potri.007G059200		Potri.010G165000		Potri.009G092300		Potri.010G005500		Potri.010G150800		Potri.007G042200		Potri.007G096500		Potri.005G245300		Potri.006G278000		Potri.008G073300		Potri.012G014800		Potri.005G238400		Potri.006G105600		Potri.006G026500
Potri.002G077100		Potri.002G115000						Potri.005G029800		Potri.010G082500		Potri.004G109200		Potri.009G114800		Potri.003G125300		Potri.006G098300		Potri.003G132100		Potri.007G060900		Potri.010G174400		Potri.009G097200		Potri.010G006200		Potri.010G151000		Potri.007G042600		Potri.007G097500		Potri.005G248900		Potri.007G001200		Potri.008G073400		Potri.012G016100		Potri.005G239100		Potri.006G122000		Potri.006G026600
Potri.002G079500		Potri.002G116800						Potri.005G032100		Potri.010G083600		Potri.004G117300		Potri.009G124100		Potri.003G126100		Potri.006G101800		Potri.003G134300		Potri.007G069600		Potri.010G186300		Potri.009G101000		Potri.010G009200		Potri.010G156500		Potri.007G047000		Potri.007G097900		Potri.005G249300		Potri.007G006500		Potri.008G085500		Potri.012G019400		Potri.005G239200		Potri.006G127900		Potri.006G035300
Potri.002G080500		Potri.002G117900						Potri.005G034500		Potri.010G108100		Potri.004G120900		Potri.009G136200		Potri.003G129400		Potri.006G106300		Potri.003G134700		Potri.007G071300		Potri.010G200500		Potri.009G101100		Potri.010G020400		Potri.010G158500		Potri.007G051400		Potri.007G098600		Potri.005G252300		Potri.007G006800		Potri.008G086700		Potri.012G022300		Potri.005G239300		Potri.006G128300		Potri.006G039500
Potri.002G082200		Potri.002G118200						Potri.005G035300		Potri.010G139700		Potri.004G121100		Potri.009G137500		Potri.003G131700		Potri.006G109600		Potri.003G140100		Potri.007G075400		Potri.010G207800		Potri.009G106100		Potri.010G030500		Potri.010G164100		Potri.007G074400		Potri.007G100600		Potri.005G256000		Potri.007G017800		Potri.008G086800		Potri.012G022500		Potri.005G244100		Potri.006G128400		Potri.006G041800
Potri.002G083200		Potri.002G120500						Potri.005G036800		Potri.010G144900		Potri.004G141600		Potri.009G139800		Potri.003G132100		Potri.006G120400		Potri.003G141800		Potri.007G095700		Potri.010G222700		Potri.009G118600		Potri.010G042700		Potri.010G165300		Potri.007G077700		Potri.007G103500		Potri.005G256100		Potri.007G020800		Potri.008G090400		Potri.012G030000		Potri.005G245300		Potri.006G140900		Potri.006G045500
Potri.002G083500		Potri.002G121100						Potri.005G036900		Potri.010G150500		Potri.004G142600		Potri.009G140500		Potri.003G134700		Potri.006G133500		Potri.003G143300		Potri.007G101900		Potri.010G242600		Potri.009G126000		Potri.010G044200		Potri.010G165800		Potri.007G091100		Potri.007G104300		Potri.006G000900		Potri.007G020900		Potri.008G092700		Potri.012G050100		Potri.005G245600		Potri.006G141400		Potri.006G050800
Potri.002G088500		Potri.002G122300						Potri.005G039300		Potri.010G150700		Potri.004G143500		Potri.009G141800		Potri.003G138700		Potri.006G134300		Potri.003G146400		Potri.007G111500		Potri.010G243500		Potri.009G130400		Potri.010G046300		Potri.010G167200		Potri.007G091700		Potri.007G105700		Potri.006G001300		Potri.007G031400		Potri.008G099400		Potri.012G054000		Potri.005G249300		Potri.006G164500		Potri.006G052100
Potri.002G089000		Potri.002G125700						Potri.005G041500		Potri.010G152000		Potri.004G144400		Potri.009G142200		Potri.003G141700		Potri.006G137700		Potri.003G146800		Potri.007G111600		Potri.011G005600		Potri.009G132100		Potri.010G047000		Potri.010G170800		Potri.007G102800		Potri.007G107600		Potri.006G007900		Potri.007G034600		Potri.008G102600		Potri.012G095200		Potri.005G249500		Potri.006G164600		Potri.006G054900
Potri.002G089600		Potri.002G125900						Potri.005G042700		Potri.010G162100		Potri.004G147500		Potri.009G148000		Potri.003G141800		Potri.006G151500		Potri.003G147600		Potri.007G111700		Potri.011G006000		Potri.009G133100		Potri.010G049700		Potri.010G171700		Potri.007G103600		Potri.007G109700		Potri.006G010200		Potri.007G038200		Potri.008G102900		Potri.012G101200		Potri.005G252300		Potri.006G169000		Potri.006G055400
Potri.002G092200		Potri.002G126300						Potri.005G043700		Potri.010G170800		Potri.004G147600		Potri.009G155000		Potri.003G146800		Potri.006G171700		Potri.003G154500		Potri.007G120700		Potri.011G022000		Potri.009G136200		Potri.010G049800		Potri.010G175200		Potri.007G108600		Potri.007G113900		Potri.006G010300		Potri.007G041400		Potri.008G107000		Potri.012G108300		Potri.005G254100		Potri.006G175700		Potri.006G056100
Potri.002G092400		Potri.002G126800						Potri.005G046600		Potri.010G189800		Potri.004G150800		Potri.009G155800		Potri.003G147600		Potri.006G173500		Potri.003G155900		Potri.007G122000		Potri.011G064000		Potri.009G140900		Potri.010G051800		Potri.010G179400		Potri.007G108700		Potri.007G114400		Potri.006G023700		Potri.007G042900		Potri.008G109000		Potri.012G111000		Potri.005G255400		Potri.006G177700		Potri.006G063300
Potri.002G094500		Potri.002G127400						Potri.005G048100		Potri.010G193300		Potri.004G159800		Potri.009G159400		Potri.003G152400		Potri.006G177600		Potri.003G157900		Potri.007G132800		Potri.011G067500		Potri.009G141800		Potri.010G055400		Potri.010G195300		Potri.007G110500		Potri.007G114600		Potri.006G026500		Potri.007G044500		Potri.008G110800		Potri.012G114300		Potri.005G255500		Potri.006G178200		Potri.006G066100
Potri.002G096200		Potri.002G129500						Potri.005G050400		Potri.010G200000		Potri.004G162700		Potri.010G000600		Potri.003G155900		Potri.006G185100		Potri.003G159900		Potri.007G133500		Potri.011G099200		Potri.009G147500		Potri.010G066500		Potri.010G196300		Potri.007G113000		Potri.007G122000		Potri.006G033900		Potri.007G045000		Potri.008G111500		Potri.012G125000		Potri.005G256100		Potri.006G180600		Potri.006G069500
Potri.002G098400		Potri.002G129700						Potri.005G063400		Potri.010G200500		Potri.004G162800		Potri.010G009200		Potri.003G156900		Potri.006G189100		Potri.003G160400		Potri.007G140400		Potri.011G100900		Potri.009G151400		Potri.010G070100		Potri.010G197200		Potri.007G120100		Potri.007G122100		Potri.006G034300		Potri.007G050300		Potri.008G115100		Potri.012G127400		Potri.006G000900		Potri.006G182400		Potri.006G083200
Potri.002G099300		Potri.002G131300						Potri.005G067500		Potri.010G205300		Potri.004G163600		Potri.010G010700		Potri.003G159200		Potri.006G190300		Potri.003G167000		Potri.007G140500		Potri.011G122100		Potri.009G153900		Potri.010G075400		Potri.010G200800		Potri.007G120300		Potri.007G123000		Potri.006G034600		Potri.007G053900		Potri.008G117900		Potri.012G131800		Potri.006G001300		Potri.006G192100		Potri.006G084700
Potri.002G101200		Potri.002G132300						Potri.005G068700		Potri.010G210200		Potri.004G176100		Potri.010G012100		Potri.003G159900		Potri.006G195700		Potri.003G167800		Potri.007G141400		Potri.011G126400		Potri.009G154600		Potri.010G077900		Potri.010G201200		Potri.007G120600		Potri.007G130200		Potri.006G039500		Potri.007G056700		Potri.008G122300		Potri.012G136600		Potri.006G023700		Potri.006G195300		Potri.006G087100
Potri.002G104600		Potri.002G134400						Potri.005G068900		Potri.010G211400		Potri.004G185900		Potri.010G014300		Potri.003G160400		Potri.006G199600		Potri.003G171500		Potri.008G003600		Potri.011G127800		Potri.009G160700		Potri.010G082600		Potri.010G202200		Potri.007G121500		Potri.007G133700		Potri.006G045500		Potri.007G071100		Potri.008G125000		Potri.012G136800		Potri.006G026500		Potri.006G197500		Potri.006G087500
Potri.002G105900		Potri.002G134800						Potri.005G070200		Potri.010G218300		Potri.004G187200		Potri.010G020600		Potri.003G167000		Potri.006G203200		Potri.003G171800		Potri.008G008500		Potri.011G137800		Potri.010G005600		Potri.010G089300		Potri.010G210800		Potri.007G141900		Potri.007G134800		Potri.006G045900		Potri.007G075200		Potri.008G125400		Potri.013G001800		Potri.006G033300		Potri.006G198800		Potri.006G089800
Potri.002G106100		Potri.002G136600						Potri.005G070700		Potri.010G236800		Potri.004G188200		Potri.010G023600		Potri.003G170300		Potri.006G223900		Potri.003G172300		Potri.008G008600		Potri.011G138500		Potri.010G006600		Potri.010G101800		Potri.010G211900		Potri.007G144100		Potri.007G135800		Potri.006G050800		Potri.007G075700		Potri.008G129100		Potri.013G003500		Potri.006G033900		Potri.006G199500		Potri.006G095700
Potri.002G107700		Potri.002G136700						Potri.005G070900		Potri.010G244300		Potri.004G190500		Potri.010G031700		Potri.003G171500		Potri.006G228000		Potri.003G173500		Potri.008G010600		Potri.011G149400		Potri.010G010700		Potri.010G111700		Potri.010G213400		Potri.007G147000		Potri.007G138200		Potri.006G054900		Potri.007G075800		Potri.008G129200		Potri.013G005900		Potri.006G034600		Potri.006G202600		Potri.006G096600
Potri.002G108600		Potri.002G137800						Potri.005G072000		Potri.011G006000		Potri.004G191100		Potri.010G032800		Potri.003G173500		Potri.006G230600		Potri.003G175900		Potri.008G012800		Potri.011G151300		Potri.010G015100		Potri.010G116900		Potri.010G213500		Potri.008G006500		Potri.007G139600		Potri.006G055400		Potri.007G087300		Potri.008G131300		Potri.013G011700		Potri.006G036300		Potri.006G203100		Potri.006G096900
Potri.002G110000		Potri.002G140300						Potri.005G072100		Potri.011G015600		Potri.004G191400		Potri.010G035500		Potri.003G175900		Potri.006G236700		Potri.003G181900		Potri.008G016200		Potri.011G165700		Potri.010G019100		Potri.010G130600		Potri.010G218400		Potri.008G011100		Potri.007G140500		Potri.006G063300		Potri.007G089000		Potri.008G132600		Potri.013G012200		Potri.006G044200		Potri.006G204300		Potri.006G097000
Potri.002G110300		Potri.002G141000						Potri.005G072400		Potri.011G025200		Potri.004G195100		Potri.010G042000		Potri.003G181200		Potri.006G237100		Potri.003G184000		Potri.008G026100		Potri.011G167200		Potri.010G034300		Potri.010G132300		Potri.010G220200		Potri.008G019700		Potri.007G141400		Potri.006G065500		Potri.007G095200		Potri.008G133500		Potri.013G014500		Potri.006G045500		Potri.006G206900		Potri.006G105500
Potri.002G111100		Potri.002G141700						Potri.005G072600		Potri.011G026000		Potri.004G197800		Potri.010G047000		Potri.003G184000		Potri.006G237400		Potri.003G184800		Potri.008G036900		Potri.012G006800		Potri.010G046400		Potri.010G138700		Potri.010G231800		Potri.008G022900		Potri.007G146900		Potri.006G070400		Potri.007G098800		Potri.008G133800		Potri.013G024900		Potri.006G054900		Potri.006G212100		Potri.006G108600
Potri.002G112500		Potri.002G142100						Potri.005G076100		Potri.011G031300		Potri.004G197900		Potri.010G050600		Potri.003G188500		Potri.006G238100		Potri.003G192900		Potri.008G045100		Potri.012G019900		Potri.010G046800		Potri.010G139800		Potri.010G237000		Potri.008G025500		Potri.008G005500		Potri.006G071200		Potri.007G099800		Potri.008G141300		Potri.013G026100		Potri.006G055400		Potri.006G213100		Potri.006G117200
Potri.002G112900		Potri.002G145000						Potri.005G077200		Potri.011G031400		Potri.004G198000		Potri.010G053400		Potri.003G192900		Potri.006G238500		Potri.003G193400		Potri.008G045500		Potri.012G027000		Potri.010G055600		Potri.010G141400		Potri.010G238600		Potri.008G038400		Potri.008G007800		Potri.006G072300		Potri.007G102800		Potri.008G151600		Potri.013G029600		Potri.006G055500		Potri.006G213800		Potri.006G120400
Potri.002G114300		Potri.002G145500						Potri.005G077600		Potri.011G031700		Potri.004G198100		Potri.010G057000		Potri.003G193400		Potri.006G243400		Potri.003G197400		Potri.008G051800		Potri.012G033900		Potri.010G058200		Potri.010G143100		Potri.010G249600		Potri.008G041700		Potri.008G033900		Potri.006G084700		Potri.007G103400		Potri.008G154700		Potri.013G046100		Potri.006G057500		Potri.006G214600		Potri.006G129200
Potri.002G115400		Potri.002G147700						Potri.005G079600		Potri.011G044200		Potri.004G198800		Potri.010G057300		Potri.003G197400		Potri.006G244000		Potri.003G201900		Potri.008G065500		Potri.012G034400		Potri.010G058700		Potri.010G145000		Potri.010G250500		Potri.008G048300		Potri.008G049200		Potri.006G087700		Potri.007G107900		Potri.008G158300		Potri.013G055000		Potri.006G062700		Potri.006G214700		Potri.006G129900
Potri.002G115600		Potri.002G151600						Potri.005G082100		Potri.011G044300		Potri.004G200400		Potri.010G059200		Potri.003G197500		Potri.006G247700		Potri.003G215800		Potri.008G067600		Potri.012G045600		Potri.010G062600		Potri.010G145400		Potri.011G001900		Potri.008G059900		Potri.008G055600		Potri.006G088700		Potri.007G108700		Potri.008G165900		Potri.013G066400		Potri.006G063700		Potri.006G217000		Potri.006G131000
Potri.002G116000		Potri.002G156500						Potri.005G084600		Potri.011G047700		Potri.004G202000		Potri.010G061100		Potri.003G201900		Potri.006G248500		Potri.003G218900		Potri.008G069300		Potri.012G049900		Potri.010G067100		Potri.010G151100		Potri.011G002100		Potri.008G064000		Potri.008G055900		Potri.006G094100		Potri.007G112500		Potri.008G174400		Potri.013G066500		Potri.006G065500		Potri.006G217300		Potri.006G137700
Potri.002G116300		Potri.002G156800						Potri.005G088200		Potri.011G048100		Potri.004G202200		Potri.010G071500		Potri.003G207400		Potri.006G253400		Potri.003G223800		Potri.008G077600		Potri.012G051500		Potri.010G068700		Potri.010G151900		Potri.011G026200		Potri.008G073800		Potri.008G058200		Potri.006G097500		Potri.007G120700		Potri.008G177500		Potri.013G072900		Potri.006G070000		Potri.006G219800		Potri.006G142600
Potri.002G116500		Potri.002G156900						Potri.005G092200		Potri.011G048200		Potri.004G207200		Potri.010G072200		Potri.003G215800		Potri.006G254300		Potri.004G000700		Potri.008G081300		Potri.012G053100		Potri.010G079600		Potri.010G162100		Potri.011G028400		Potri.008G074500		Potri.008G062300		Potri.006G099500		Potri.007G123000		Potri.008G177600		Potri.013G087000		Potri.006G070400		Potri.006G222200		Potri.006G145900
Potri.002G117100		Potri.002G157200						Potri.005G098700		Potri.011G048500		Potri.004G212400		Potri.010G075200		Potri.003G216100		Potri.006G255100		Potri.004G003000		Potri.008G082700		Potri.012G083000		Potri.010G082700		Potri.010G165000		Potri.011G029000		Potri.008G082700		Potri.008G071600		Potri.006G099600		Potri.007G123100		Potri.008G183400		Potri.013G122500		Potri.006G072300		Potri.006G226100		Potri.006G151300
Potri.002G119700		Potri.002G158400						Potri.005G098900		Potri.011G048700		Potri.004G212800		Potri.010G075500		Potri.003G218900		Potri.006G264300		Potri.004G003900		Potri.008G086700		Potri.012G102100		Potri.010G088200		Potri.010G174300		Potri.011G030500		Potri.008G094700		Potri.008G075200		Potri.006G099900		Potri.007G140500		Potri.008G183700		Potri.013G124000		Potri.006G075200		Potri.006G226400		Potri.006G159000
Potri.002G120700		Potri.002G161400						Potri.005G101600		Potri.011G057800		Potri.004G223500		Potri.010G075600		Potri.003G219400		Potri.006G266600		Potri.004G014800		Potri.008G087700		Potri.012G132200		Potri.010G088300		Potri.010G174400		Potri.011G031700		Potri.008G098200		Potri.008G085000		Potri.006G102500		Potri.007G141400		Potri.008G186600		Potri.013G126600		Potri.006G084700		Potri.006G236000		Potri.006G173700
Potri.002G122700		Potri.002G162500						Potri.005G111700		Potri.011G063100		Potri.004G228300		Potri.010G075700		Potri.004G000700		Potri.006G266700		Potri.004G020500		Potri.008G095200		Potri.013G005800		Potri.010G089200		Potri.010G175300		Potri.011G041700		Potri.008G100000		Potri.008G086700		Potri.006G102800		Potri.007G141900		Potri.008G189200		Potri.013G127700		Potri.006G089700		Potri.006G250200		Potri.006G181900
Potri.002G122800		Potri.002G164000						Potri.005G113100		Potri.011G064800		Potri.004G230900		Potri.010G083600		Potri.004G003000		Potri.006G271600		Potri.004G029700		Potri.008G099100		Potri.013G009800		Potri.010G089900		Potri.010G175700		Potri.011G044200		Potri.008G103600		Potri.008G090400		Potri.006G102900		Potri.007G143100		Potri.008G189400		Potri.013G131900		Potri.006G094100		Potri.006G251300		Potri.006G192100
Potri.002G122900		Potri.002G165000						Potri.005G114000		Potri.011G076900		Potri.004G234900		Potri.010G094600		Potri.004G003100		Potri.006G272100		Potri.004G031500		Potri.008G106400		Potri.013G016900		Potri.010G102200		Potri.010G175800		Potri.011G044300		Potri.008G109000		Potri.008G099100		Potri.006G105500		Potri.007G144100		Potri.008G190000		Potri.013G148100		Potri.006G097500		Potri.006G252200		Potri.006G194900
Potri.002G124600		Potri.002G165300						Potri.005G114400		Potri.011G080900		Potri.005G000300		Potri.010G096000		Potri.004G014800		Potri.006G279400		Potri.004G033300		Potri.008G109200		Potri.013G045700		Potri.010G107100		Potri.010G182000		Potri.011G044700		Potri.008G112300		Potri.008G102400		Potri.006G105600		Potri.007G144400		Potri.008G200500		Potri.013G153800		Potri.006G099500		Potri.006G259200		Potri.006G196800
Potri.002G126500		Potri.002G166200						Potri.005G117100		Potri.011G081400		Potri.005G002500		Potri.010G100600		Potri.004G029700		Potri.006G280700		Potri.004G034400		Potri.008G110800		Potri.013G055600		Potri.010G111100		Potri.010G189400		Potri.011G044800		Potri.008G146100		Potri.008G108400		Potri.006G107100		Potri.007G147000		Potri.008G201600		Potri.013G155500		Potri.006G099600		Potri.006G273500		Potri.006G201300
Potri.002G127000		Potri.002G166300						Potri.005G119200		Potri.011G085700		Potri.005G003100		Potri.010G113500		Potri.004G031500		Potri.007G005300		Potri.004G034600		Potri.008G114200		Potri.013G055800		Potri.010G113500		Potri.010G196900		Potri.011G049000		Potri.008G150300		Potri.008G114500		Potri.006G111100		Potri.008G000700		Potri.008G203200		Potri.014G003300		Potri.006G099900		Potri.006G278000		Potri.006G235100
Potri.002G128100		Potri.002G166400						Potri.005G119900		Potri.011G089700		Potri.005G004000		Potri.010G122600		Potri.004G033300		Potri.007G005400		Potri.004G038100		Potri.008G118100		Potri.013G062300		Potri.010G118300		Potri.010G198200		Potri.011G049600		Potri.008G151000		Potri.008G121700		Potri.006G112500		Potri.008G002400		Potri.008G205000		Potri.014G020500		Potri.006G100300		Potri.007G001200		Potri.006G235800
Potri.002G128400		Potri.002G168200						Potri.005G120400		Potri.011G096500		Potri.005G004100		Potri.010G123300		Potri.004G034400		Potri.007G005800		Potri.004G039700		Potri.008G123000		Potri.013G064800		Potri.010G120000		Potri.010G199700		Potri.011G052200		Potri.008G151500		Potri.008G121900		Potri.006G117900		Potri.008G003600		Potri.008G209300		Potri.014G022900		Potri.006G102900		Potri.007G006800		Potri.006G236200
Potri.002G128500		Potri.002G169200						Potri.005G124100		Potri.011G104900		Potri.005G004600		Potri.010G124900		Potri.004G034600		Potri.007G006200		Potri.004G045300		Potri.008G132500		Potri.013G085300		Potri.010G121600		Potri.010G203000		Potri.011G053600		Potri.008G156700		Potri.008G127800		Potri.006G118800		Potri.008G004400		Potri.008G212400		Potri.014G033000		Potri.006G106700		Potri.007G011200		Potri.006G237100
Potri.002G129200		Potri.002G170000						Potri.005G125300		Potri.011G105100		Potri.005G007000		Potri.010G125400		Potri.004G039700		Potri.007G014200		Potri.004G048900		Potri.008G136200		Potri.013G091700		Potri.010G121800		Potri.010G210000		Potri.011G061900		Potri.008G159200		Potri.008G131100		Potri.006G119300		Potri.008G005500		Potri.008G220800		Potri.014G037300		Potri.006G107100		Potri.007G017800		Potri.006G237400
Potri.002G130300		Potri.002G170700						Potri.005G126700		Potri.011G113200		Potri.005G011400		Potri.010G138000		Potri.004G040600		Potri.007G016900		Potri.004G049000		Potri.008G136400		Potri.013G101600		Potri.010G123300		Potri.010G216800		Potri.011G062000		Potri.008G170300		Potri.008G131200		Potri.006G126400		Potri.008G007800		Potri.008G220900		Potri.014G037500		Potri.006G116900		Potri.007G020800		Potri.006G238500
Potri.002G130900		Potri.002G172000						Potri.005G128800		Potri.011G113400		Potri.005G011900		Potri.010G139700		Potri.004G044300		Potri.007G022300		Potri.004G049800		Potri.008G139100		Potri.013G107100		Potri.010G124700		Potri.010G221200		Potri.011G067000		Potri.008G170800		Potri.008G132800		Potri.006G129900		Potri.008G017100		Potri.008G221900		Potri.014G065400		Potri.006G117900		Potri.007G031900		Potri.006G243400
Potri.002G131900		Potri.002G174400						Potri.005G132200		Potri.011G114000		Potri.005G012500		Potri.010G144800		Potri.004G048900		Potri.007G023200		Potri.004G053200		Potri.008G139300		Potri.013G118700		Potri.010G125400		Potri.010G224900		Potri.011G078100		Potri.008G172400		Potri.008G151700		Potri.006G136700		Potri.008G023900		Potri.008G226700		Potri.014G088000		Potri.006G119500		Potri.007G038300		Potri.006G248300
Potri.002G132000		Potri.002G176400						Potri.005G133600		Potri.011G116600		Potri.005G013600		Potri.010G144900		Potri.004G053200		Potri.007G026500		Potri.004G053800		Potri.008G142600		Potri.013G120600		Potri.010G132500		Potri.010G234100		Potri.011G101300		Potri.008G174400		Potri.008G154800		Potri.006G137300		Potri.008G033200		Potri.009G002200		Potri.014G095600		Potri.006G129900		Potri.007G041400		Potri.006G254100
Potri.002G132100		Potri.002G176700						Potri.005G135300		Potri.011G117600		Potri.005G014100		Potri.010G150500		Potri.004G053500		Potri.007G031800		Potri.004G060500		Potri.008G149600		Potri.013G150700		Potri.010G136900		Potri.010G241000		Potri.011G102700		Potri.008G195800		Potri.008G159300		Potri.006G137700		Potri.008G041700		Potri.009G005400		Potri.014G100600		Potri.006G137300		Potri.007G042900		Potri.006G254700
Potri.002G132200		Potri.002G177100						Potri.005G136300		Potri.011G117700		Potri.005G014300		Potri.010G150700		Potri.004G053800		Potri.007G036500		Potri.004G061300		Potri.008G155900		Potri.013G154100		Potri.010G137300		Potri.010G242600		Potri.011G103500		Potri.008G201600		Potri.008G160000		Potri.006G144000		Potri.008G042500		Potri.009G006600		Potri.014G102700		Potri.006G137700		Potri.007G044500		Potri.006G255200
Potri.002G132900		Potri.002G179000						Potri.005G138100		Potri.011G122400		Potri.005G015300		Potri.010G150800		Potri.004G061300		Potri.007G040400		Potri.004G061900		Potri.008G160200		Potri.014G020100		Potri.010G137700		Potri.010G247700		Potri.011G107500		Potri.008G208900		Potri.008G167200		Potri.006G144200		Potri.008G057100		Potri.009G008400		Potri.014G103200		Potri.006G144000		Potri.007G044800		Potri.006G262900
Potri.002G136100		Potri.002G180100						Potri.005G139000		Potri.011G140400		Potri.005G017000		Potri.010G167200		Potri.004G063400		Potri.007G041500		Potri.004G063400		Potri.008G169800		Potri.014G020600		Potri.010G137800		Potri.010G253800		Potri.011G108900		Potri.008G209300		Potri.008G167700		Potri.006G147300		Potri.008G060200		Potri.009G011900		Potri.014G103300		Potri.006G144200		Potri.007G048200		Potri.006G265800
Potri.002G138200		Potri.002G182500						Potri.005G139300		Potri.011G142300		Potri.005G019200		Potri.010G190800		Potri.004G063500		Potri.007G051900		Potri.004G076200		Potri.008G173500		Potri.014G033400		Potri.010G141600		Potri.011G002700		Potri.011G109900		Potri.008G223200		Potri.008G172500		Potri.006G151600		Potri.008G061800		Potri.009G013700		Potri.014G103400		Potri.006G147300		Potri.007G050300		Potri.006G266600
Potri.002G140100		Potri.002G185100						Potri.005G150600		Potri.011G146000		Potri.005G023800		Potri.010G193300		Potri.004G067600		Potri.007G055300		Potri.004G083900		Potri.008G175000		Potri.014G033700		Potri.010G153000		Potri.011G010200		Potri.011G110700		Potri.009G009500		Potri.008G175100		Potri.006G165700		Potri.008G062000		Potri.009G022500		Potri.014G106200		Potri.006G151600		Potri.007G055500		Potri.006G280700
Potri.002G147000		Potri.002G186500						Potri.005G161600		Potri.011G153000		Potri.005G026200		Potri.010G195500		Potri.004G074000		Potri.007G060900		Potri.004G085400		Potri.008G175100		Potri.014G033900		Potri.010G154200		Potri.011G023900		Potri.011G112100		Potri.009G010700		Potri.008G180400		Potri.006G169600		Potri.008G062400		Potri.009G028300		Potri.014G106600		Potri.006G165700		Potri.007G059300		Potri.007G003000
Potri.002G147100		Potri.002G189000						Potri.005G163500		Potri.011G164200		Potri.005G028000		Potri.010G196300		Potri.004G074200		Potri.007G067900		Potri.004G086600		Potri.008G178800		Potri.014G034000		Potri.010G156500		Potri.011G025800		Potri.011G118100		Potri.009G011100		Potri.008G183700		Potri.006G170300		Potri.008G062500		Potri.009G034300		Potri.014G115700		Potri.006G185100		Potri.007G075200		Potri.007G005800
Potri.002G148000		Potri.002G191000						Potri.005G168400		Potri.011G167500		Potri.005G029600		Potri.010G200000		Potri.004G076200		Potri.007G071300		Potri.004G093500		Potri.008G185900		Potri.014G034300		Potri.010G158500		Potri.011G026600		Potri.011G120200		Potri.009G011900		Potri.008G189400		Potri.006G186200		Potri.008G071900		Potri.009G037000		Potri.014G116800		Potri.006G186200		Potri.007G075700		Potri.007G006200
Potri.002G148400		Potri.002G194600						Potri.005G170600		Potri.012G005100		Potri.005G032100		Potri.010G200500		Potri.004G079500		Potri.007G075400		Potri.004G095200		Potri.008G187300		Potri.014G034500		Potri.010G170800		Potri.011G027200		Potri.011G139400		Potri.009G012500		Potri.008G189800		Potri.006G192100		Potri.008G083600		Potri.009G038800		Potri.014G118400		Potri.006G193300		Potri.007G075800		Potri.007G007000
Potri.002G151200		Potri.002G196600						Potri.005G174200		Potri.012G011100		Potri.005G032500		Potri.010G205300		Potri.004G083900		Potri.007G095700		Potri.004G100000		Potri.008G189400		Potri.014G039500		Potri.010G172800		Potri.011G027300		Potri.011G140700		Potri.009G016200		Potri.008G197800		Potri.006G204000		Potri.008G090400		Potri.009G045500		Potri.014G134200		Potri.006G195700		Potri.007G076600		Potri.007G007600
Potri.002G152800		Potri.002G199900						Potri.005G174800		Potri.012G011200		Potri.005G035300		Potri.010G211400		Potri.004G086600		Potri.007G100700		Potri.004G105600		Potri.008G189800		Potri.014G049600		Potri.010G187600		Potri.011G028800		Potri.011G144900		Potri.009G019600		Potri.008G199600		Potri.006G208400		Potri.008G099100		Potri.009G054900		Potri.014G134300		Potri.006G208400		Potri.007G083400		Potri.007G011300
Potri.002G153300		Potri.002G200000						Potri.005G178900		Potri.012G018000		Potri.005G036900		Potri.010G219000		Potri.004G093500		Potri.007G101900		Potri.004G117300		Potri.008G196800		Potri.014G057200		Potri.010G193100		Potri.011G030000		Potri.011G148400		Potri.009G024400		Potri.009G006000		Potri.006G210000		Potri.008G101500		Potri.009G056200		Potri.014G145800		Potri.006G210000		Potri.007G084700		Potri.007G014200
Potri.002G156300		Potri.002G202000						Potri.005G179100		Potri.012G032000		Potri.005G039300		Potri.010G244300		Potri.004G095500		Potri.007G103500		Potri.004G122600		Potri.008G198600		Potri.014G067100		Potri.010G197200		Potri.011G031400		Potri.011G150300		Potri.009G030900		Potri.009G010300		Potri.006G220800		Potri.008G109200		Potri.009G060800		Potri.014G147600		Potri.006G219300		Potri.007G087300		Potri.007G022300
Potri.002G157000		Potri.002G202700						Potri.005G184000		Potri.012G035200		Potri.005G041500		Potri.011G005600		Potri.004G095600		Potri.007G106300		Potri.004G122900		Potri.008G199600		Potri.014G069000		Potri.010G200800		Potri.011G039200		Potri.011G154900		Potri.009G034500		Potri.009G013900		Potri.006G235100		Potri.008G110100		Potri.009G063000		Potri.014G149700		Potri.006G220800		Potri.007G088300		Potri.007G026500
Potri.002G157100		Potri.002G203500						Potri.005G188300		Potri.012G048300		Potri.005G042000		Potri.011G006000		Potri.004G096000		Potri.007G120700		Potri.004G123400		Potri.008G204300		Potri.014G095800		Potri.010G202500		Potri.011G063200		Potri.011G155600		Potri.009G039500		Potri.009G022700		Potri.006G236200		Potri.008G116700		Potri.009G077200		Potri.014G152500		Potri.006G230600		Potri.007G096500		Potri.007G027900
Potri.002G157900		Potri.002G205400						Potri.005G189800		Potri.012G050500		Potri.005G042300		Potri.011G015600		Potri.004G100000		Potri.007G123200		Potri.004G127700		Potri.008G213100		Potri.014G097900		Potri.010G232700		Potri.011G064000		Potri.011G156600		Potri.009G040000		Potri.009G025200		Potri.006G238500		Potri.008G120000		Potri.009G081800		Potri.015G002800		Potri.006G234400		Potri.007G098800		Potri.007G031700
Potri.002G159800		Potri.002G206000						Potri.005G190100		Potri.012G051500		Potri.005G042700		Potri.011G022000		Potri.004G101600		Potri.007G133500		Potri.004G128700		Potri.008G216100		Potri.014G101600		Potri.010G236200		Potri.011G064400		Potri.011G158600		Potri.009G042500		Potri.009G026900		Potri.006G239400		Potri.008G121700		Potri.009G091100		Potri.015G003800		Potri.006G235100		Potri.007G103400		Potri.007G033400
Potri.002G162300		Potri.002G212800						Potri.005G201200		Potri.012G052500		Potri.005G043700		Potri.011G025200		Potri.004G122600		Potri.007G138200		Potri.004G133900		Potri.008G226100		Potri.014G104200		Potri.010G249600		Potri.011G067500		Potri.011G158700		Potri.009G045700		Potri.009G030400		Potri.006G248300		Potri.008G122700		Potri.009G093300		Potri.015G003900		Potri.006G236200		Potri.007G108700		Potri.007G044800
Potri.002G164600		Potri.002G213200						Potri.005G206400		Potri.012G067200		Potri.005G046600		Potri.011G026100		Potri.004G122900		Potri.007G140400		Potri.004G138700		Potri.009G001200		Potri.014G106400		Potri.010G253800		Potri.011G072100		Potri.012G007100		Potri.009G051600		Potri.009G043700		Potri.006G250100		Potri.008G126500		Potri.009G098400		Potri.015G005700		Potri.006G238500		Potri.007G112500		Potri.007G047000
Potri.002G167300		Potri.002G216900						Potri.005G206800		Potri.012G070000		Potri.005G048100		Potri.011G026600		Potri.004G123400		Potri.007G141000		Potri.004G147300		Potri.009G008000		Potri.014G118400		Potri.011G002100		Potri.011G076600		Potri.012G014800		Potri.009G058200		Potri.009G047900		Potri.006G254300		Potri.008G130500		Potri.009G098500		Potri.015G006000		Potri.006G244300		Potri.007G113000		Potri.007G047700
Potri.002G167700		Potri.002G217600						Potri.005G208800		Potri.012G082800		Potri.005G048400		Potri.011G040900		Potri.004G127700		Potri.007G144700		Potri.004G148400		Potri.009G010700		Potri.014G123400		Potri.011G015500		Potri.011G076900		Potri.012G019400		Potri.009G062700		Potri.009G069900		Potri.006G256200		Potri.008G131200		Potri.009G107100		Potri.015G010500		Potri.006G250100		Potri.007G123000		Potri.007G052600
Potri.002G168300		Potri.002G221100						Potri.005G210300		Potri.012G094800		Potri.005G049900		Potri.011G044200		Potri.004G128700		Potri.007G145600		Potri.004G150800		Potri.009G011200		Potri.014G123500		Potri.011G029000		Potri.011G081400		Potri.012G055300		Potri.009G065000		Potri.009G070100		Potri.006G263500		Potri.008G152100		Potri.009G110800		Potri.015G017100		Potri.006G254300		Potri.007G134000		Potri.007G071300
Potri.002G168400		Potri.002G226700						Potri.005G211800		Potri.012G099100		Potri.005G050400		Potri.011G044300		Potri.004G129900		Potri.008G008500		Potri.004G151700		Potri.009G012600		Potri.014G140500		Potri.011G030000		Potri.011G089700		Potri.012G068700		Potri.009G065600		Potri.009G086800		Potri.006G265800		Potri.008G164600		Potri.009G112000		Potri.015G019800		Potri.006G255200		Potri.007G134800		Potri.007G091200
Potri.002G169000		Potri.002G227300						Potri.005G213200		Potri.012G103400		Potri.005G059900		Potri.011G048500		Potri.004G132700		Potri.008G008600		Potri.004G152300		Potri.009G020400		Potri.014G146000		Potri.011G031700		Potri.011G110200		Potri.012G071400		Potri.009G072900		Potri.009G102000		Potri.006G266600		Potri.008G168600		Potri.009G112500		Potri.015G020300		Potri.006G263500		Potri.007G137000		Potri.007G091700
Potri.002G169100		Potri.002G231500						Potri.005G218500		Potri.012G105300		Potri.005G060200		Potri.011G048700		Potri.004G133900		Potri.008G010600		Potri.004G153200		Potri.009G021700		Potri.014G162800		Potri.011G041700		Potri.011G114300		Potri.012G085900		Potri.009G084400		Potri.009G104900		Potri.006G266700		Potri.008G168700		Potri.009G113600		Potri.015G025700		Potri.006G266600		Potri.007G140500		Potri.007G093200
Potri.002G173000		Potri.002G231900						Potri.005G223600		Potri.012G110300		Potri.005G060300		Potri.011G063100		Potri.004G138400		Potri.008G011000		Potri.004G155700		Potri.009G022700		Potri.014G165100		Potri.011G042600		Potri.011G116600		Potri.012G089300		Potri.009G085800		Potri.009G108800		Potri.006G267300		Potri.008G169200		Potri.009G117000		Potri.015G030700		Potri.006G266700		Potri.007G143100		Potri.007G097400
Potri.002G175600		Potri.002G234000						Potri.005G228700		Potri.012G116200		Potri.005G063400		Potri.011G064800		Potri.004G138700		Potri.008G012800		Potri.004G166900		Potri.009G027100		Potri.014G168100		Potri.011G067400		Potri.011G118600		Potri.012G090000		Potri.009G085900		Potri.009G109900		Potri.006G269900		Potri.008G172000		Potri.009G117500		Potri.015G043400		Potri.006G270900		Potri.007G147000		Potri.007G103500
Potri.002G175700		Potri.002G234100						Potri.005G230900		Potri.012G117100		Potri.005G067500		Potri.011G080900		Potri.004G143500		Potri.008G016200		Potri.004G167700		Potri.009G028400		Potri.014G175000		Potri.011G068300		Potri.011G119500		Potri.012G091300		Potri.009G089800		Potri.009G114700		Potri.006G271600		Potri.008G178300		Potri.009G118800		Potri.015G044400		Potri.006G272600		Potri.008G000700		Potri.007G103600
Potri.002G177500		Potri.002G234300						Potri.005G237600		Potri.012G120500		Potri.005G068900		Potri.011G089700		Potri.004G147300		Potri.008G018400		Potri.004G167800		Potri.009G044000		Potri.014G175600		Potri.011G069600		Potri.011G122100		Potri.012G091400		Potri.009G101000		Potri.009G114800		Potri.006G272100		Potri.008G189800		Potri.009G123900		Potri.015G060300		Potri.006G276500		Potri.008G002400		Potri.007G108300
Potri.002G178300		Potri.002G235200						Potri.005G238000		Potri.012G121200		Potri.005G070200		Potri.011G096800		Potri.004G148400		Potri.008G021000		Potri.004G174100		Potri.009G044800		Potri.014G183800		Potri.011G096500		Potri.011G122400		Potri.012G110500		Potri.009G102800		Potri.009G121100		Potri.006G272600		Potri.008G193400		Potri.009G133600		Potri.015G065700		Potri.007G010200		Potri.008G003600		Potri.007G108600
Potri.002G180400		Potri.002G236400						Potri.005G240700		Potri.012G122700		Potri.005G070700		Potri.011G110200		Potri.004G151700		Potri.008G021200		Potri.004G175100		Potri.009G045700		Potri.014G184100		Potri.011G110700		Potri.011G126000		Potri.012G111000		Potri.009G106100		Potri.009G133300		Potri.006G273800		Potri.008G198600		Potri.009G144600		Potri.015G067400		Potri.007G016400		Potri.008G005500		Potri.007G112600
Potri.002G182100		Potri.002G236500						Potri.005G242300		Potri.012G122800		Potri.005G070900		Potri.011G113200		Potri.004G153100		Potri.008G026100		Potri.004G175500		Potri.009G048300		Potri.015G054300		Potri.011G118100		Potri.011G135700		Potri.012G122500		Potri.009G109300		Potri.009G135300		Potri.006G275700		Potri.008G203100		Potri.009G154300		Potri.015G072000		Potri.007G016800		Potri.008G007800		Potri.007G120100
Potri.002G185300		Potri.002G237400						Potri.005G248900		Potri.012G124900		Potri.005G072000		Potri.011G113400		Potri.004G153200		Potri.008G026700		Potri.004G175800		Potri.009G057500		Potri.015G060200		Potri.011G118600		Potri.011G139800		Potri.012G130900		Potri.009G111100		Potri.009G139800		Potri.006G275800		Potri.009G008500		Potri.009G154400		Potri.015G086400		Potri.007G017100		Potri.008G015500		Potri.007G121500
Potri.002G186800		Potri.002G237500						Potri.005G251600		Potri.012G130900		Potri.005G072100		Potri.011G114000		Potri.004G153800		Potri.008G036900		Potri.004G179300		Potri.009G057600		Potri.015G062200		Potri.011G120200		Potri.011G140600		Potri.012G136600		Potri.009G114300		Potri.009G142100		Potri.006G280700		Potri.009G012600		Potri.009G165900		Potri.015G107600		Potri.007G022200		Potri.008G017100		Potri.007G137000
Potri.002G187700		Potri.002G241700						Potri.005G256100		Potri.012G131400		Potri.005G072400		Potri.011G114300		Potri.004G155700		Potri.008G038800		Potri.004G180500		Potri.009G062800		Potri.015G065100		Potri.011G120300		Potri.011G149400		Potri.012G136800		Potri.009G114400		Potri.009G145000		Potri.007G005800		Potri.009G013900		Potri.010G005500		Potri.015G108500		Potri.007G026000		Potri.008G020700		Potri.007G141000
Potri.002G189300		Potri.002G242800						Potri.005G259100		Potri.012G137600		Potri.005G072500		Potri.011G116600		Potri.004G160100		Potri.008G040100		Potri.004G181200		Potri.009G063100		Potri.015G074800		Potri.011G132600		Potri.011G151300		Potri.012G137600		Potri.009G124100		Potri.009G147900		Potri.007G006200		Potri.009G016200		Potri.010G008600		Potri.015G117700		Potri.007G027900		Potri.008G022600		Potri.008G006500
Potri.002G190600		Potri.002G243500						Potri.005G259600		Potri.012G144900		Potri.005G076100		Potri.011G117700		Potri.004G166900		Potri.008G045100		Potri.004G182000		Potri.009G072900		Potri.015G076500		Potri.011G140000		Potri.011G153800		Potri.012G144900		Potri.009G126000		Potri.009G149200		Potri.007G027900		Potri.009G017800		Potri.010G027600		Potri.015G117900		Potri.007G032300		Potri.008G023900		Potri.008G019700
Potri.002G190800		Potri.002G243900						Potri.005G259900		Potri.013G000400		Potri.005G077200		Potri.011G118900		Potri.004G167700		Potri.008G045500		Potri.004G183100		Potri.009G073500		Potri.015G088500		Potri.011G150300		Potri.011G164700		Potri.013G001800		Potri.009G131400		Potri.009G150800		Potri.007G033400		Potri.009G020400		Potri.010G029300		Potri.015G122900		Potri.007G034700		Potri.008G028400		Potri.008G020900
Potri.002G191100		Potri.002G246900						Potri.006G000400		Potri.013G006100		Potri.005G077600		Potri.011G122400		Potri.004G167800		Potri.008G048200		Potri.004G183500		Potri.009G083600		Potri.015G089500		Potri.011G155600		Potri.011G165700		Potri.013G003500		Potri.009G132100		Potri.009G154600		Potri.007G034700		Potri.009G025300		Potri.010G044200		Potri.015G123400		Potri.007G036500		Potri.008G033200		Potri.008G035900
Potri.002G192200		Potri.002G247800						Potri.006G001100		Potri.013G010600		Potri.005G078900		Potri.011G127800		Potri.004G167900		Potri.008G050300		Potri.004G184000		Potri.009G084600		Potri.015G093800		Potri.011G158700		Potri.011G167200		Potri.013G007900		Potri.009G133100		Potri.009G158100		Potri.007G036500		Potri.009G028600		Potri.010G047700		Potri.016G007400		Potri.007G036800		Potri.008G053100		Potri.008G038400
Potri.002G192400		Potri.002G250400						Potri.006G002000		Potri.013G011700		Potri.005G079600		Potri.011G140400		Potri.004G174100		Potri.008G051800		Potri.004G185000		Potri.009G090800		Potri.015G101500		Potri.011G163500		Potri.011G168100		Potri.013G014500		Potri.009G143800		Potri.009G158200		Potri.007G047700		Potri.009G038400		Potri.010G049600		Potri.016G009400		Potri.007G038500		Potri.008G053500		Potri.008G038800
Potri.002G193400		Potri.002G250900						Potri.006G008700		Potri.013G012300		Potri.005G081800		Potri.011G146000		Potri.004G175100		Potri.008G061100		Potri.004G186900		Potri.009G091100		Potri.015G103500		Potri.012G009000		Potri.012G006800		Potri.013G025700		Potri.009G147500		Potri.009G158900		Potri.007G070200		Potri.009G045300		Potri.010G049700		Potri.016G014800		Potri.007G042600		Potri.008G055600		Potri.008G040800
Potri.002G194500		Potri.002G255800						Potri.006G021600		Potri.013G016900		Potri.005G082100		Potri.011G146600		Potri.004G175500		Potri.008G065500		Potri.004G187500		Potri.009G099000		Potri.015G111100		Potri.012G009300		Potri.012G019700		Potri.013G032700		Potri.009G151400		Potri.009G160000		Potri.007G071300		Potri.009G051600		Potri.010G049800		Potri.016G016700		Potri.007G047700		Potri.008G055900		Potri.008G041400
Potri.002G195200		Potri.002G258700						Potri.006G026000		Potri.013G026400		Potri.005G082500		Potri.011G153000		Potri.004G175800		Potri.008G067600		Potri.004G189000		Potri.009G104100		Potri.015G111700		Potri.012G014800		Potri.012G035600		Potri.013G048200		Potri.010G010700		Potri.009G165900		Potri.007G076600		Potri.009G058200		Potri.010G050900		Potri.016G016800		Potri.007G057200		Potri.008G057100		Potri.008G044300
Potri.002G195400		Potri.002G261000						Potri.006G032300		Potri.013G029700		Potri.005G084600		Potri.011G153400		Potri.004G179300		Potri.008G073400		Potri.004G189800		Potri.009G107400		Potri.015G114400		Potri.012G015000		Potri.012G045600		Potri.013G065900		Potri.010G012000		Potri.010G000600		Potri.007G082600		Potri.009G058800		Potri.010G054100		Potri.016G017200		Potri.007G067900		Potri.008G059700		Potri.008G045500
Potri.002G196100		Potri.002G261400						Potri.006G040900		Potri.013G029900		Potri.005G085000		Potri.011G156700		Potri.004G180500		Potri.008G076300		Potri.004G197600		Potri.009G109800		Potri.015G116800		Potri.012G019400		Potri.012G047300		Potri.013G087000		Potri.010G015100		Potri.010G013100		Potri.007G093200		Potri.009G058900		Potri.010G056300		Potri.016G019400		Potri.007G070200		Potri.008G060200		Potri.008G048200
Potri.002G196700		Potri.002G261800						Potri.006G042200		Potri.013G030900		Potri.005G088200		Potri.011G164200		Potri.004G181700		Potri.008G081300		Potri.004G199400		Potri.009G110200		Potri.015G118800		Potri.012G030000		Potri.012G070000		Potri.013G092000		Potri.010G031500		Potri.010G039400		Potri.007G097000		Potri.009G061100		Potri.010G056400		Potri.016G029700		Potri.007G071300		Potri.008G061700		Potri.008G048300
Potri.002G197200		Potri.003G003200						Potri.006G047300		Potri.013G037900		Potri.005G088400		Potri.011G166500		Potri.004G182000		Potri.008G082700		Potri.004G199900		Potri.009G118800		Potri.015G119700		Potri.012G047800		Potri.012G082800		Potri.013G102700		Potri.010G044300		Potri.010G052400		Potri.007G097400		Potri.009G066600		Potri.010G070100		Potri.016G031500		Potri.007G071900		Potri.008G061800		Potri.008G051800
Potri.002G198000		Potri.003G003300						Potri.006G048200		Potri.013G041600		Potri.005G092200		Potri.011G166700		Potri.004G184000		Potri.008G086700		Potri.004G200100		Potri.009G119000		Potri.015G120900		Potri.012G050100		Potri.012G088100		Potri.013G102800		Potri.010G046400		Potri.010G053800		Potri.007G101700		Potri.009G072900		Potri.010G071400		Potri.016G036700		Potri.007G082300		Potri.008G062400		Potri.008G060600
Potri.002G200400		Potri.003G003900						Potri.006G050800		Potri.013G046000		Potri.005G098700		Potri.011G167900		Potri.004G185000		Potri.008G087700		Potri.004G202100		Potri.009G121200		Potri.015G123600		Potri.012G067500		Potri.012G089600		Potri.013G103500		Potri.010G046700		Potri.010G053900		Potri.007G103500		Potri.009G076400		Potri.010G072000		Potri.016G041300		Potri.007G082600		Potri.008G062500		Potri.008G064000
Potri.002G203900		Potri.003G008600						Potri.006G058700		Potri.013G055900		Potri.005G098900		Potri.012G004500		Potri.004G185300		Potri.008G095200		Potri.004G202200		Potri.009G131700		Potri.015G130500		Potri.012G090000		Potri.012G090900		Potri.013G111600		Potri.010G047000		Potri.010G061300		Potri.007G104800		Potri.009G078200		Potri.010G075400		Potri.016G043400		Potri.007G086400		Potri.008G069300		Potri.008G072700
Potri.002G208400		Potri.003G008700						Potri.006G062900		Potri.013G059500		Potri.005G100700		Potri.012G009000		Potri.004G186900		Potri.008G097200		Potri.004G202900		Potri.009G141500		Potri.015G135400		Potri.012G091300		Potri.012G094000		Potri.013G112700		Potri.010G050300		Potri.010G068100		Potri.007G105600		Potri.009G093100		Potri.010G080400		Potri.016G054700		Potri.007G093200		Potri.008G071600		Potri.008G073400
Potri.002G210000		Potri.003G017400						Potri.006G063600		Potri.013G061900		Potri.005G104800		Potri.012G009300		Potri.004G187100		Potri.008G099100		Potri.004G203000		Potri.009G144600		Potri.015G140800		Potri.012G091500		Potri.012G101400		Potri.013G122000		Potri.010G051800		Potri.010G068900		Potri.007G108300		Potri.009G094800		Potri.010G089300		Potri.016G056800		Potri.007G097400		Potri.008G079100		Potri.008G074500
Potri.002G214700		Potri.003G018000						Potri.006G068500		Potri.013G076600		Potri.005G105200		Potri.012G018000		Potri.004G187500		Potri.008G110800		Potri.004G205000		Potri.009G145000		Potri.016G000600		Potri.012G105500		Potri.012G121100		Potri.013G122400		Potri.010G055900		Potri.010G071500		Potri.007G108400		Potri.009G102800		Potri.010G101800		Potri.016G059800		Potri.007G101700		Potri.008G083600		Potri.008G082700
Potri.002G215100		Potri.003G018800						Potri.006G069600		Potri.013G076700		Potri.005G113100		Potri.012G022300		Potri.004G197600		Potri.008G114200		Potri.004G208500		Potri.009G145700		Potri.016G004500		Potri.012G111000		Potri.012G121600		Potri.013G122900		Potri.010G058200		Potri.010G088800		Potri.007G108500		Potri.009G106100		Potri.010G120800		Potri.016G060900		Potri.007G103500		Potri.008G085100		Potri.008G088500
Potri.002G221400		Potri.003G030700						Potri.006G081500		Potri.013G082900		Potri.005G114000		Potri.012G029700		Potri.004G198900		Potri.008G115100		Potri.004G208600		Potri.009G157700		Potri.016G020400		Potri.012G127400		Potri.012G122100		Potri.014G022800		Potri.010G065200		Potri.010G089300		Potri.007G108600		Potri.009G106400		Potri.010G127800		Potri.016G061000		Potri.007G104800		Potri.008G088300		Potri.008G094300
Potri.002G224000		Potri.003G033300						Potri.006G082700		Potri.013G085300		Potri.005G119200		Potri.012G029800		Potri.004G199400		Potri.008G115200		Potri.004G209700		Potri.009G164600		Potri.016G020800		Potri.012G127900		Potri.012G122400		Potri.014G032600		Potri.010G067100		Potri.010G096000		Potri.007G133100		Potri.009G127800		Potri.010G132300		Potri.016G063400		Potri.007G105600		Potri.008G090400		Potri.008G094700
Potri.002G224200		Potri.003G034600						Potri.006G093200		Potri.013G100500		Potri.005G119400		Potri.012G030000		Potri.004G200400		Potri.008G117900		Potri.004G212900		Potri.010G015100		Potri.016G025700		Potri.013G003500		Potri.012G122700		Potri.014G032800		Potri.010G067900		Potri.010G096600		Potri.007G134000		Potri.009G131800		Potri.010G137000		Potri.016G063800		Potri.007G106300		Potri.008G094200		Potri.008G098200
Potri.002G224600		Potri.003G041200						Potri.006G101800		Potri.013G105700		Potri.005G119900		Potri.012G030200		Potri.004G202900		Potri.008G118000		Potri.004G218400		Potri.010G016200		Potri.016G031300		Potri.013G007900		Potri.012G122800		Potri.014G033000		Potri.010G068700		Potri.010G096800		Potri.007G134800		Potri.009G136200		Potri.010G139800		Potri.016G064000		Potri.007G107600		Potri.008G099100		Potri.008G099800
Potri.002G225000		Potri.003G042300						Potri.006G102500		Potri.013G120200		Potri.005G120200		Potri.012G030300		Potri.004G203000		Potri.008G118100		Potri.004G233900		Potri.010G044300		Potri.016G031600		Potri.013G019400		Potri.012G123600		Potri.014G037600		Potri.010G082600		Potri.010G098900		Potri.007G135800		Potri.009G139700		Potri.010G141400		Potri.016G076200		Potri.007G108300		Potri.008G101500		Potri.008G103600
Potri.002G225500		Potri.003G044400						Potri.006G105500		Potri.013G122900		Potri.005G120400		Potri.012G034100		Potri.004G204000		Potri.008G123000		Potri.005G002600		Potri.010G046200		Potri.016G037100		Potri.013G026100		Potri.012G128900		Potri.014G037700		Potri.010G088900		Potri.010G114600		Potri.007G141000		Potri.009G139800		Potri.010G151900		Potri.016G079600		Potri.007G108400		Potri.008G109200		Potri.008G103700
Potri.002G227500		Potri.003G044500						Potri.006G105600		Potri.013G134800		Potri.005G124100		Potri.012G035200		Potri.004G205000		Potri.008G132500		Potri.005G003200		Potri.010G049300		Potri.016G042500		Potri.013G029600		Potri.012G132200		Potri.014G038700		Potri.010G092000		Potri.010G123200		Potri.007G142100		Potri.009G140600		Potri.010G152000		Potri.016G098600		Potri.007G108500		Potri.008G110500		Potri.008G109000
Potri.002G228600		Potri.003G046800						Potri.006G112800		Potri.013G134900		Potri.005G125300		Potri.012G048300		Potri.004G207600		Potri.008G133100		Potri.005G004400		Potri.010G049600		Potri.016G043100		Potri.013G030800		Potri.012G145400		Potri.014G039000		Potri.010G111700		Potri.010G123300		Potri.007G145500		Potri.009G140900		Potri.010G154600		Potri.016G104300		Potri.007G108600		Potri.008G114100		Potri.008G109400
Potri.002G235000		Potri.003G049300						Potri.006G113700		Potri.013G135100		Potri.005G126700		Potri.012G050100		Potri.004G208500		Potri.008G136200		Potri.005G007500		Potri.010G051100		Potri.016G047000		Potri.013G038700		Potri.013G000100		Potri.014G041000		Potri.010G113500		Potri.010G123400		Potri.008G008500		Potri.009G141800		Potri.010G159900		Potri.016G112100		Potri.007G114100		Potri.008G119600		Potri.008G111500
Potri.002G236700		Potri.003G049700						Potri.006G114400		Potri.013G151100		Potri.005G132200		Potri.012G050500		Potri.004G208600		Potri.008G136400		Potri.005G010300		Potri.010G052100		Potri.016G048000		Potri.013G040800		Potri.013G009800		Potri.014G041900		Potri.010G122600		Potri.010G123500		Potri.008G008600		Potri.009G142100		Potri.010G162100		Potri.016G113300		Potri.007G116900		Potri.008G121700		Potri.008G112300
Potri.002G242600		Potri.003G051000						Potri.006G127900		Potri.013G154400		Potri.005G133600		Potri.012G054000		Potri.004G209700		Potri.008G139100		Potri.005G010700		Potri.010G056600		Potri.016G053400		Potri.013G057400		Potri.013G010400		Potri.014G043000		Potri.010G130600		Potri.010G129800		Potri.008G009300		Potri.009G148400		Potri.010G170800		Potri.016G117500		Potri.007G128200		Potri.008G126800		Potri.008G114600
Potri.002G243700		Potri.003G051600						Potri.006G129600		Potri.013G156500		Potri.005G136300		Potri.012G070000		Potri.004G213400		Potri.008G139300		Potri.005G011300		Potri.010G060900		Potri.016G057600		Potri.013G068500		Potri.013G015400		Potri.014G050500		Potri.010G140200		Potri.010G134500		Potri.008G012300		Potri.009G148900		Potri.010G170900		Potri.016G133200		Potri.007G133100		Potri.008G127600		Potri.008G115100
Potri.002G244400		Potri.003G053300						Potri.006G139900		Potri.013G157000		Potri.005G138100		Potri.012G082800		Potri.004G218400		Potri.008G139600		Potri.005G012000		Potri.010G061100		Potri.016G058200		Potri.013G072800		Potri.013G026000		Potri.014G065400		Potri.010G141600		Potri.010G139500		Potri.008G012700		Potri.009G155800		Potri.010G175700		Potri.016G133800		Potri.007G140900		Potri.008G127800		Potri.008G115200
Potri.002G245000		Potri.003G061700						Potri.006G140900		Potri.013G159000		Potri.005G138500		Potri.012G083300		Potri.004G233900		Potri.008G141300		Potri.005G014700		Potri.010G061700		Potri.016G058800		Potri.013G087000		Potri.013G027000		Potri.014G073700		Potri.010G144400		Potri.010G139600		Potri.008G018400		Potri.010G000600		Potri.010G175800		Potri.016G137600		Potri.007G141000		Potri.008G127900		Potri.008G117900
Potri.002G247300		Potri.003G061800						Potri.006G159700		Potri.014G001400		Potri.005G138800		Potri.012G094000		Potri.004G236100		Potri.008G152300		Potri.005G015000		Potri.010G061800		Potri.016G059400		Potri.013G099400		Potri.013G036400		Potri.014G080200		Potri.010G153000		Potri.010G139800		Potri.008G019900		Potri.010G005600		Potri.010G183900		Potri.016G137800		Potri.007G145500		Potri.008G128700		Potri.008G124900
Potri.002G247400		Potri.003G062000						Potri.006G160200		Potri.014G010200		Potri.005G139300		Potri.012G099100		Potri.005G003200		Potri.008G155900		Potri.005G015200		Potri.010G065700		Potri.016G091100		Potri.013G105100		Potri.013G045500		Potri.014G085500		Potri.010G174300		Potri.010G150700		Potri.008G035900		Potri.010G006100		Potri.010G185200		Potri.016G138600		Potri.007G146400		Potri.008G131200		Potri.008G133100
Potri.002G248900		Potri.003G062500						Potri.006G163600		Potri.014G014400		Potri.005G150500		Potri.012G102100		Potri.005G004400		Potri.008G160200		Potri.005G016000		Potri.010G069700		Potri.016G101100		Potri.013G120200		Potri.013G045700		Potri.014G095000		Potri.010G175700		Potri.010G150800		Potri.008G038800		Potri.010G006200		Potri.010G189800		Potri.016G139700		Potri.008G008600		Potri.008G132800		Potri.008G142200
Potri.002G249900		Potri.003G067200						Potri.006G173500		Potri.014G019700		Potri.005G150600		Potri.012G103400		Potri.005G005500		Potri.008G169300		Potri.005G016600		Potri.010G070100		Potri.016G102600		Potri.013G122500		Potri.013G048800		Potri.014G095100		Potri.010G175800		Potri.010G151000		Potri.008G040800		Potri.010G009200		Potri.010G196900		Potri.017G009900		Potri.008G012300		Potri.008G134000		Potri.008G151000
Potri.002G250000		Potri.003G070000						Potri.006G175500		Potri.014G020600		Potri.005G163000		Potri.012G105600		Potri.005G006800		Potri.008G169800		Potri.005G017100		Potri.010G071500		Potri.016G102700		Potri.013G124000		Potri.013G056900		Potri.014G100600		Potri.010G183400		Potri.010G164100		Potri.008G041400		Potri.010G010700		Potri.010G203000		Potri.017G012500		Potri.008G012400		Potri.008G138600		Potri.008G151500
Potri.002G253700		Potri.003G071300						Potri.006G177600		Potri.014G032600		Potri.005G163500		Potri.012G114100		Potri.005G010300		Potri.008G173500		Potri.005G024800		Potri.010G071700		Potri.016G103900		Potri.013G139200		Potri.013G057500		Potri.014G102700		Potri.010G187600		Potri.010G165300		Potri.008G044300		Potri.010G012000		Potri.010G218300		Potri.017G016600		Potri.008G012700		Potri.008G144500		Potri.008G152200
Potri.002G253800		Potri.003G071800						Potri.006G177700		Potri.014G032800		Potri.005G168400		Potri.012G116200		Potri.005G011300		Potri.008G178800		Potri.005G026200		Potri.010G072000		Potri.016G114200		Potri.013G153800		Potri.013G059000		Potri.014G103200		Potri.010G189400		Potri.010G170800		Potri.008G045500		Potri.010G020600		Potri.010G230700		Potri.017G022000		Potri.008G012800		Potri.008G152000		Potri.008G157000
Potri.002G256400		Potri.003G073400						Potri.006G181200		Potri.014G034800		Potri.005G170600		Potri.012G130900		Potri.005G012000		Potri.008G187300		Potri.005G028100		Potri.010G074600		Potri.016G120700		Potri.013G155300		Potri.013G060800		Potri.014G106200		Potri.010G193100		Potri.010G185900		Potri.008G048200		Potri.010G028500		Potri.010G231500		Potri.017G050200		Potri.008G018400		Potri.008G152100		Potri.008G159100
Potri.002G256900		Potri.003G074300						Potri.006G182400		Potri.014G035400		Potri.005G174200		Potri.012G131400		Potri.005G014700		Potri.008G189400		Potri.005G031500		Potri.010G075400		Potri.016G122000		Potri.013G155500		Potri.013G062300		Potri.014G113100		Potri.010G203000		Potri.010G187300		Potri.008G051500		Potri.010G051100		Potri.010G234100		Potri.017G055900		Potri.008G019900		Potri.008G156000		Potri.008G159400
Potri.002G257700		Potri.003G075000						Potri.006G184500		Potri.014G037600		Potri.005G174800		Potri.012G131800		Potri.005G016600		Potri.008G191500		Potri.005G031800		Potri.010G075800		Potri.016G122800		Potri.013G158200		Potri.013G085300		Potri.014G116800		Potri.010G203100		Potri.010G191900		Potri.008G051800		Potri.010G055300		Potri.010G242600		Potri.017G075400		Potri.008G022800		Potri.008G159000		Potri.008G162100
Potri.002G260000		Potri.003G075800						Potri.006G187000		Potri.014G037700		Potri.005G178000		Potri.012G136600		Potri.005G017100		Potri.008G196800		Potri.005G032300		Potri.010G079500		Potri.016G132100		Potri.014G003300		Potri.013G095500		Potri.014G127500		Potri.010G206100		Potri.010G195700		Potri.008G058000		Potri.010G056800		Potri.011G010200		Potri.017G100900		Potri.008G029700		Potri.008G162100		Potri.008G170800
Potri.002G263100		Potri.003G076000						Potri.006G190300		Potri.014G042600		Potri.005G178900		Potri.012G136800		Potri.005G024800		Potri.008G199700		Potri.005G034600		Potri.010G079600		Potri.016G134000		Potri.014G004700		Potri.013G101600		Potri.014G134200		Potri.010G209200		Potri.010G200500		Potri.008G060100		Potri.010G057000		Potri.011G022000		Potri.017G112100		Potri.008G035900		Potri.008G167200		Potri.008G179100
Potri.002G263800		Potri.003G076800						Potri.006G196900		Potri.014G045600		Potri.005G179100		Potri.012G137600		Potri.005G026700		Potri.008G204300		Potri.005G034900		Potri.010G080400		Potri.016G143500		Potri.014G005200		Potri.013G107700		Potri.014G134300		Potri.010G210000		Potri.010G201200		Potri.008G060600		Potri.010G059200		Potri.011G025800		Potri.017G114200		Potri.008G038800		Potri.008G168700		Potri.008G179300
Potri.003G000900		Potri.003G077800						Potri.006G197500		Potri.014G050500		Potri.005G181500		Potri.012G144900		Potri.005G031500		Potri.008G209300		Potri.005G035200		Potri.010G081200		Potri.017G038400		Potri.014G009300		Potri.013G110000		Potri.014G140000		Potri.010G214200		Potri.010G210800		Potri.008G061600		Potri.010G068900		Potri.011G026000		Potri.017G115700		Potri.008G040800		Potri.008G169400		Potri.008G183400
Potri.003G002800		Potri.003G079600						Potri.006G198400		Potri.014G053700		Potri.005G184000		Potri.013G005800		Potri.005G031800		Potri.008G209800		Potri.005G037600		Potri.010G082700		Potri.017G050000		Potri.014G009600		Potri.013G113200		Potri.014G152500		Potri.010G224900		Potri.010G211800		Potri.008G066000		Potri.010G070000		Potri.011G027300		Potri.017G122100		Potri.008G041400		Potri.008G172000		Potri.008G187700
Potri.003G003400		Potri.003G082700						Potri.006G200100		Potri.014G053900		Potri.005G187600		Potri.013G005900		Potri.005G032200		Potri.008G220900		Potri.005G039900		Potri.010G082800		Potri.017G050200		Potri.014G010000		Potri.013G115600		Potri.014G152800		Potri.010G232700		Potri.010G211900		Potri.008G073400		Potri.010G076900		Potri.011G028800		Potri.018G029100		Potri.008G044300		Potri.008G175500		Potri.008G189200
Potri.003G003600		Potri.003G083200						Potri.006G200700		Potri.014G055000		Potri.005G188300		Potri.013G006100		Potri.005G032300		Potri.009G001200		Potri.005G040000		Potri.010G088600		Potri.017G050900		Potri.014G010200		Potri.013G120600		Potri.014G155000		Potri.010G236200		Potri.010G213000		Potri.008G074500		Potri.010G083600		Potri.011G029000		Potri.018G031100		Potri.008G044700		Potri.008G185900		Potri.008G192600
Potri.003G003800		Potri.003G083400						Potri.006G202600		Potri.014G055400		Potri.005G189800		Potri.013G011700		Potri.005G034600		Potri.009G002200		Potri.005G043100		Potri.010G088800		Potri.017G059100		Potri.014G012300		Potri.013G121000		Potri.014G157900		Potri.010G253800		Potri.010G213200		Potri.008G085500		Potri.010G098900		Potri.011G029700		Potri.018G032000		Potri.008G045500		Potri.008G186500		Potri.008G192700
Potri.003G004600		Potri.003G083700						Potri.006G204300		Potri.014G057200		Potri.005G190100		Potri.013G026400		Potri.005G034900		Potri.009G011200		Potri.005G049600		Potri.010G091400		Potri.017G072900		Potri.014G016000		Potri.013G128800		Potri.014G166900		Potri.011G002700		Potri.010G213500		Potri.008G086700		Potri.010G100600		Potri.011G030000		Potri.018G032500		Potri.008G048200		Potri.008G192000		Potri.008G192900
Potri.003G007600		Potri.003G085700						Potri.006G207300		Potri.014G059500		Potri.005G195600		Potri.013G029900		Potri.005G035200		Potri.009G012600		Potri.005G050000		Potri.010G096700		Potri.017G079400		Potri.014G032300		Potri.013G143900		Potri.014G178800		Potri.011G015500		Potri.010G218400		Potri.008G086800		Potri.010G102200		Potri.011G030900		Potri.018G032900		Potri.008G050300		Potri.008G193400		Potri.008G194600
Potri.003G007700		Potri.003G088700						Potri.006G209800		Potri.014G060000		Potri.005G201200		Potri.013G041600		Potri.005G036800		Potri.009G013300		Potri.005G052900		Potri.010G097600		Potri.017G096800		Potri.014G033000		Potri.013G153100		Potri.014G179400		Potri.011G020900		Potri.010G218500		Potri.008G089100		Potri.010G104000		Potri.011G031400		Potri.018G037500		Potri.008G050800		Potri.008G198600		Potri.008G200500
Potri.003G007900		Potri.003G088800						Potri.006G210700		Potri.014G072300		Potri.005G204200		Potri.013G046000		Potri.005G039900		Potri.009G021700		Potri.005G054600		Potri.010G104600		Potri.017G098100		Potri.014G041000		Potri.014G020100		Potri.015G002800		Potri.011G025800		Potri.010G228900		Potri.008G092700		Potri.010G107100		Potri.011G039200		Potri.018G046900		Potri.008G051800		Potri.008G203100		Potri.008G203200
Potri.003G008300		Potri.003G089700						Potri.006G212500		Potri.014G088500		Potri.005G206400		Potri.013G055900		Potri.005G040000		Potri.009G022700		Potri.005G058200		Potri.010G111100		Potri.017G098200		Potri.014G051800		Potri.014G026900		Potri.015G003800		Potri.011G028800		Potri.010G237000		Potri.008G102600		Potri.010G109200		Potri.011G050100		Potri.018G051800		Potri.008G055200		Potri.008G208200		Potri.008G205200
Potri.003G009400		Potri.003G090100						Potri.006G213800		Potri.014G091500		Potri.005G206800		Potri.013G059500		Potri.005G043100		Potri.009G028300		Potri.005G058400		Potri.010G111300		Potri.017G098800		Potri.014G058200		Potri.014G035000		Potri.015G025500		Potri.011G029700		Potri.010G238600		Potri.008G109000		Potri.010G111000		Potri.011G057400		Potri.018G054800		Potri.008G058000		Potri.008G208900		Potri.008G209300
Potri.003G009800		Potri.003G091400						Potri.006G215000		Potri.014G094400		Potri.005G208800		Potri.013G066800		Potri.005G050000		Potri.009G030700		Potri.005G059700		Potri.010G113500		Potri.017G113900		Potri.014G065400		Potri.014G035900		Potri.015G027200		Potri.011G030000		Potri.010G243500		Potri.008G110800		Potri.010G111600		Potri.011G058000		Potri.018G058200		Potri.008G060100		Potri.009G008500		Potri.008G224900
Potri.003G010200		Potri.003G091700						Potri.006G217300		Potri.014G098800		Potri.005G211800		Potri.013G076600		Potri.005G054600		Potri.009G039200		Potri.005G059900		Potri.010G117100		Potri.017G114600		Potri.014G082100		Potri.014G038300		Potri.015G034200		Potri.011G031200		Potri.010G248800		Potri.008G111500		Potri.010G113400		Potri.011G063100		Potri.018G059800		Potri.008G073300		Potri.009G008600		Potri.009G009500
Potri.003G011200		Potri.003G092600						Potri.006G219800		Potri.014G106400		Potri.005G211900		Potri.013G076700		Potri.005G059700		Potri.009G045500		Potri.005G060200		Potri.010G127800		Potri.017G115900		Potri.014G088000		Potri.014G039500		Potri.015G042300		Potri.011G031400		Potri.010G250500		Potri.008G114600		Potri.010G113500		Potri.011G063200		Potri.018G063900		Potri.008G073400		Potri.009G010300		Potri.009G010200
Potri.003G011900		Potri.003G092700						Potri.006G220200		Potri.014G115000		Potri.005G212000		Potri.013G078300		Potri.005G059900		Potri.009G045700		Potri.005G060300		Potri.010G129600		Potri.017G118100		Potri.014G095600		Potri.014G049600		Potri.015G043400		Potri.011G039000		Potri.011G005300		Potri.008G115100		Potri.010G115500		Potri.011G064400		Potri.018G078400		Potri.008G074500		Potri.009G017800		Potri.009G011100
Potri.003G013300		Potri.003G093100						Potri.006G225200		Potri.014G120700		Potri.005G213200		Potri.013G082900		Potri.005G063000		Potri.009G048300		Potri.005G063000		Potri.010G132000		Potri.017G125500		Potri.014G098700		Potri.014G054100		Potri.015G081000		Potri.011G039200		Potri.011G005600		Potri.008G115200		Potri.010G120600		Potri.011G071500		Potri.018G087500		Potri.008G081000		Potri.009G020400		Potri.009G019600
Potri.003G013400		Potri.003G093700						Potri.006G226000		Potri.014G136600		Potri.005G213900		Potri.013G085300		Potri.005G063300		Potri.009G057500		Potri.005G063300		Potri.010G136900		Potri.017G128400		Potri.014G098800		Potri.014G067100		Potri.015G087700		Potri.011G045900		Potri.011G006000		Potri.008G117900		Potri.010G121600		Potri.011G072100		Potri.018G092800		Potri.008G085500		Potri.009G024300		Potri.009G024500
Potri.003G014200		Potri.003G094000						Potri.006G226400		Potri.014G140500		Potri.005G215600		Potri.013G091600		Potri.005G068700		Potri.009G057700		Potri.005G068700		Potri.010G137800		Potri.017G128600		Potri.014G103300		Potri.014G069000		Potri.015G089200		Potri.011G047800		Potri.011G009900		Potri.008G124900		Potri.010G123300		Potri.011G081400		Potri.018G096100		Potri.008G086700		Potri.009G026900		Potri.009G024700
Potri.003G015200		Potri.003G094700						Potri.006G226500		Potri.014G148500		Potri.005G218500		Potri.013G105700		Potri.005G069800		Potri.009G062800		Potri.005G069200		Potri.010G139400		Potri.017G131800		Potri.014G108300		Potri.014G074600		Potri.015G099600		Potri.011G059500		Potri.011G016300		Potri.008G125000		Potri.010G125400		Potri.011G089700		Potri.018G099100		Potri.008G086800		Potri.009G027200		Potri.009G025100
Potri.003G017600		Potri.003G095100						Potri.006G230600		Potri.014G164600		Potri.005G223500		Potri.013G109000		Potri.005G071600		Potri.009G063100		Potri.005G071600		Potri.010G139600		Potri.017G133600		Potri.014G112000		Potri.014G077400		Potri.015G099800		Potri.011G063100		Potri.011G022000		Potri.008G129200		Potri.010G129800		Potri.011G095600		Potri.018G100200		Potri.008G089100		Potri.009G028600		Potri.009G029000
Potri.003G020200		Potri.003G095700						Potri.006G238500		Potri.014G165100		Potri.005G223600		Potri.013G110000		Potri.005G072600		Potri.009G073500		Potri.005G074300		Potri.010G140600		Potri.017G136900		Potri.014G122200		Potri.014G084200		Potri.015G115500		Potri.011G067400		Potri.011G025900		Potri.008G132600		Potri.010G137700		Potri.011G099200		Potri.018G100300		Potri.008G092700		Potri.009G034800		Potri.009G031300
Potri.003G020400		Potri.003G097100						Potri.006G245600		Potri.014G173500		Potri.005G228600		Potri.013G122400		Potri.005G074300		Potri.009G077200		Potri.005G076600		Potri.010G149100		Potri.017G138100		Potri.014G127000		Potri.014G095800		Potri.015G117700		Potri.011G068300		Potri.011G026200		Potri.008G133500		Potri.010G137800		Potri.011G106300		Potri.018G104400		Potri.008G102600		Potri.009G047600		Potri.009G031800
Potri.003G020700		Potri.003G103100						Potri.006G246700		Potri.014G175000		Potri.005G228700		Potri.013G122900		Potri.005G075900		Potri.009G084600		Potri.005G077200		Potri.010G155300		Potri.017G138800		Potri.014G134200		Potri.014G097200		Potri.015G120200		Potri.011G069600		Potri.011G028400		Potri.008G133800		Potri.010G138000		Potri.011G120400		Potri.018G104600		Potri.008G109000		Potri.009G058200		Potri.009G042400
Potri.003G022900		Potri.003G103900						Potri.006G251300		Potri.014G175600		Potri.005G230900		Potri.013G134300		Potri.005G076600		Potri.009G091100		Potri.005G078700		Potri.010G156300		Potri.017G140900		Potri.014G134300		Potri.014G105500		Potri.015G125900		Potri.011G070200		Potri.011G031700		Potri.008G137700		Potri.010G139400		Potri.011G122100		Potri.018G109800		Potri.008G110800		Potri.009G061100		Potri.009G042500
Potri.003G025600		Potri.003G104000						Potri.006G257900		Potri.015G003200		Potri.005G232500		Potri.013G148700		Potri.005G077400		Potri.009G093300		Potri.005G081000		Potri.010G156400		Potri.017G141300		Potri.014G134900		Potri.014G114500		Potri.015G132900		Potri.011G072100		Potri.011G044200		Potri.008G141300		Potri.010G143100		Potri.011G135700		Potri.018G112600		Potri.008G111500		Potri.009G072900		Potri.009G048100
Potri.003G026100		Potri.003G104800						Potri.006G259200		Potri.015G005600		Potri.005G237600		Potri.013G149000		Potri.005G078700		Potri.009G099000		Potri.005G081100		Potri.010G156500		Potri.017G141400		Potri.014G147600		Potri.014G115000		Potri.015G138400		Potri.011G080400		Potri.011G044300		Potri.008G158300		Potri.010G144800		Potri.011G137800		Potri.018G118100		Potri.008G115100		Potri.009G073000		Potri.009G048300
Potri.003G026800		Potri.003G105500						Potri.006G269900		Potri.015G011900		Potri.005G238000		Potri.013G150900		Potri.005G081000		Potri.009G109800		Potri.005G081400		Potri.010G158200		Potri.017G143300		Potri.014G148200		Potri.014G115300		Potri.015G144800		Potri.011G093500		Potri.011G044800		Potri.008G159100		Potri.010G145100		Potri.011G139800		Potri.018G118200		Potri.008G115200		Potri.009G073200		Potri.009G051900
Potri.003G027400		Potri.003G107100						Potri.006G272100		Potri.015G022100		Potri.005G240700		Potri.013G151100		Potri.005G082800		Potri.009G114300		Potri.005G082800		Potri.010G158300		Potri.017G147400		Potri.014G152200		Potri.014G116000		Potri.015G147600		Potri.011G095600		Potri.011G048500		Potri.008G159800		Potri.010G150500		Potri.011G140600		Potri.018G131600		Potri.008G117900		Potri.009G076400		Potri.009G052000
Potri.003G028100		Potri.003G107400						Potri.006G281100		Potri.015G024200		Potri.005G242300		Potri.013G153800		Potri.005G084700		Potri.009G117000		Potri.005G089900		Potri.010G168100		Potri.017G148200		Potri.014G152500		Potri.014G118300		Potri.016G005300		Potri.011G096500		Potri.011G049000		Potri.008G163400		Potri.010G150700		Potri.011G142400		Potri.018G131800		Potri.008G122300		Potri.009G078200		Potri.009G053000
Potri.003G030500		Potri.003G107500						Potri.007G001400		Potri.015G028000		Potri.005G244500		Potri.013G154400		Potri.005G088200		Potri.009G118800		Potri.005G095600		Potri.010G175200		Potri.017G148300		Potri.014G158700		Potri.014G124800		Potri.016G019400		Potri.011G110200		Potri.011G049600		Potri.008G169300		Potri.010G150800		Potri.011G143400		Potri.018G132200		Potri.008G125000		Potri.009G080600		Potri.009G057700
Potri.003G036000		Potri.003G109300						Potri.007G002600		Potri.015G030100		Potri.005G246800		Potri.013G156500		Potri.005G088300		Potri.009G119000		Potri.005G095800		Potri.010G179100		Potri.017G151200		Potri.014G158900		Potri.014G145700		Potri.016G021000		Potri.011G118500		Potri.011G050900		Potri.008G177500		Potri.010G167200		Potri.011G151300		Potri.018G135000		Potri.008G129100		Potri.009G090200		Potri.009G059100
Potri.003G039800		Potri.003G110600						Potri.007G004200		Potri.015G034900		Potri.005G248900		Potri.013G157000		Potri.005G088700		Potri.009G121200		Potri.005G099000		Potri.010G185800		Potri.017G151700		Potri.014G161700		Potri.014G146100		Potri.016G022000		Potri.011G118600		Potri.011G052200		Potri.008G179300		Potri.010G170800		Potri.011G154200		Potri.018G139900		Potri.008G132600		Potri.009G090600		Potri.009G064300
Potri.003G049600		Potri.003G110700						Potri.007G005400		Potri.015G036800		Potri.005G249300		Potri.014G006700		Potri.005G089900		Potri.009G129300		Potri.005G107900		Potri.010G197900		Potri.017G151800		Potri.014G174800		Potri.014G154200		Potri.016G029700		Potri.011G120300		Potri.011G061900		Potri.008G181900		Potri.010G171700		Potri.011G165700		Potri.018G140100		Potri.008G133100		Potri.009G091600		Potri.009G065000
Potri.003G050900		Potri.003G111400						Potri.007G017800		Potri.015G041300		Potri.005G256100		Potri.014G008300		Potri.005G092800		Potri.009G131700		Potri.005G108900		Potri.010G202200		Potri.018G007300		Potri.014G177700		Potri.014G167300		Potri.016G031500		Potri.011G122100		Potri.011G062000		Potri.008G183400		Potri.010G172700		Potri.011G166300		Potri.018G151700		Potri.008G133500		Potri.009G094800		Potri.009G067200
Potri.003G051900		Potri.003G111500						Potri.007G020100		Potri.015G041900		Potri.005G259600		Potri.014G010200		Potri.005G095600		Potri.009G138900		Potri.005G109200		Potri.010G202600		Potri.018G053300		Potri.014G179400		Potri.014G182000		Potri.016G057300		Potri.011G127900		Potri.011G063400		Potri.008G189200		Potri.010G175200		Potri.011G167200		Potri.019G014900		Potri.008G141300		Potri.009G106100		Potri.009G068800
Potri.003G052500		Potri.003G111600						Potri.007G022000		Potri.015G042200		Potri.006G001100		Potri.014G014400		Potri.005G096200		Potri.009G141500		Potri.005G111400		Potri.010G203100		Potri.018G064000		Potri.014G187500		Potri.015G006100		Potri.016G060900		Potri.011G131500		Potri.011G066900		Potri.008G189400		Potri.010G176000		Potri.011G167500		Potri.019G031200		Potri.008G150300		Potri.009G106400		Potri.009G069100
Potri.003G052800		Potri.003G112200						Potri.007G023700		Potri.015G042300		Potri.006G001200		Potri.014G015000		Potri.005G097900		Potri.009G144600		Potri.005G112400		Potri.010G204700		Potri.018G065200		Potri.014G193400		Potri.015G013200		Potri.016G061000		Potri.011G132600		Potri.011G069900		Potri.008G190000		Potri.010G177600		Potri.012G005800		Potri.019G075800		Potri.008G151600		Potri.009G119100		Potri.009G069500
Potri.003G052900		Potri.003G113300						Potri.007G027200		Potri.015G054800		Potri.006G003000		Potri.014G016700		Potri.005G107900		Potri.009G145000		Potri.005G112900		Potri.010G208800		Potri.018G067000		Potri.015G000500		Potri.015G022900		Potri.016G089400		Potri.011G140000		Potri.011G070000		Potri.008G196800		Potri.010G183400		Potri.012G006800		Potri.019G090800		Potri.008G156700		Potri.009G127800		Potri.009G072400
Potri.003G053000		Potri.003G113700						Potri.007G030500		Potri.015G060200		Potri.006G005600		Potri.014G019700		Potri.005G108900		Potri.009G149000		Potri.005G113700		Potri.010G210800		Potri.018G068400		Potri.015G003800		Potri.015G024500		Potri.016G108400		Potri.011G146300		Potri.011G078100		Potri.008G197800		Potri.010G183500		Potri.012G011700		Potri.019G090900		Potri.008G159800		Potri.009G131800		Potri.009G082800
Potri.003G053100		Potri.003G113900						Potri.007G031900		Potri.015G071500		Potri.006G008700		Potri.014G020500		Potri.005G109200		Potri.009G151000		Potri.005G115000		Potri.010G212800		Potri.018G076800		Potri.015G003900		Potri.015G025300		Potri.016G113100		Potri.011G153800		Potri.011G099200		Potri.008G200500		Potri.010G189200		Potri.012G012300		Potri.019G100300		Potri.008G160200		Potri.009G135400		Potri.009G085900
Potri.003G053900		Potri.003G119400						Potri.007G036500		Potri.015G086000		Potri.006G010200		Potri.014G020600		Potri.005G111400		Potri.009G154600		Potri.005G117500		Potri.010G223900		Potri.018G078900		Potri.015G006000		Potri.015G025900		Potri.016G117500		Potri.011G163500		Potri.011G100500		Potri.008G201600		Potri.010G191900		Potri.012G018100		Potri.019G101900		Potri.008G161200		Potri.009G136200		Potri.009G092300
Potri.003G055600		Potri.003G121900						Potri.007G037700		Potri.015G088400		Potri.006G024700		Potri.014G022900		Potri.005G112900		Potri.009G157200		Potri.005G119800		Potri.010G226900		Potri.018G080700		Potri.015G010500		Potri.015G026600		Potri.016G126700		Potri.011G164200		Potri.011G101300		Potri.008G203200		Potri.010G194800		Potri.012G019700		Potri.019G115600		Potri.008G165100		Potri.009G139700		Potri.009G096400
Potri.003G057400		Potri.003G122000						Potri.007G039100		Potri.015G090000		Potri.006G026000		Potri.014G023300		Potri.005G113700		Potri.009G157700		Potri.005G123600		Potri.010G228600		Potri.018G091000		Potri.015G012500		Potri.015G029400		Potri.017G012300		Potri.011G164700		Potri.011G101500		Potri.008G203400		Potri.010G196300		Potri.012G027000		Potri.019G117500		Potri.008G165900		Potri.009G140600		Potri.009G105400
Potri.003G060000		Potri.003G122700						Potri.007G043500		Potri.015G096200		Potri.006G026500		Potri.014G032600		Potri.005G114400		Potri.009G158100		Potri.005G129400		Potri.010G231200		Potri.018G105200		Potri.015G020300		Potri.015G042200		Potri.017G012500		Potri.011G165700		Potri.011G101700		Potri.008G205000		Potri.010G198500		Potri.012G028300		Potri.019G125600		Potri.008G169300		Potri.009G140900		Potri.009G109300
Potri.003G060300		Potri.003G124400						Potri.007G043700		Potri.015G104800		Potri.006G032300		Potri.014G035400		Potri.005G115000		Potri.009G164600		Potri.005G130400		Potri.010G232200		Potri.018G105400		Potri.015G027200		Potri.015G045500		Potri.017G015700		Potri.011G167900		Potri.011G102700		Potri.008G205200		Potri.010G200800		Potri.012G033900		Potri.019G125900		Potri.008G170800		Potri.009G141800		Potri.009G111100
Potri.003G061100		Potri.003G127500						Potri.007G044800		Potri.015G110000		Potri.006G036400		Potri.014G045600		Potri.005G127800		Potri.010G015100		Potri.005G131000		Potri.010G232300		Potri.018G114200		Potri.015G038700		Potri.015G060200		Potri.017G022000		Potri.012G009000		Potri.011G103500		Potri.008G209300		Potri.010G202200		Potri.012G039000		Potri.T017000		Potri.008G172100		Potri.009G151300		Potri.009G112400
Potri.003G061900		Potri.003G127800						Potri.007G048200		Potri.015G115500		Potri.006G040000		Potri.014G050500		Potri.005G130400		Potri.010G027600		Potri.005G139100		Potri.010G234700		Potri.018G148900		Potri.015G038800		Potri.015G060900		Potri.017G029700		Potri.012G009300		Potri.011G106400		Potri.008G209800		Potri.010G203600		Potri.012G045600		Potri.T022800		Potri.008G174400		Potri.009G151400		Potri.009G114300
Potri.003G063800		Potri.003G131600						Potri.007G055300		Potri.015G125900		Potri.006G040900		Potri.014G053700		Potri.005G131000		Potri.010G029300		Potri.005G141200		Potri.010G241600		Potri.019G002400		Potri.015G041400		Potri.015G062200		Potri.017G035600		Potri.012G011500		Potri.011G108900		Potri.008G212400		Potri.010G209900		Potri.012G051500		Potri.T023600		Potri.008G175100		Potri.009G155800		Potri.009G114400
Potri.003G065800		Potri.003G131900						Potri.007G056400		Potri.015G132900		Potri.006G041800		Potri.014G055400		Potri.005G139300		Potri.010G033700		Potri.005G141800		Potri.010G244100		Potri.019G003000		Potri.015G043400		Potri.015G081500		Potri.017G038400		Potri.012G014800		Potri.011G109900		Potri.008G212500		Potri.010G211900		Potri.012G054900		Potri.T029500		Potri.008G177500		Potri.009G157700		Potri.009G117000
Potri.003G066300		Potri.003G132200						Potri.007G060900		Potri.015G135100		Potri.006G042200		Potri.014G055500		Potri.005G141800		Potri.010G049300		Potri.005G142700		Potri.010G248200		Potri.019G026400		Potri.015G060100		Potri.015G087900		Potri.017G046800		Potri.012G015300		Potri.011G112100		Potri.008G219200		Potri.010G212800		Potri.012G067600		Potri.T030100		Potri.008G177600		Potri.009G158900		Potri.009G117500
Potri.003G066400		Potri.003G132500						Potri.007G067900		Potri.015G137500		Potri.006G046900		Potri.014G057200		Potri.005G142700		Potri.010G049600		Potri.005G142800		Potri.010G248800		Potri.019G026700		Potri.015G060300		Potri.015G091300		Potri.017G047200		Potri.012G019700		Potri.011G114000		Potri.008G220800		Potri.010G213600		Potri.012G089100		Potri.T036400		Potri.008G179300		Potri.009G160700		Potri.009G124100
Potri.003G066600		Potri.003G133100						Potri.007G075000		Potri.015G145500		Potri.006G047300		Potri.014G058000		Potri.005G142800		Potri.010G052100		Potri.005G143800		Potri.010G251300		Potri.019G037300		Potri.015G061400		Potri.015G093800		Potri.017G055900		Potri.012G027800		Potri.011G115500		Potri.008G220900		Potri.010G224800		Potri.012G089600		Potri.T041500		Potri.008G180400		Potri.009G163800		Potri.009G126000
Potri.003G067600		Potri.003G133200						Potri.007G075200		Potri.016G002900		Potri.006G048200		Potri.014G058100		Potri.005G143800		Potri.010G053800		Potri.005G143900		Potri.010G255200		Potri.019G037400		Potri.015G065700		Potri.015G094700		Potri.017G073700		Potri.012G030000		Potri.011G127800		Potri.009G002200		Potri.010G237300		Potri.012G090900		Potri.T047200		Potri.008G180700		Potri.010G000600		Potri.009G130400
Potri.003G067700		Potri.003G134400						Potri.007G075800		Potri.016G011600		Potri.006G054900		Potri.014G069000		Potri.005G145400		Potri.010G053900		Potri.005G144000		Potri.011G003300		Potri.019G039300		Potri.015G081300		Potri.015G096700		Potri.017G076800		Potri.012G030800		Potri.011G137800		Potri.009G022500		Potri.010G253800		Potri.012G094000		Potri.T048300		Potri.008G181900		Potri.010G006100		Potri.009G132100
Potri.003G068000		Potri.003G134900						Potri.007G076600		Potri.016G016500		Potri.006G055800		Potri.014G091500		Potri.005G146900		Potri.010G056600		Potri.005G146900		Potri.011G025900		Potri.019G042500		Potri.015G087800		Potri.015G101500		Potri.017G077100		Potri.012G042800		Potri.011G140700		Potri.009G025100		Potri.010G254600		Potri.012G101400		Potri.T062100		Potri.008G183400		Potri.010G009100		Potri.009G133600
Potri.003G069300		Potri.003G135400						Potri.007G088300		Potri.016G017100		Potri.006G058700		Potri.014G095600		Potri.005G149700		Potri.010G060900		Potri.005G149700		Potri.011G030500		Potri.019G049000		Potri.015G089700		Potri.015G103500		Potri.017G088500		Potri.012G047800		Potri.011G144900		Potri.009G030000		Potri.011G002100		Potri.012G102400		Potri.T062900		Potri.008G187800		Potri.010G009200		Potri.009G140800
Potri.003G069500		Potri.003G136200						Potri.007G090900		Potri.016G017200		Potri.006G062900		Potri.014G097700		Potri.005G150000		Potri.010G061100		Potri.005G150000		Potri.011G031100		Potri.019G057900		Potri.015G104700		Potri.015G105500		Potri.017G095900		Potri.012G050100		Potri.011G148400		Potri.009G031300		Potri.011G015500		Potri.012G105300		Potri.T065900		Potri.008G189200		Potri.010G010700		Potri.009G144600
Potri.003G069600		Potri.003G138100						Potri.007G095700		Potri.016G020400		Potri.006G063600		Potri.014G106400		Potri.005G160800		Potri.010G061700		Potri.005G160300		Potri.011G031600		Potri.019G059000		Potri.015G108500		Potri.015G109800		Potri.017G098200		Potri.012G053500		Potri.011G154900		Potri.009G037000		Potri.011G021700		Potri.012G118600		Potri.T066200		Potri.008G189400		Potri.010G019100		Potri.009G146700
Potri.003G071000		Potri.003G140200						Potri.007G098800		Potri.016G021000		Potri.006G068500		Potri.014G108800		Potri.005G163000		Potri.010G061800		Potri.005G160800		Potri.011G039000		Potri.019G064200		Potri.015G115500		Potri.015G111100		Potri.017G099600		Potri.012G058400		Potri.011G158600		Potri.009G042400		Potri.011G042600		Potri.012G121100		Potri.T066300		Potri.008G190000		Potri.010G028500		Potri.009G147500
Potri.003G072800		Potri.003G140900						Potri.007G111500		Potri.016G023400		Potri.006G069500		Potri.014G108900		Potri.005G163300		Potri.010G063800		Potri.005G162800		Potri.011G044500		Potri.019G089700		Potri.015G117700		Potri.015G111800		Potri.017G102900		Potri.012G059600		Potri.011G167000		Potri.009G044400		Potri.011G049900		Potri.012G121200		Potri.T066600		Potri.008G195700		Potri.010G035200		Potri.009G148100
Potri.003G073200		Potri.003G143900						Potri.007G111600		Potri.016G025700		Potri.006G073400		Potri.014G110000		Potri.005G163500		Potri.010G065400		Potri.005G163000		Potri.011G054200		Potri.019G090000		Potri.015G117900		Potri.015G113100		Potri.017G114200		Potri.012G060900		Potri.012G006800		Potri.009G044600		Potri.011G051900		Potri.012G122100		Potri.T068000		Potri.008G197800		Potri.010G039400		Potri.009G151000
Potri.003G073700		Potri.003G144100						Potri.007G112100		Potri.016G038600		Potri.006G079100		Potri.014G115700		Potri.005G163600		Potri.010G069700		Potri.005G163300		Potri.011G063900		Potri.019G105900		Potri.015G122100		Potri.015G114400		Potri.017G121700		Potri.012G067500		Potri.012G007100		Potri.009G048100		Potri.011G061900		Potri.012G122400		Potri.T096300		Potri.008G199700		Potri.010G041300		Potri.009G154600
Potri.003G075100		Potri.003G144700						Potri.007G114100		Potri.016G046500		Potri.006G082700		Potri.014G120700		Potri.005G163700		Potri.010G070100		Potri.005G163600		Potri.011G065400		Potri.019G106000		Potri.015G122900		Potri.015G116800		Potri.017G124200		Potri.012G079200		Potri.012G027100		Potri.009G048300		Potri.011G072000		Potri.012G122700		Potri.T097200		Potri.008G200500		Potri.010G043400		Potri.009G157200
Potri.003G081100		Potri.003G144900						Potri.007G114200		Potri.016G053600		Potri.006G083900		Potri.014G126900		Potri.005G168600		Potri.010G071600		Potri.005G163700		Potri.011G070400		Potri.019G107600		Potri.015G123400		Potri.015G120900		Potri.017G129500		Potri.012G082800		Potri.012G031900		Potri.009G056200		Potri.011G078100		Potri.012G122800		Potri.T098800		Potri.008G201600		Potri.010G046400		Potri.009G160700
Potri.003G084000		Potri.003G145000						Potri.007G120700		Potri.016G057400		Potri.006G093200		Potri.014G132200		Potri.005G177600		Potri.010G071700		Potri.005G177600		Potri.011G078200		Potri.019G111600		Potri.015G124500		Potri.015G122900		Potri.017G130100		Potri.012G088100		Potri.012G033900		Potri.009G059100		Potri.011G083700		Potri.012G123600		Potri.T100500		Potri.008G203400		Potri.010G055300		Potri.009G160800
Potri.003G088400		Potri.003G146900						Potri.007G123400		Potri.016G061500		Potri.006G095700		Potri.014G134200		Potri.005G177700		Potri.010G072000		Potri.005G177700		Potri.011G096800		Potri.019G116500		Potri.015G124900		Potri.015G123400		Potri.017G134300		Potri.012G088300		Potri.012G034400		Potri.009G062500		Potri.011G084900		Potri.012G124800		Potri.T117700		Potri.008G205000		Potri.010G055600		Potri.009G163600
Potri.003G089200		Potri.003G147400						Potri.007G134000		Potri.016G073700		Potri.006G099600		Potri.014G136600		Potri.005G178300		Potri.010G073200		Potri.005G178300		Potri.011G101500		Potri.019G116600		Potri.015G125000		Potri.015G123600		Potri.017G135300		Potri.012G091500		Potri.012G042200		Potri.009G074700		Potri.011G087200		Potri.012G132200		Potri.T117900		Potri.008G209300		Potri.010G059200		Potri.010G006600
Potri.003G089300		Potri.003G147900						Potri.007G139600		Potri.016G078300		Potri.006G101800		Potri.014G140500		Potri.005G181000		Potri.010G074600		Potri.005G181800		Potri.011G103500		Potri.019G116700		Potri.015G127800		Potri.015G127900		Potri.017G137000		Potri.012G094000		Potri.012G048200		Potri.009G081800		Potri.011G089700		Potri.012G133400		Potri.T121900		Potri.008G209800		Potri.010G059700		Potri.010G015100
Potri.003G089900		Potri.003G148000						Potri.007G141400		Potri.016G080400		Potri.006G102500		Potri.014G146000		Potri.005G181100		Potri.010G074700		Potri.005G183900		Potri.011G110400		Potri.019G116800		Potri.015G128500		Potri.015G130400		Potri.017G137300		Potri.012G097200		Potri.012G048900		Potri.009G082800		Potri.011G096800		Potri.012G140800		Potri.T122900		Potri.008G212400		Potri.010G059900		Potri.010G019100
Potri.003G095400		Potri.003G148400						Potri.007G142100		Potri.016G083500		Potri.006G112800		Potri.014G149700		Potri.005G181400		Potri.010G079300		Potri.005G184700		Potri.011G110700		Potri.019G117100		Potri.015G129400		Potri.015G130500		Potri.017G137500		Potri.012G097600		Potri.012G049900		Potri.009G093300		Potri.011G110700		Potri.013G000100		Potri.T125900		Potri.008G212500		Potri.010G066900		Potri.010G027600
Potri.003G098600		Potri.003G150300						Potri.007G144700		Potri.016G086500		Potri.006G113700		Potri.014G152500		Potri.005G181800		Potri.010G079500		Potri.005G186200		Potri.011G112700		Potri.019G117200		Potri.015G132600		Potri.015G134600		Potri.017G143400		Potri.012G101400		Potri.012G053100		Potri.009G096400		Potri.011G112400		Potri.013G001600		Potri.T132500		Potri.008G220900		Potri.010G068900		Potri.010G029300
Potri.003G099400		Potri.003G152000						Potri.008G007000		Potri.016G092600		Potri.006G119300		Potri.014G159400		Potri.005G183900		Potri.010G080400		Potri.005G187600		Potri.011G113900		Potri.019G117700		Potri.015G135100		Potri.015G140800		Potri.017G143500		Potri.012G116000		Potri.012G055300		Potri.009G099000		Potri.011G113400		Potri.013G005300		Potri.T133300		Potri.009G002200		Potri.010G071500		Potri.010G046400
Potri.003G101200		Potri.003G152100						Potri.008G008500		Potri.016G092700		Potri.006G127900		Potri.014G164600		Potri.005G184700		Potri.010G081200		Potri.005G197500		Potri.011G116600		Potri.019G118500		Potri.015G135600		Potri.016G000600		Potri.017G145700		Potri.012G121100		Potri.012G068700		Potri.009G105400		Potri.011G118100		Potri.013G007700		Potri.T151400		Potri.009G022500		Potri.010G077000		Potri.010G046700
Potri.003G101800		Potri.003G152200						Potri.008G015600		Potri.016G096600		Potri.006G129600		Potri.014G165100		Potri.005G190800		Potri.010G082700		Potri.005G198500		Potri.011G122000		Potri.019G128600		Potri.015G137100		Potri.016G002900		Potri.017G150000		Potri.012G122100		Potri.012G070300		Potri.009G107100		Potri.011G118600		Potri.013G009800		Potri.T162600		Potri.009G025100		Potri.010G079600		Potri.010G048000
Potri.003G101900		Potri.003G153800						Potri.008G016200		Potri.016G102100		Potri.006G134300		Potri.014G173500		Potri.005G192600		Potri.010G082800		Potri.005G203800		Potri.011G137800		Potri.019G129500		Potri.015G143100		Potri.016G014600		Potri.017G150100		Potri.012G122400		Potri.012G071400		Potri.009G109200		Potri.011G118900		Potri.013G010600		Potri.T165700		Potri.009G030000		Potri.010G083600		Potri.010G049700
Potri.003G102100		Potri.003G153900						Potri.008G022600		Potri.016G103900		Potri.006G137700		Potri.014G173700		Potri.005G197500		Potri.010G088600		Potri.005G204300		Potri.011G142400		Potri.019G132200		Potri.015G144300		Potri.016G020400		Potri.017G151100		Potri.012G122700		Potri.012G088400		Potri.009G109300		Potri.011G126400		Potri.013G014400		Potri.T176000		Potri.009G031300		Potri.010G088300		Potri.010G050900
Potri.003G102200		Potri.003G154400						Potri.008G022700		Potri.016G104500		Potri.006G139900		Potri.014G175000		Potri.005G198500		Potri.010G088800		Potri.005G204600		Potri.011G145100		Potri.T028900		Potri.015G144800		Potri.016G020800		Potri.017G154000		Potri.012G122800		Potri.012G088900		Potri.009G110800		Potri.011G127900		Potri.013G016900		Potri.T179300		Potri.009G034300		Potri.010G089900		Potri.010G058200
Potri.003G102300		Potri.003G156500						Potri.008G025500		Potri.016G110900		Potri.006G140900		Potri.014G175600		Potri.005G201200		Potri.010G101800		Potri.005G204700		Potri.011G145700		Potri.T040900		Potri.015G145000		Potri.016G024500		Potri.018G074500		Potri.012G123600		Potri.012G095200		Potri.009G111100		Potri.011G143300		Potri.013G019800				Potri.009G037000		Potri.010G091400		Potri.010G058700
Potri.003G102600		Potri.003G157000						Potri.008G025700		Potri.016G111500		Potri.006G145000		Potri.014G175800		Potri.005G203800		Potri.010G103600		Potri.005G204800		Potri.011G148100		Potri.T048000		Potri.016G005300		Potri.016G025700		Potri.018G092800		Potri.012G125300		Potri.012G102100		Potri.009G112000		Potri.011G153400		Potri.013G025800				Potri.009G042400		Potri.010G092200		Potri.010G060300
Potri.003G106700		Potri.003G158400						Potri.008G030400		Potri.016G124600		Potri.006G163600		Potri.014G191500		Potri.005G204300		Potri.010G104600		Potri.005G206200		Potri.011G148200		Potri.T049900		Potri.016G019400		Potri.016G037100		Potri.018G094200		Potri.012G126900		Potri.012G108300		Potri.009G112400		Potri.011G155600		Potri.013G026300				Potri.009G044400		Potri.010G096800		Potri.010G062600
Potri.003G110200		Potri.003G158600						Potri.008G036900		Potri.016G130500		Potri.006G173500		Potri.014G198400		Potri.005G204600		Potri.010G111300		Potri.005G206700		Potri.011G149500		Potri.T050100		Potri.016G024600		Potri.016G042500		Potri.018G102000		Potri.012G127900		Potri.012G110500		Potri.009G112500		Potri.011G158600		Potri.013G027700				Potri.009G044600		Potri.010G100600		Potri.010G063500
Potri.003G111100		Potri.003G159700						Potri.008G040100		Potri.016G132600		Potri.006G173900		Potri.015G000500		Potri.005G204700		Potri.010G117100		Potri.005G207000		Potri.011G150200		Potri.T052100		Potri.016G031500		Potri.016G047000		Potri.018G104600		Potri.012G131300		Potri.012G123500		Potri.009G114300		Potri.011G166500		Potri.013G029900				Potri.009G048100		Potri.010G102200		Potri.010G063800
Potri.003G111200		Potri.003G165100						Potri.008G043200		Potri.016G132900		Potri.006G184500		Potri.015G003800		Potri.005G206200		Potri.010G122400		Potri.005G207100		Potri.011G155900		Potri.T052200		Potri.016G049400		Potri.016G052200		Potri.018G114800		Potri.012G144500		Potri.012G126100		Potri.009G114400		Potri.011G166700		Potri.013G040500				Potri.009G052500		Potri.010G107100		Potri.010G065200
Potri.003G112600		Potri.003G165600						Potri.008G045100		Potri.016G138500		Potri.006G186400		Potri.015G003900		Potri.005G206700		Potri.010G127800		Potri.005G207600		Potri.011G158700		Potri.T060000		Potri.016G052100		Potri.016G052400		Potri.018G127100		Potri.012G145400		Potri.012G130900		Potri.009G117000		Potri.012G002700		Potri.013G045500				Potri.009G054900		Potri.010G107300		Potri.010G067100
Potri.003G112900		Potri.003G166100						Potri.008G051800		Potri.016G141900		Potri.006G189100		Potri.015G005600		Potri.005G207000		Potri.010G129600		Potri.005G208400		Potri.011G169400		Potri.T060100		Potri.016G055400		Potri.016G053400		Potri.018G128600		Potri.013G000100		Potri.012G131900		Potri.009G117500		Potri.012G004000		Potri.013G045700				Potri.009G062500		Potri.010G111000		Potri.010G067900
Potri.003G115100		Potri.003G167400						Potri.008G053500		Potri.017G014200		Potri.006G190300		Potri.015G019800		Potri.005G207100		Potri.010G132000		Potri.005G211800		Potri.012G001500		Potri.T069100		Potri.016G056800		Potri.016G073900		Potri.018G132200		Potri.013G007900		Potri.012G136600		Potri.009G118800		Potri.012G007200		Potri.013G048800				Potri.009G063100		Potri.010G111100		Potri.010G068700
Potri.003G118200		Potri.003G167500						Potri.008G053600		Potri.017G039400		Potri.006G193000		Potri.015G025700		Potri.005G207600		Potri.010G132700		Potri.005G214900		Potri.012G004900		Potri.T069200		Potri.016G060900		Potri.016G074000		Potri.018G132800		Potri.013G019400		Potri.012G136800		Potri.009G121200		Potri.012G007300		Potri.013G050600				Potri.009G070200		Potri.010G113500		Potri.010G071400
Potri.003G118300		Potri.003G168000						Potri.008G065000		Potri.017G093000		Potri.006G195700		Potri.015G028000		Potri.005G208400		Potri.010G136900		Potri.005G218300		Potri.012G012300		Potri.T069600		Potri.016G076700		Potri.016G098200		Potri.018G136800		Potri.013G027000		Potri.012G137600		Potri.009G133600		Potri.012G009000		Potri.013G053600				Potri.009G074700		Potri.010G115300		Potri.010G072000
Potri.003G119200		Potri.003G172000						Potri.008G065500		Potri.017G096300		Potri.006G196900		Potri.015G034900		Potri.005G214900		Potri.010G138400		Potri.005G218800		Potri.012G015000		Potri.T074200		Potri.016G081600		Potri.016G101100		Potri.018G139900		Potri.013G028100		Potri.012G144000		Potri.009G135200		Potri.012G014800		Potri.013G055600				Potri.009G082800		Potri.010G115500		Potri.010G074700
Potri.003G121600		Potri.003G173100						Potri.008G066000		Potri.017G097000		Potri.006G198400		Potri.015G036800		Potri.005G218300		Potri.010G138500		Potri.005G229600		Potri.012G015100		Potri.T077200		Potri.016G088700		Potri.016G101900		Potri.018G140100		Potri.013G029600		Potri.013G001800		Potri.009G140800		Potri.012G016100		Potri.013G057500				Potri.009G093300		Potri.010G116000		Potri.010G077000
Potri.003G123500		Potri.003G174100						Potri.008G066800		Potri.017G107000		Potri.006G200100		Potri.015G041300		Potri.005G218800		Potri.010G139400		Potri.005G231600		Potri.012G015300		Potri.T083400		Potri.016G092600		Potri.016G102600		Potri.018G146500		Potri.013G030800		Potri.013G005700		Potri.009G144100		Potri.012G018300		Potri.013G060500				Potri.009G095800		Potri.010G117700		Potri.010G079300
Potri.003G124000		Potri.003G174700						Potri.008G067600		Potri.017G112900		Potri.006G200700		Potri.015G060300		Potri.005G221000		Potri.010G139600		Potri.005G232500		Potri.012G017100		Potri.T089600		Potri.016G104500		Potri.016G115300		Potri.018G151700		Potri.013G036400		Potri.013G009400		Potri.009G144600		Potri.012G019400		Potri.013G060600				Potri.009G096400		Potri.010G120600		Potri.010G082300
Potri.003G126100		Potri.003G175000						Potri.008G068000		Potri.017G114600		Potri.006G202600		Potri.015G065700		Potri.005G227200		Potri.010G149100		Potri.005G235500		Potri.012G029500		Potri.T096100		Potri.016G112000		Potri.016G120100		Potri.019G000200		Potri.013G038700		Potri.013G010600		Potri.009G149200		Potri.012G021700		Potri.013G120600				Potri.009G109200		Potri.010G121600		Potri.010G082700
Potri.003G129400		Potri.003G175800						Potri.008G068400		Potri.017G115900		Potri.006G204300		Potri.015G067400		Potri.005G229600		Potri.010G154600		Potri.005G238800		Potri.012G033500		Potri.T102300		Potri.016G112100		Potri.016G120700		Potri.019G000800		Potri.013G043600		Potri.013G013800		Potri.009G154600		Potri.012G022300		Potri.013G128800				Potri.009G109300		Potri.010G122200		Potri.010G088200
Potri.003G131400		Potri.003G176000						Potri.008G069100		Potri.017G118000		Potri.006G207300		Potri.015G071500		Potri.005G231600		Potri.010G155300		Potri.005G239000		Potri.012G037400		Potri.T102400		Potri.016G112400		Potri.016G132100		Potri.019G006300		Potri.013G045500		Potri.013G014500		Potri.009G157200		Potri.012G023100		Potri.013G129900				Potri.009G111100		Potri.010G123300		Potri.010G095200
Potri.003G131700		Potri.003G176700						Potri.008G069300		Potri.017G118100		Potri.006G209800		Potri.015G072000		Potri.005G232300		Potri.010G155400		Potri.005G239100		Potri.012G042200		Potri.T103400		Potri.016G113800		Potri.016G132200		Potri.019G007300		Potri.013G048800		Potri.013G018600		Potri.009G160800		Potri.012G029800		Potri.013G153100				Potri.009G112000		Potri.010G124700		Potri.010G095900
Potri.003G132100		Potri.003G176800						Potri.008G069600		Potri.017G120200		Potri.006G211800		Potri.015G079600		Potri.005G232500		Potri.010G156300		Potri.005G239200		Potri.012G043300		Potri.T104100		Potri.016G113900		Potri.016G134000		Potri.019G014900		Potri.013G048900		Potri.013G031800		Potri.009G161500		Potri.012G030000		Potri.013G154100				Potri.009G112500		Potri.010G126000		Potri.010G096100
Potri.003G134300		Potri.003G180800						Potri.008G071600		Potri.017G120500		Potri.006G212500		Potri.015G086000		Potri.005G238800		Potri.010G156500		Potri.005G239300		Potri.012G045000		Potri.T104600		Potri.016G117500		Potri.016G137100		Potri.019G025900		Potri.013G050900		Potri.013G031900		Potri.009G163600		Potri.012G033500		Potri.013G159000				Potri.009G114300		Potri.010G126700		Potri.010G111300
Potri.003G134700		Potri.003G180900						Potri.008G077900		Potri.017G122700		Potri.006G215000		Potri.015G090000		Potri.005G239000		Potri.010G158200		Potri.005G240500		Potri.012G045900		Potri.T104700		Potri.016G119100		Potri.017G006700		Potri.019G031200		Potri.013G052300		Potri.013G032700		Potri.009G169900		Potri.012G038800		Potri.014G006900				Potri.009G114400		Potri.010G137700		Potri.010G112800
Potri.003G138700		Potri.003G187000						Potri.008G089100		Potri.017G122900		Potri.006G220200		Potri.015G096200		Potri.005G239200		Potri.010G158300		Potri.005G242600		Potri.012G048900		Potri.T107300		Potri.016G127700		Potri.017G020500		Potri.019G039400		Potri.013G057400		Potri.013G048200		Potri.010G005500		Potri.012G039300		Potri.014G007000				Potri.009G117000		Potri.010G138000		Potri.010G130400
Potri.003G140800		Potri.003G187100						Potri.008G094900		Potri.017G126300		Potri.006G225200		Potri.015G120800		Potri.005G239300		Potri.010G158400		Potri.005G243900		Potri.012G053500		Potri.T107400		Potri.016G129100		Potri.017G022500		Potri.019G043200		Potri.013G057500		Potri.013G055600		Potri.010G027600		Potri.012G050100		Potri.014G011700				Potri.009G117500		Potri.010G138100		Potri.010G131500
Potri.003G141100		Potri.003G187800						Potri.008G095200		Potri.017G129500		Potri.006G226400		Potri.015G125700		Potri.005G240500		Potri.010G168100		Potri.005G244500		Potri.012G057400		Potri.T107500		Potri.016G137000		Potri.017G030400		Potri.019G043600		Potri.013G060800		Potri.013G055800		Potri.010G029300		Potri.012G053500		Potri.014G014500				Potri.009G118800		Potri.010G139400		Potri.010G132500
Potri.003G141700		Potri.003G188700						Potri.008G100200		Potri.017G130100		Potri.006G226500		Potri.015G125800		Potri.005G241800		Potri.010G170900		Potri.005G244700		Potri.012G071300		Potri.T115300		Potri.016G137800		Potri.017G030700		Potri.019G095900		Potri.013G083800		Potri.013G064800		Potri.010G030500		Potri.012G083300		Potri.014G020100				Potri.009G121100		Potri.010G144800		Potri.010G136900
Potri.003G141800		Potri.003G189100						Potri.008G101500		Potri.017G134700		Potri.006G230600		Potri.015G125900		Potri.005G242600		Potri.010G175200		Potri.005G245300		Potri.012G078700		Potri.T115600		Potri.016G140100		Potri.017G049100		Potri.019G096100		Potri.013G095500		Potri.013G083500		Potri.010G041300		Potri.012G085800		Potri.014G026700				Potri.009G129200		Potri.010G145100		Potri.010G137300
Potri.003G142300		Potri.003G195100						Potri.008G103600		Potri.017G134900		Potri.006G235800		Potri.015G127100		Potri.005G243900		Potri.010G175700		Potri.005G246600		Potri.012G082100		Potri.T119500		Potri.016G141400		Potri.017G050400		Potri.019G097300		Potri.013G105100		Potri.013G092000		Potri.010G042100		Potri.012G089300		Potri.014G029900				Potri.009G138900		Potri.010G150500		Potri.010G140200
Potri.003G143300		Potri.003G196200						Potri.008G106400		Potri.017G139000		Potri.006G236700		Potri.015G130400		Potri.005G244500		Potri.010G183900		Potri.005G249400		Potri.012G085800		Potri.T119800		Potri.017G006400		Potri.017G050900		Potri.019G097900		Potri.013G110000		Potri.013G102700		Potri.010G044200		Potri.012G090000		Potri.014G033700				Potri.009G143800		Potri.010G150700		Potri.010G141600
Potri.003G146400		Potri.003G199000						Potri.008G118100		Potri.017G148200		Potri.006G237100		Potri.015G132900		Potri.005G244700		Potri.010G184700		Potri.005G250200		Potri.012G085900		Potri.T119900		Potri.017G015700		Potri.017G064100		Potri.019G098000		Potri.013G113200		Potri.013G102800		Potri.010G046700		Potri.012G091300		Potri.014G033900				Potri.009G154300		Potri.010G150800		Potri.010G149700
Potri.003G147600		Potri.003G200200						Potri.008G120800		Potri.017G148300		Potri.006G238500		Potri.016G011600		Potri.005G246600		Potri.010G185800		Potri.005G252000		Potri.012G088400		Potri.T131700		Potri.017G041700		Potri.017G069800		Potri.019G098700		Potri.013G115200		Potri.013G103000		Potri.010G049700		Potri.012G095400		Potri.014G034000				Potri.009G154400		Potri.010G156500		Potri.010G152900
Potri.003G152500		Potri.003G200700						Potri.008G121700		Potri.017G153400		Potri.006G245600		Potri.016G011700		Potri.005G250200		Potri.010G208800		Potri.005G252300		Potri.012G089500		Potri.T133200		Potri.017G052400		Potri.017G072900		Potri.019G098800		Potri.013G121000		Potri.013G103500		Potri.010G049800		Potri.012G105600		Potri.014G034300				Potri.009G160000		Potri.010G167200		Potri.010G154200
Potri.003G153600		Potri.003G204600						Potri.008G123000		Potri.018G000700		Potri.006G246700		Potri.016G016500		Potri.005G252000		Potri.010G212800		Potri.005G254100		Potri.012G102100		Potri.T142200		Potri.017G062000		Potri.017G079400		Potri.019G100300		Potri.013G134300		Potri.013G107100		Potri.010G049900		Potri.012G108300		Potri.014G049600				Potri.009G162600		Potri.010G170800		Potri.010G154600
Potri.003G154500		Potri.003G204700						Potri.008G123600		Potri.018G006300		Potri.006G250100		Potri.016G017100		Potri.005G254100		Potri.010G214400		Potri.005G255500		Potri.012G111000		Potri.T143600		Potri.017G075500		Potri.017G080200		Potri.019G101900		Potri.013G139200		Potri.013G111600		Potri.010G050900		Potri.012G113500		Potri.014G053900				Potri.009G168800		Potri.010G171000		Potri.010G156500
Potri.003G155900		Potri.003G205100						Potri.008G127400		Potri.018G008900		Potri.006G254300		Potri.016G017200		Potri.005G255500		Potri.010G218300		Potri.005G256000		Potri.012G118600		Potri.T155100		Potri.017G096300		Potri.017G089100		Potri.019G112700		Potri.013G143900		Potri.013G112700		Potri.010G055400		Potri.012G114100		Potri.014G054100				Potri.009G169900		Potri.010G171700		Potri.010G158200
Potri.003G156900		Potri.003G210800						Potri.008G127800		Potri.018G011200		Potri.006G254700		Potri.016G020900		Potri.005G256000		Potri.010G222600		Potri.005G259900		Potri.012G126900		Potri.T156000		Potri.017G096600		Potri.017G089200		Potri.019G114800		Potri.013G144100		Potri.013G114200		Potri.010G063800		Potri.012G114300		Potri.014G057200				Potri.010G005500		Potri.010G172600		Potri.010G158300
Potri.003G157900		Potri.003G214500						Potri.008G127900		Potri.018G014800		Potri.006G259200		Potri.016G023400		Potri.005G257700		Potri.010G223000		Potri.006G001300		Potri.013G001800		Potri.T170700		Potri.017G110200		Potri.017G089300		Potri.019G114900		Potri.013G146700		Potri.013G118700		Potri.010G066600		Potri.012G120100		Potri.014G067100				Potri.010G005700		Potri.010G172700		Potri.010G158700
Potri.003G159200		Potri.003G214900						Potri.008G132800		Potri.018G025900		Potri.006G266600		Potri.016G025700		Potri.005G259100		Potri.010G228600		Potri.006G006100		Potri.013G003100				Potri.017G114200		Potri.017G089400		Potri.019G124300		Potri.013G153800		Potri.013G120800		Potri.010G071600		Potri.012G122500		Potri.014G074500				Potri.010G015200		Potri.010G176000		Potri.010G159900
Potri.003G159900		Potri.003G215000						Potri.008G133100		Potri.018G026500		Potri.006G269900		Potri.016G031500		Potri.005G259900		Potri.010G230700		Potri.006G006300		Potri.013G009000				Potri.017G129500		Potri.017G095000		Potri.T000600		Potri.013G154400		Potri.013G122400		Potri.010G072000		Potri.012G123500		Potri.014G076800				Potri.010G027600		Potri.010G179100		Potri.010G165100
Potri.003G167700		Potri.003G215600						Potri.008G134000		Potri.018G031600		Potri.006G272100		Potri.016G035300		Potri.006G006100		Potri.010G231200		Potri.006G007000		Potri.013G012300				Potri.017G134300		Potri.017G098800		Potri.T002100		Potri.013G155300		Potri.013G122900		Potri.010G073200		Potri.012G127400		Potri.014G095800				Potri.010G029300		Potri.010G185900		Potri.010G174200
Potri.003G168300		Potri.003G216600						Potri.008G137700		Potri.018G038900		Potri.006G272600		Potri.016G039100		Potri.006G006300		Potri.010G231500		Potri.006G008000		Potri.013G013800				Potri.017G134700		Potri.017G102500		Potri.T002300		Potri.013G155900		Potri.013G126800		Potri.010G074300		Potri.012G129200		Potri.014G101100				Potri.010G038900		Potri.010G187800		Potri.010G175700
Potri.003G171500		Potri.003G219300						Potri.008G139100		Potri.018G051300		Potri.006G277400		Potri.016G046500		Potri.006G006800		Potri.010G232300		Potri.006G008500		Potri.013G014400				Potri.017G135400		Potri.017G107000		Potri.T002600		Potri.013G156100		Potri.013G129900		Potri.010G079300		Potri.012G130900		Potri.014G101600				Potri.010G042100		Potri.010G191300		Potri.010G175800
Potri.003G171800		Potri.003G219800						Potri.008G139300		Potri.018G054400		Potri.006G279400		Potri.016G057400		Potri.006G007000		Potri.010G234700		Potri.006G009400		Potri.013G014500				Potri.017G137500		Potri.017G110400		Potri.T002700		Potri.013G158200		Potri.013G130000		Potri.010G081800		Potri.012G131800		Potri.014G104200				Potri.010G042700		Potri.010G191900		Potri.010G183900
Potri.003G172300		Potri.003G223100						Potri.008G140600		Potri.018G059300		Potri.006G281100		Potri.016G061500		Potri.006G007600		Potri.010G237700		Potri.006G013200		Potri.013G022800				Potri.017G143400		Potri.017G110800		Potri.T003700		Potri.013G159000		Potri.013G131500		Potri.010G082300		Potri.012G132900		Potri.014G114500				Potri.010G044200		Potri.010G192400		Potri.010G184700
Potri.003G173500		Potri.004G002700						Potri.008G140800		Potri.018G062400		Potri.007G001400		Potri.016G064000		Potri.006G008000		Potri.010G241600		Potri.006G013900		Potri.013G026000				Potri.017G143500		Potri.017G114600		Potri.T003800		Potri.013G161200		Potri.013G150900		Potri.010G085200		Potri.012G136600		Potri.014G115000				Potri.010G046300		Potri.010G196300		Potri.010G185800
Potri.003G175200		Potri.004G002800						Potri.008G142600		Potri.018G101600		Potri.007G002600		Potri.016G073700		Potri.006G008500		Potri.010G244100		Potri.006G014500		Potri.013G027700				Potri.017G144200		Potri.017G120500		Potri.T004100		Potri.014G003300		Potri.013G152300		Potri.010G087500		Potri.012G136800		Potri.014G121900				Potri.010G046700		Potri.010G197900		Potri.010G187600
Potri.003G175900		Potri.004G004100						Potri.008G143600		Potri.018G111000		Potri.007G005400		Potri.016G076200		Potri.006G009400		Potri.010G249600		Potri.006G015000		Potri.013G030800				Potri.017G149100		Potri.017G128400		Potri.T010800		Potri.014G004700		Potri.013G154100		Potri.010G088800		Potri.012G137300		Potri.014G123500				Potri.010G049600		Potri.010G200800		Potri.010G191000
Potri.003G178700		Potri.004G005700						Potri.008G152300		Potri.018G130300		Potri.007G005800		Potri.016G079700		Potri.006G013200		Potri.010G251300		Potri.006G017500		Potri.013G032700				Potri.017G150100		Potri.017G128600		Potri.T011200		Potri.014G005000		Potri.014G012100		Potri.010G101800		Potri.012G137600		Potri.014G124800				Potri.010G049700		Potri.010G204500		Potri.010G193100
Potri.003G181200		Potri.004G006200						Potri.008G155900		Potri.018G138100		Potri.007G007600		Potri.016G083500		Potri.006G013900		Potri.010G255200		Potri.006G017900		Potri.013G036500				Potri.017G151100		Potri.017G133600		Potri.T012100		Potri.014G005200		Potri.014G019300		Potri.010G108100		Potri.012G142600		Potri.014G127700				Potri.010G049800		Potri.010G209900		Potri.010G200800
Potri.003G183500		Potri.004G007700						Potri.008G162300		Potri.018G139200		Potri.007G014200		Potri.016G092700		Potri.006G014500		Potri.011G007400		Potri.006G018000		Potri.013G037700				Potri.018G031600		Potri.017G134900		Potri.T014900		Potri.014G009300		Potri.014G019700		Potri.010G110100		Potri.012G144800		Potri.014G146100				Potri.010G051800		Potri.010G210800		Potri.010G202500
Potri.003G184000		Potri.004G007800						Potri.008G168900		Potri.019G003000		Potri.007G020100		Potri.016G102100		Potri.006G017200		Potri.011G030500		Potri.006G018900		Potri.013G040000				Potri.018G045500		Potri.017G135900		Potri.T019700		Potri.014G009600		Potri.014G022800		Potri.010G114200		Potri.012G144900		Potri.014G149900				Potri.010G052000		Potri.010G211900		Potri.010G203000
Potri.003G184800		Potri.004G008100						Potri.008G169400		Potri.019G003200		Potri.007G023700		Potri.016G104300		Potri.006G017500		Potri.011G031100		Potri.006G019200		Potri.013G046100				Potri.018G052500		Potri.017G140900		Potri.T029500		Potri.014G010000		Potri.014G032600		Potri.010G120800		Potri.013G000500		Potri.014G154200				Potri.010G054100		Potri.010G212000		Potri.010G208800
Potri.003G188500		Potri.004G009800						Potri.008G173300		Potri.019G003600		Potri.007G024400		Potri.016G104500		Potri.006G017900		Potri.011G039000		Potri.006G020000		Potri.013G046400				Potri.018G054800		Potri.017G141300		Potri.T036400		Potri.014G010200		Potri.014G033400		Potri.010G131500		Potri.013G003500		Potri.014G154300				Potri.010G055400		Potri.010G213500		Potri.010G209200
Potri.003G188800		Potri.004G010900						Potri.008G177800		Potri.019G021700		Potri.007G031900		Potri.016G105300		Potri.006G018000		Potri.011G039400		Potri.006G026500		Potri.013G053300				Potri.018G064900		Potri.017G141400		Potri.T040900		Potri.014G012300		Potri.014G033600		Potri.010G132300		Potri.013G005900		Potri.014G168100				Potri.010G061300		Potri.010G224800		Potri.010G214400
Potri.003G189200		Potri.004G011400						Potri.008G189400		Potri.019G034100		Potri.007G036300		Potri.016G110900		Potri.006G018900		Potri.011G044500		Potri.006G026600		Potri.013G054100				Potri.018G065700		Potri.017G143300		Potri.T045100		Potri.014G016700		Potri.014G034000		Potri.010G135100		Potri.013G011700		Potri.014G168400				Potri.010G063500		Potri.010G237300		Potri.010G222600
Potri.003G190400		Potri.004G012000						Potri.008G192000		Potri.019G042600		Potri.007G036500		Potri.016G118600		Potri.006G020000		Potri.011G048200		Potri.006G027300		Potri.013G055300				Potri.018G070900		Potri.017G148200		Potri.T047200		Potri.014G026900		Potri.014G034500		Potri.010G139800		Potri.013G012200		Potri.014G181600				Potri.010G063800		Potri.011G002100		Potri.010G230700
Potri.003G191400		Potri.004G012200						Potri.008G193400		Potri.019G069600		Potri.007G038500		Potri.016G124600		Potri.006G021600		Potri.011G049000		Potri.006G030700		Potri.013G060400				Potri.018G096100		Potri.017G148300		Potri.T048300		Potri.014G032300		Potri.014G037600		Potri.010G141400		Potri.013G014500		Potri.014G182000				Potri.010G066500		Potri.011G002500		Potri.010G232700
Potri.003G192800		Potri.004G013200						Potri.008G196800		Potri.019G071000		Potri.007G039100		Potri.016G128600		Potri.006G026600		Potri.011G049100		Potri.006G033900		Potri.013G069600				Potri.018G103900		Potri.017G153200		Potri.T055700		Potri.014G035000		Potri.014G038700		Potri.010G145000		Potri.013G018200		Potri.015G000300				Potri.010G071600		Potri.011G015500		Potri.010G235300
Potri.003G192900		Potri.004G013700						Potri.008G203000		Potri.019G076300		Potri.007G043500		Potri.016G132900		Potri.006G026800		Potri.011G050500		Potri.006G034300		Potri.013G088100				Potri.018G104400		Potri.018G007000		Potri.T060300		Potri.014G035400		Potri.014G041500		Potri.010G148300		Potri.013G026700		Potri.015G003500				Potri.010G071700		Potri.011G025900		Potri.010G236200
Potri.003G193400		Potri.004G014000						Potri.008G203100		Potri.019G088200		Potri.007G043700		Potri.016G138500		Potri.006G027300		Potri.011G054200		Potri.006G036300		Potri.013G095500				Potri.018G107800		Potri.018G008900		Potri.T066500		Potri.014G036500		Potri.014G041900		Potri.010G151100		Potri.013G029600		Potri.015G006100				Potri.010G072000		Potri.011G028400		Potri.010G236800
Potri.003G197500		Potri.004G015000						Potri.008G204300		Potri.019G088900		Potri.007G044800		Potri.017G014200		Potri.006G030700		Potri.011G057400		Potri.006G037800		Potri.013G102700				Potri.018G114600		Potri.018G033400		Potri.T082000		Potri.014G038300		Potri.014G057200		Potri.010G158200		Potri.013G030800		Potri.015G008800				Potri.010G073200		Potri.011G030500		Potri.010G249600
Potri.003G200800		Potri.004G015700						Potri.008G205400		Potri.019G092000		Potri.007G055300		Potri.017G022500		Potri.006G037800		Potri.011G057600		Potri.006G039200		Potri.013G102800				Potri.018G118200		Potri.018G040400		Potri.T091700		Potri.014G051800		Potri.014G061400		Potri.010G158300		Potri.013G032300		Potri.015G009100				Potri.010G074700		Potri.011G039500		Potri.011G002700
Potri.003G201900		Potri.004G016800						Potri.008G220200		Potri.019G098800		Potri.007G056400		Potri.017G030400		Potri.006G039200		Potri.011G063900		Potri.006G051100		Potri.013G102900				Potri.018G124100		Potri.018G041900		Potri.T097200		Potri.014G058200		Potri.014G080000		Potri.010G159900		Potri.013G046100		Potri.015G011400				Potri.010G080400		Potri.011G041700		Potri.011G004100
Potri.003G202700		Potri.004G019400						Potri.008G220900		Potri.019G111200		Potri.007G060900		Potri.017G030700		Potri.006G040900		Potri.011G065400		Potri.006G054900		Potri.013G103000				Potri.018G128600		Potri.018G046600		Potri.T098800		Potri.014G066400		Potri.014G080200		Potri.010G160800		Potri.013G048900		Potri.015G022900				Potri.010G081800		Potri.011G042600		Potri.011G004200
Potri.003G207400		Potri.004G019700						Potri.008G221000		Potri.019G114900		Potri.007G067900		Potri.017G039200		Potri.006G044600		Potri.011G066500		Potri.006G055900		Potri.013G103500				Potri.018G132400		Potri.018G054400		Potri.T104700		Potri.014G068900		Potri.014G087700		Potri.010G162100		Potri.013G050900		Potri.015G024200				Potri.010G082300		Potri.011G049900		Potri.011G007400
Potri.003G210200		Potri.004G019900						Potri.008G226100		Potri.019G120200		Potri.007G072100		Potri.017G039400		Potri.006G046700		Potri.011G070400		Potri.006G056000		Potri.013G113800				Potri.018G135000		Potri.018G080700		Potri.T105700		Potri.014G070100		Potri.014G091500		Potri.010G165000		Potri.013G053300		Potri.015G024500				Potri.010G082600		Potri.011G053300		Potri.011G020900
Potri.003G211100		Potri.004G021100						Potri.009G008000		Potri.019G120500		Potri.007G074900		Potri.017G075400		Potri.006G050400		Potri.011G076600		Potri.006G056200		Potri.013G115600				Potri.018G138400		Potri.018G089900		Potri.T111900		Potri.014G084200		Potri.014G095000		Potri.010G170900		Potri.013G053400		Potri.015G025300				Potri.010G085200		Potri.011G061900		Potri.011G028800
Potri.003G215800		Potri.004G022500						Potri.009G008500		Potri.019G124500		Potri.007G075000		Potri.017G080000		Potri.006G050800		Potri.011G103500		Potri.006G056600		Potri.013G121000				Potri.018G139900		Potri.018G090200		Potri.T112700		Potri.014G088000		Potri.014G095100		Potri.010G174400		Potri.013G055000		Potri.015G026600				Potri.010G087500		Potri.011G062000		Potri.011G029000
Potri.003G218900		Potri.004G023000						Potri.009G021700		Potri.019G125000		Potri.007G075800		Potri.017G083700		Potri.006G051100		Potri.011G110400		Potri.006G057500		Potri.013G121900				Potri.018G140100		Potri.018G099000		Potri.T117600		Potri.014G088500		Potri.014G096000		Potri.010G175700		Potri.013G058400		Potri.015G029200				Potri.010G088800		Potri.011G066900		Potri.011G029700
Potri.003G219200		Potri.004G023100						Potri.009G022700		Potri.019G127200		Potri.007G076600		Potri.017G100200		Potri.006G054900		Potri.011G110700		Potri.006G061400		Potri.013G132100				Potri.018G146500		Potri.018G099500		Potri.T117700		Potri.014G091000		Potri.014G097900		Potri.010G175800		Potri.013G058700		Potri.015G029400				Potri.010G089400		Potri.011G078100		Potri.011G030000
Potri.003G219400		Potri.004G026700						Potri.009G026900		Potri.T001900		Potri.007G095700		Potri.017G100900		Potri.006G055900		Potri.011G112700		Potri.006G062700		Potri.013G134300				Potri.018G151700		Potri.018G105400		Potri.T117900		Potri.014G097200		Potri.014G100600		Potri.010G182600		Potri.013G066400		Potri.015G034800				Potri.010G101800		Potri.011G084900		Potri.011G031700
Potri.003G222200		Potri.004G027200						Potri.009G027000		Potri.T012500		Potri.007G096500		Potri.017G108900		Potri.006G056000		Potri.011G113900		Potri.006G066900		Potri.013G155100				Potri.019G010100		Potri.018G111000		Potri.T122100		Potri.014G098700		Potri.014G102700		Potri.010G183900		Potri.013G066500		Potri.015G036800				Potri.010G108100		Potri.011G087200		Potri.011G039000
Potri.003G223800		Potri.004G029500						Potri.009G028300		Potri.T015900		Potri.007G097400		Potri.017G110500		Potri.006G056200		Potri.011G116600		Potri.006G067000		Potri.013G156800				Potri.019G014900		Potri.018G130300		Potri.T122900		Potri.014G100400		Potri.014G106600		Potri.010G184700		Potri.013G066800		Potri.015G042200				Potri.010G110100		Potri.011G089700		Potri.011G039400
Potri.004G000700		Potri.004G032500						Potri.009G028400		Potri.T019700		Potri.007G103500		Potri.017G114600		Potri.006G057500		Potri.011G122000		Potri.006G067200		Potri.014G006500				Potri.019G033900		Potri.018G133800		Potri.T126700		Potri.014G105100		Potri.014G113100		Potri.010G185200		Potri.013G081600		Potri.015G045700				Potri.010G120800		Potri.011G095600		Potri.011G039500
Potri.004G003000		Potri.004G032900						Potri.009G030700		Potri.T021600		Potri.007G105800		Potri.017G116600		Potri.006G058000		Potri.011G127100		Potri.006G067300		Potri.014G007000				Potri.019G063200		Potri.018G135600		Potri.T133300		Potri.014G108700		Potri.014G115200		Potri.010G189400		Potri.013G087000		Potri.015G049700				Potri.010G120900		Potri.011G096800		Potri.011G041700
Potri.004G003200		Potri.004G035200						Potri.009G034600		Potri.T025200		Potri.007G108400		Potri.017G118100		Potri.006G061400		Potri.011G137800		Potri.006G067600		Potri.014G019300				Potri.019G066100		Potri.018G138000		Potri.T151400		Potri.014G113600		Potri.014G116800		Potri.010G191300		Potri.013G092000		Potri.015G060200				Potri.010G127800		Potri.011G103500		Potri.011G044500
Potri.004G003900		Potri.004G035800						Potri.009G034800		Potri.T026900		Potri.007G111500		Potri.017G120200		Potri.006G062700		Potri.011G139800		Potri.006G068200		Potri.014G020500				Potri.019G069300		Potri.018G138100		Potri.T156600		Potri.014G115000		Potri.014G117200		Potri.010G198200		Potri.013G099400		Potri.015G060900				Potri.010G135100		Potri.011G107500		Potri.011G044900
Potri.004G005300		Potri.004G036100						Potri.009G035300		Potri.T031900		Potri.007G111600		Potri.017G120400		Potri.006G065900		Potri.011G142400		Potri.006G071200		Potri.014G021700				Potri.019G071600		Potri.018G139400		Potri.T164900		Potri.014G115300		Potri.014G123400		Potri.010G198800		Potri.013G105100		Potri.015G061600				Potri.010G136500		Potri.011G108900		Potri.011G053100
Potri.004G005400		Potri.004G036600						Potri.009G038300		Potri.T035000		Potri.007G113900		Potri.017G120500		Potri.006G067000		Potri.011G143400		Potri.006G073400		Potri.014G031000				Potri.019G095900		Potri.018G139700		Potri.T169100		Potri.014G116000		Potri.014G123500		Potri.010G200500		Potri.013G112700		Potri.015G062200				Potri.010G139300		Potri.011G110700		Potri.011G054200
Potri.004G005600		Potri.004G037000						Potri.009G043800		Potri.T035100		Potri.007G114200		Potri.017G122700		Potri.006G067200		Potri.011G145100		Potri.006G081200		Potri.014G033400				Potri.019G096100		Potri.018G144000		Potri.T171900		Potri.014G118300		Potri.014G136600		Potri.010G203000		Potri.013G122400		Potri.015G068200				Potri.010G139800		Potri.011G112400		Potri.011G058000
Potri.004G012900		Potri.004G041000						Potri.009G044800		Potri.T035300		Potri.007G114400		Potri.017G126300		Potri.006G067300		Potri.011G145700		Potri.006G084700		Potri.014G034400				Potri.019G097300		Potri.018G145600		Potri.T178800		Potri.014G122200		Potri.014G136900		Potri.010G205500		Potri.013G122900		Potri.015G068700				Potri.010G141400		Potri.011G118100		Potri.011G058100
Potri.004G013100		Potri.004G041800						Potri.009G045500		Potri.T046200		Potri.007G115800		Potri.017G133500		Potri.006G067600		Potri.011G148200		Potri.006G087500		Potri.014G037500				Potri.019G097900		Potri.018G146100		Potri.T180200		Potri.014G124800		Potri.014G146000		Potri.010G208800		Potri.013G127100		Potri.015G078200				Potri.010G145000		Potri.011G118800		Potri.011G058300
Potri.004G014800		Potri.004G041900						Potri.009G047600		Potri.T052100		Potri.007G123200		Potri.017G134700		Potri.006G068200		Potri.011G149500		Potri.006G087700		Potri.014G056600				Potri.019G098000		Potri.018G148900				Potri.014G127000		Potri.014G152800		Potri.010G210200		Potri.013G127400		Potri.015G087400				Potri.010G145400		Potri.011G118900		Potri.011G059400
Potri.004G020500		Potri.004G043500						Potri.009G057600		Potri.T056000		Potri.007G123400		Potri.017G135100		Potri.006G073900		Potri.011G150500		Potri.006G092000		Potri.014G056800				Potri.019G098700		Potri.019G003200				Potri.014G133500		Potri.014G156700		Potri.010G210400		Potri.013G127700		Potri.015G087500				Potri.010G148300		Potri.011G126400		Potri.011G059500
Potri.004G023200		Potri.004G044600						Potri.009G072000		Potri.T056100		Potri.007G130200		Potri.017G139000		Potri.006G081200		Potri.011G158700		Potri.006G093300		Potri.014G061400				Potri.019G100000		Potri.019G021700				Potri.014G140300		Potri.014G173900		Potri.010G218300		Potri.013G131900		Potri.015G087600				Potri.010G158300		Potri.011G129100		Potri.011G061500
Potri.004G029700		Potri.004G046000						Potri.009G073000		Potri.T058100		Potri.007G133500		Potri.017G146600		Potri.006G081500		Potri.011G167000		Potri.006G093400		Potri.014G091500				Potri.019G101900		Potri.019G035500				Potri.014G145700		Potri.014G178800		Potri.010G221100		Potri.013G139200		Potri.015G089500				Potri.010G159900		Potri.011G131800		Potri.011G064400
Potri.004G030700		Potri.004G048200						Potri.009G073200		Potri.T060400		Potri.007G139600		Potri.017G147500		Potri.006G085200		Potri.011G167500		Potri.006G094100		Potri.014G095000				Potri.019G112700		Potri.019G036000				Potri.014G147600		Potri.014G183000		Potri.010G222600		Potri.013G153800		Potri.015G111700				Potri.010G162100		Potri.011G139400		Potri.011G066500
Potri.004G031500		Potri.004G055500						Potri.009G078800		Potri.T060600		Potri.007G141000		Potri.017G148200		Potri.006G087700		Potri.012G001500		Potri.006G094300		Potri.014G108800				Potri.019G114800		Potri.019G038900				Potri.014G148200		Potri.014G183800		Potri.010G230700		Potri.013G154200		Potri.015G113100				Potri.010G165000		Potri.011G143300		Potri.011G067000
Potri.004G033300		Potri.004G056700						Potri.009G079000		Potri.T060800		Potri.007G142100		Potri.017G148300		Potri.006G092000		Potri.012G004900		Potri.006G097000		Potri.014G109000				Potri.019G114900		Potri.019G042500				Potri.014G154200		Potri.014G184100		Potri.010G231500		Potri.013G155400		Potri.015G117300				Potri.010G173300		Potri.011G148400		Potri.011G067400
Potri.004G034300		Potri.004G056800						Potri.009G080600		Potri.T077500		Potri.007G144700		Potri.017G153400		Potri.006G093400		Potri.012G012300		Potri.006G099300		Potri.014G113200				Potri.019G120100		Potri.019G049000				Potri.014G161700		Potri.014G192700		Potri.010G234100		Potri.013G155500		Potri.015G119700				Potri.010G174300		Potri.011G151000		Potri.011G068300
Potri.004G034400		Potri.004G065300						Potri.009G083600		Potri.T079400		Potri.008G003600		Potri.018G006300		Potri.006G094300		Potri.012G015000		Potri.006G099500		Potri.014G116000				Potri.019G126400		Potri.019G050500				Potri.014G174800		Potri.015G002800		Potri.010G235300		Potri.014G005200		Potri.015G120900				Potri.010G174400		Potri.011G155600		Potri.011G069600
Potri.004G034600		Potri.004G067100						Potri.009G084600		Potri.T084100		Potri.008G007000		Potri.018G008900		Potri.006G099500		Potri.012G015100		Potri.006G102800		Potri.014G116800				Potri.019G127400		Potri.019G051900				Potri.014G191600		Potri.015G025500		Potri.010G237600		Potri.014G006700		Potri.015G127900				Potri.010G175300		Potri.011G162400		Potri.011G072100
Potri.004G036800		Potri.004G067900						Potri.009G091000		Potri.T085700		Potri.008G008500		Potri.018G014700		Potri.006G100600		Potri.012G015300		Potri.006G104800		Potri.014G117300				Potri.T007900		Potri.019G056000				Potri.014G193400		Potri.015G025700		Potri.010G242600		Potri.014G009200		Potri.015G128200				Potri.010G175700		Potri.011G166700		Potri.011G076600
Potri.004G039700		Potri.004G068100						Potri.009G091100		Potri.T089000		Potri.008G008600		Potri.018G014800		Potri.006G102800		Potri.012G017100		Potri.006G105600		Potri.014G130500				Potri.T011100		Potri.019G057300				Potri.015G010500		Potri.015G042300		Potri.011G004100		Potri.014G009600		Potri.015G128900				Potri.010G175800		Potri.012G002700		Potri.011G080400
Potri.004G048400		Potri.004G068200						Potri.009G092900		Potri.T089600		Potri.008G012800		Potri.018G014900		Potri.006G103600		Potri.012G019700		Potri.006G107100		Potri.014G132500				Potri.T016600		Potri.019G064200				Potri.015G012500		Potri.015G043400		Potri.011G004200		Potri.014G012000		Potri.015G135400				Potri.010G183900		Potri.012G004000		Potri.011G094800
Potri.004G048900		Potri.004G068500						Potri.009G097200		Potri.T093600		Potri.008G015600		Potri.018G025900		Potri.006G103700		Potri.012G027100		Potri.006G108600		Potri.014G140600				Potri.T023600		Potri.019G064600				Potri.015G020300		Potri.015G050200		Potri.011G007400		Potri.014G015000		Potri.015G137500				Potri.010G184700		Potri.012G006300		Potri.011G096500
Potri.004G049000		Potri.004G069000						Potri.009G098400		Potri.T111200		Potri.008G016000		Potri.018G026500		Potri.006G104800		Potri.012G028300		Potri.006G111100		Potri.014G144200				Potri.T029500		Potri.019G079500				Potri.015G024500		Potri.015G054300		Potri.011G007600		Potri.014G019700		Potri.015G143600				Potri.010G185200		Potri.012G007100		Potri.011G107300
Potri.004G053200		Potri.004G070000						Potri.009G104100		Potri.T116200		Potri.008G016200		Potri.018G027600		Potri.006G105500		Potri.012G033500		Potri.006G119500		Potri.014G144700				Potri.T030100		Potri.019G080100				Potri.015G025300		Potri.015G057000		Potri.011G016300		Potri.014G022900		Potri.015G145500				Potri.010G189800		Potri.012G007200		Potri.011G120200
Potri.004G053400		Potri.004G070900						Potri.009G105000		Potri.T116400		Potri.008G021000		Potri.018G038400		Potri.006G105600		Potri.012G035700		Potri.006G124500		Potri.014G146000				Potri.T035900		Potri.019G080200				Potri.015G025900		Potri.015G074800		Potri.011G022000		Potri.014G024300		Potri.016G000600				Potri.010G198200		Potri.012G007600		Potri.011G120300
Potri.004G053800		Potri.004G071000						Potri.009G107000		Potri.T117600		Potri.008G022600		Potri.018G051300		Potri.006G108600		Potri.012G037400		Potri.006G128200		Potri.014G147700				Potri.T036400		Potri.019G082900				Potri.015G045500		Potri.015G075900		Potri.011G023900		Potri.014G026900		Potri.016G002900				Potri.010G199700		Potri.012G012300		Potri.011G120400
Potri.004G056600		Potri.004G073600						Potri.009G107400		Potri.T119200		Potri.008G022700		Potri.018G054400		Potri.006G115500		Potri.012G042200		Potri.006G131100		Potri.014G149400				Potri.T041500		Potri.019G089700				Potri.015G060100		Potri.015G076000		Potri.011G027300		Potri.014G037300		Potri.016G004300				Potri.010G203000		Potri.012G014800		Potri.011G128600
Potri.004G059300		Potri.004G079700						Potri.009G109400		Potri.T119900		Potri.008G025700		Potri.018G059300		Potri.006G119500		Potri.012G045000		Potri.006G134500		Potri.014G152200				Potri.T047200		Potri.019G090000				Potri.015G060300		Potri.015G077500		Potri.011G028800		Potri.014G037500		Potri.016G012000				Potri.010G210200		Potri.012G016100		Potri.011G128800
Potri.004G060500		Potri.004G081300						Potri.009G109800		Potri.T120500		Potri.008G030400		Potri.018G062400		Potri.006G122900		Potri.012G048900		Potri.006G134600		Potri.014G152800				Potri.T059900		Potri.019G092300				Potri.015G081300		Potri.015G087700		Potri.011G029000		Potri.014G041000		Potri.016G014100				Potri.010G216800		Potri.012G022300		Potri.011G132600
Potri.004G061300		Potri.004G083300						Potri.009G109900		Potri.T122900		Potri.008G036900		Potri.018G068400		Potri.006G124500		Potri.012G054700		Potri.006G136700		Potri.014G159100				Potri.T060300		Potri.019G093300				Potri.015G081500		Potri.015G089200		Potri.011G029700		Potri.014G041500		Potri.016G014400				Potri.010G221100		Potri.012G031400		Potri.011G143400
Potri.004G063400		Potri.004G083800						Potri.009G110500		Potri.T123200		Potri.008G038400		Potri.018G072000		Potri.006G127900		Potri.012G054900		Potri.006G137500		Potri.014G161200				Potri.T062900		Potri.019G099600				Potri.015G083900		Potri.015G089500		Potri.011G030000		Potri.014G041900		Potri.016G020400				Potri.010G222600		Potri.012G033500		Potri.011G150300
Potri.004G063500		Potri.004G084600						Potri.009G110700		Potri.T125800		Potri.008G040100		Potri.018G076400		Potri.006G128000		Potri.012G057400		Potri.006G137800		Potri.014G170500				Potri.T065900		Potri.019G105900				Potri.015G087900		Potri.015G099600		Potri.011G030900		Potri.014G058000		Potri.016G020800				Potri.010G230700		Potri.012G037400		Potri.011G151600
Potri.004G067600		Potri.004G085000						Potri.009G114400		Potri.T129800		Potri.008G041400		Potri.018G079200		Potri.006G128200		Potri.012G067600		Potri.006G140000		Potri.014G174600				Potri.T066200		Potri.019G106000				Potri.015G088400		Potri.015G099800		Potri.011G031300		Potri.014G058100		Potri.016G024500				Potri.010G235300		Potri.012G044300		Potri.011G152400
Potri.004G069600		Potri.004G087600						Potri.009G117000		Potri.T130000		Potri.008G043200		Potri.018G099100		Potri.006G131100		Potri.012G071300		Potri.006G141400		Potri.014G180100				Potri.T066300		Potri.019G107600				Potri.015G091300		Potri.015G111700		Potri.011G031400		Potri.014G077500		Potri.016G027700				Potri.010G242600		Potri.012G048200		Potri.011G153800
Potri.004G074200		Potri.004G089100						Potri.009G117100		Potri.T133900		Potri.008G045100		Potri.018G100200		Potri.006G134500		Potri.012G078700		Potri.006G141500		Potri.014G183000				Potri.T066600		Potri.019G117700				Potri.015G096700		Potri.015G118800		Potri.011G044500		Potri.014G081600		Potri.016G034100				Potri.010G247700		Potri.012G054000		Potri.011G155900
Potri.004G076000		Potri.004G089500						Potri.009G118600		Potri.T143600		Potri.008G045500		Potri.018G101600		Potri.006G134600		Potri.012G079500		Potri.006G142100		Potri.014G187500				Potri.T068000		Potri.019G121800				Potri.015G099100		Potri.015G119700		Potri.011G044900		Potri.014G088000		Potri.016G037100				Potri.011G004200		Potri.012G054300		Potri.011G158700
Potri.004G076200		Potri.004G090600						Potri.009G119000		Potri.T151500		Potri.008G051800		Potri.018G104700		Potri.006G137500		Potri.012G085900		Potri.006G144000		Potri.014G193800				Potri.T071300		Potri.019G121900				Potri.015G105500		Potri.015G120200		Potri.011G047700		Potri.014G090800		Potri.016G042500				Potri.011G007400		Potri.012G055100		Potri.011G163500
Potri.004G078100		Potri.004G095400						Potri.009G125700		Potri.T156000		Potri.008G052600		Potri.018G104800		Potri.006G137800		Potri.012G086700		Potri.006G151600		Potri.015G000200				Potri.T092100		Potri.019G124500				Potri.015G107600		Potri.015G128700		Potri.011G050100		Potri.014G095600		Potri.016G057600				Potri.011G007600		Potri.012G071500		Potri.011G165700
Potri.004G082000		Potri.004G097900						Potri.009G127800		Potri.T156400		Potri.008G053500		Potri.018G105400		Potri.006G140000		Potri.012G088400		Potri.006G152200		Potri.015G000500				Potri.T092900		Potri.019G124700				Potri.015G109800		Potri.015G135400		Potri.011G050900		Potri.014G096900		Potri.016G058200				Potri.011G010200		Potri.012G084700		Potri.011G166200
Potri.004G085400		Potri.004G098000						Potri.009G131700		Potri.T156500		Potri.008G053600		Potri.018G109700		Potri.006G141400		Potri.012G089100		Potri.006G155000		Potri.015G000800				Potri.T093300		Potri.019G128600				Potri.015G111800		Potri.015G146100		Potri.011G052900		Potri.014G100600		Potri.016G058800				Potri.011G023900		Potri.012G085000		Potri.011G166300
Potri.004G086600		Potri.004G104000						Potri.009G133500		Potri.T157700		Potri.008G058200		Potri.018G131600		Potri.006G142100		Potri.012G089500		Potri.006G165600		Potri.015G001300				Potri.T093500		Potri.T001500				Potri.015G120900		Potri.015G147600		Potri.011G058000		Potri.014G103200		Potri.016G065000				Potri.011G025200		Potri.012G085800		Potri.012G006000
Potri.004G088700		Potri.004G106400						Potri.009G135200		Potri.T160900		Potri.008G065000		Potri.018G131800		Potri.006G144000		Potri.012G090000		Potri.006G165700		Potri.015G001500				Potri.T096300		Potri.T003000				Potri.015G121200		Potri.016G004500		Potri.011G058100		Potri.014G103300		Potri.016G071500				Potri.011G025800		Potri.012G089300		Potri.012G011500
Potri.004G093200		Potri.004G108100						Potri.009G142100		Potri.T161200		Potri.008G065500		Potri.018G138200		Potri.006G152200		Potri.012G095600		Potri.006G166700		Potri.015G002400				Potri.T098800		Potri.T005600				Potri.015G122100		Potri.016G010900		Potri.011G058300		Potri.014G103400		Potri.016G071700				Potri.011G026000		Potri.012G094700		Potri.012G011700
Potri.004G093500		Potri.004G109200						Potri.009G145000		Potri.T168400		Potri.008G066800		Potri.018G138800		Potri.006G164600		Potri.012G097400		Potri.006G168600		Potri.015G010100				Potri.T100500		Potri.T010500				Potri.015G122900		Potri.016G012500		Potri.011G064000		Potri.014G112000		Potri.016G075300				Potri.011G027300		Potri.012G111000		Potri.012G012300
Potri.004G093700		Potri.004G116800						Potri.009G145400		Potri.T170200		Potri.008G067600		Potri.018G146600		Potri.006G165600		Potri.012G103000		Potri.006G169600		Potri.015G018900				Potri.T105700		Potri.T013400				Potri.015G123400		Potri.016G016700		Potri.011G064400		Potri.014G115700		Potri.016G078300				Potri.011G028800		Potri.012G113500		Potri.012G016200
Potri.004G095200		Potri.004G117000						Potri.009G147200		Potri.T175200		Potri.008G068400		Potri.018G149200		Potri.006G165700		Potri.012G110300		Potri.006G171100		Potri.015G019600				Potri.T107200		Potri.T014500				Potri.015G124500		Potri.016G019400		Potri.011G072100		Potri.014G116800		Potri.016G089200				Potri.011G029000		Potri.012G114300		Potri.012G035700
Potri.004G095500		Potri.004G120900						Potri.009G149900		Potri.T178900		Potri.008G069100		Potri.019G003000		Potri.006G165800		Potri.012G118600		Potri.006G171200		Potri.015G019800				Potri.T122700		Potri.T016200				Potri.015G124900		Potri.016G057300		Potri.011G076600		Potri.014G118400		Potri.016G092600				Potri.011G029700		Potri.012G122200		Potri.012G039000
Potri.004G096000		Potri.004G121100						Potri.009G157700		Potri.T181000		Potri.008G073400		Potri.019G003600		Potri.006G166700		Potri.012G121200		Potri.006G175000		Potri.015G023800				Potri.T123300		Potri.T045000				Potri.015G125000		Potri.016G057400		Potri.011G081400		Potri.014G126900		Potri.016G092700				Potri.011G030000		Potri.012G125000		Potri.012G042200
Potri.004G099000		Potri.004G125400						Potri.009G158900				Potri.008G074500		Potri.019G014700		Potri.006G167600		Potri.012G126900		Potri.006G175500		Potri.015G027000				Potri.T126700		Potri.T046000				Potri.015G127800		Potri.016G057600		Potri.011G085700		Potri.014G127500		Potri.016G092900				Potri.011G031100		Potri.012G125900		Potri.012G047800
Potri.004G100000		Potri.004G131700						Potri.009G159700				Potri.008G077900		Potri.019G014900		Potri.006G168600		Potri.012G144500		Potri.006G177000		Potri.015G027400				Potri.T133300		Potri.T046200				Potri.015G128300		Potri.016G058800		Potri.011G107300		Potri.014G132200		Potri.016G101900				Potri.011G031300		Potri.012G126100		Potri.012G053200
Potri.004G101600		Potri.004G135900						Potri.009G161500				Potri.008G082700		Potri.019G021700		Potri.006G171200		Potri.013G001800		Potri.006G177100		Potri.015G031300				Potri.T136000		Potri.T050100				Potri.015G128500		Potri.016G103900		Potri.011G110000		Potri.014G132500		Potri.016G114200				Potri.011G031400		Potri.012G127400		Potri.012G054700
Potri.004G102500		Potri.004G139900						Potri.009G163900				Potri.008G086700		Potri.019G021800		Potri.006G175000		Potri.013G001900		Potri.006G177400		Potri.015G031400				Potri.T151500		Potri.T059500				Potri.015G129400		Potri.016G108400		Potri.011G120400		Potri.014G134200		Potri.016G115500				Potri.011G039200		Potri.012G130900		Potri.012G067500
Potri.004G105600		Potri.004G140200						Potri.010G007400				Potri.008G089100		Potri.019G031200		Potri.006G175500		Potri.013G003300		Potri.006G178500		Potri.015G032200				Potri.T156600		Potri.T060100				Potri.015G130800		Potri.016G116100		Potri.011G122100		Potri.014G134300		Potri.016G120700				Potri.011G039400		Potri.012G131800		Potri.012G067600
Potri.004G113500		Potri.004G140800						Potri.010G009100				Potri.008G094900		Potri.019G033200		Potri.006G177000		Potri.013G010600		Potri.006G180300		Potri.015G034200				Potri.T164900		Potri.T064000				Potri.015G134600		Potri.016G122000		Potri.011G126700		Potri.014G136600		Potri.016G121400				Potri.011G044500		Potri.012G136200		Potri.012G076700
Potri.004G117900		Potri.004G141600						Potri.010G016200				Potri.008G095200		Potri.019G034100		Potri.006G177100		Potri.013G012300		Potri.006G182000		Potri.015G035100				Potri.T170500		Potri.T065400				Potri.015G135100		Potri.016G122800		Potri.011G128800		Potri.014G138100		Potri.016G125500				Potri.011G046900		Potri.012G136600		Potri.012G079500
Potri.004G120000		Potri.004G142600						Potri.010G021000				Potri.008G095600		Potri.019G042600		Potri.006G177400		Potri.013G013800		Potri.006G185400		Potri.015G044400				Potri.T176000		Potri.T069600				Potri.015G135200		Potri.016G126700		Potri.011G135700		Potri.014G140300		Potri.016G132600				Potri.011G047700		Potri.012G136800		Potri.012G082400
Potri.004G122600		Potri.004G143300						Potri.010G039000				Potri.008G101500		Potri.019G049300		Potri.006G178200		Potri.013G014400		Potri.006G189600		Potri.015G067400				Potri.T179300		Potri.T072500				Potri.015G143100		Potri.016G142000		Potri.011G138500		Potri.014G143400		Potri.016G134000				Potri.011G050000		Potri.012G137600		Potri.012G084800
Potri.004G122900		Potri.004G143500						Potri.010G041100				Potri.008G103600		Potri.019G050500		Potri.006G178500		Potri.013G014500		Potri.006G189900		Potri.015G068700						Potri.T072700				Potri.015G144300		Potri.017G000800		Potri.011G139800		Potri.014G149700		Potri.016G141900				Potri.011G050100		Potri.012G144900		Potri.012G085000
Potri.004G123300		Potri.004G144400						Potri.010G041300				Potri.008G103700		Potri.019G057500		Potri.006G180300		Potri.013G019900		Potri.006G193900		Potri.015G099800						Potri.T077200				Potri.015G145000		Potri.017G000900		Potri.011G142300		Potri.014G150100		Potri.017G002100				Potri.011G052900		Potri.013G000500		Potri.012G088300
Potri.004G123400		Potri.004G144600						Potri.010G048300				Potri.008G106400		Potri.019G071000		Potri.006G182000		Potri.013G021000		Potri.006G199500		Potri.015G107600						Potri.T089000				Potri.015G147300		Potri.017G022000		Potri.011G143400		Potri.014G152500		Potri.017G020500				Potri.011G058000		Potri.013G003500		Potri.012G088400
Potri.004G127700		Potri.004G145300						Potri.010G049300				Potri.008G108400		Potri.019G074400		Potri.006G182500		Potri.013G022800		Potri.006G204000		Potri.015G108500						Potri.T096100				Potri.016G001800		Potri.017G035600		Potri.011G149400		Potri.014G157900		Potri.017G022500				Potri.011G058100		Potri.013G004100		Potri.012G090900
Potri.004G128700		Potri.004G147500						Potri.010G050900				Potri.008G111500		Potri.019G080600		Potri.006G185400		Potri.013G025800		Potri.006G204100		Potri.015G108600						Potri.T102400				Potri.016G011600		Potri.017G038400		Potri.011G151300		Potri.014G179400		Potri.017G027900				Potri.011G058300		Potri.013G005700		Potri.012G091500
Potri.004G129000		Potri.004G147600						Potri.010G052100				Potri.008G114500		Potri.019G088200		Potri.006G189600		Potri.013G026000		Potri.006G204200		Potri.015G109800						Potri.T102600				Potri.016G034600		Potri.017G044800		Potri.011G151600		Potri.014G191500		Potri.017G030700				Potri.011G059400		Potri.013G005800		Potri.012G095600
Potri.004G129700		Potri.004G147900						Potri.010G053000				Potri.008G115100		Potri.019G088900		Potri.006G189900		Potri.013G027700		Potri.006G204300		Potri.015G115400						Potri.T104100				Potri.016G045500		Potri.017G045200		Potri.011G153800		Potri.015G000500		Potri.017G038100				Potri.011G064000		Potri.013G005900		Potri.012G097600
Potri.004G132700		Potri.004G149100						Potri.010G056300				Potri.008G117900		Potri.019G090800		Potri.006G192100		Potri.013G032700		Potri.006G209700		Potri.015G120700						Potri.T107300				Potri.016G046000		Potri.017G046800		Potri.011G154200		Potri.015G000800		Potri.017G049600				Potri.011G064400		Potri.013G012200		Potri.012G102400
Potri.004G133900		Potri.004G150100						Potri.010G059700				Potri.008G118100		Potri.019G090900		Potri.006G193900		Potri.013G036500		Potri.006G210000		Potri.015G128200						Potri.T107400				Potri.016G047700		Potri.017G047200		Potri.011G165700		Potri.015G002800		Potri.017G050000				Potri.011G066500		Potri.013G014500		Potri.012G105300
Potri.004G135300		Potri.004G157300						Potri.010G060200				Potri.008G120800		Potri.019G091100		Potri.006G195300		Potri.013G037700		Potri.006G211900		Potri.015G134200						Potri.T107500				Potri.016G049400		Potri.017G059100		Potri.011G166200		Potri.015G003800		Potri.017G050900				Potri.011G072100		Potri.013G024900		Potri.012G105500
Potri.004G135700		Potri.004G159600						Potri.010G060300				Potri.008G123000		Potri.019G093800		Potri.006G197500		Potri.013G040000		Potri.006G213300		Potri.015G134500						Potri.T117800				Potri.016G052100		Potri.017G070000		Potri.011G166300		Potri.015G003900		Potri.017G051000				Potri.011G076600		Potri.013G026100		Potri.012G111500
Potri.004G138400		Potri.004G159700						Potri.010G064700				Potri.008G123500		Potri.019G094900		Potri.006G198800		Potri.013G046100		Potri.006G214600		Potri.015G134600						Potri.T118300				Potri.016G055400		Potri.017G071300		Potri.011G167200		Potri.015G004700		Potri.017G057800				Potri.011G076900		Potri.013G038700		Potri.012G116000
Potri.004G138700		Potri.004G159900						Potri.010G069700				Potri.008G127400		Potri.019G105300		Potri.006G199500		Potri.013G048300		Potri.006G219800		Potri.015G137800						Potri.T119900				Potri.016G056800		Potri.017G076800		Potri.012G006000		Potri.015G005700		Potri.017G059100				Potri.011G079000		Potri.013G046100		Potri.012G118600
Potri.004G140500		Potri.004G160700						Potri.010G070100				Potri.008G132800		Potri.019G108700		Potri.006G204000		Potri.013G050600		Potri.006G220400		Potri.015G141300						Potri.T127700				Potri.016G062400		Potri.017G077100		Potri.012G012300		Potri.015G006000		Potri.017G064100				Potri.011G081400		Potri.013G055000		Potri.012G121100
Potri.004G142100		Potri.004G162700						Potri.010G073700				Potri.008G133100		Potri.019G108800		Potri.006G204100		Potri.013G054100		Potri.006G222300		Potri.015G144800						Potri.T131700				Potri.016G092600		Potri.017G083300		Potri.012G014500		Potri.015G008400		Potri.017G072900				Potri.011G106300		Potri.013G055400		Potri.012G122100
Potri.004G147300		Potri.004G163600						Potri.010G074600				Potri.008G134000		Potri.019G111200		Potri.006G204200		Potri.013G055300		Potri.006G226400		Potri.015G145000						Potri.T131800				Potri.016G104300		Potri.017G088500		Potri.012G018100		Potri.015G017100		Potri.017G089100				Potri.011G110200		Potri.013G057400		Potri.012G122400
Potri.004G148400		Potri.004G164200						Potri.010G077000				Potri.008G139100		Potri.019G123400		Potri.006G204300		Potri.013G060400		Potri.006G226500		Potri.015G147600						Potri.T133800				Potri.016G104500		Potri.017G095900		Potri.012G021600		Potri.015G019800		Potri.017G089300				Potri.011G120400		Potri.013G058300		Potri.012G122700
Potri.004G148700		Potri.004G171300						Potri.010G079500				Potri.008G139300		Potri.019G124500		Potri.006G208800		Potri.013G062000		Potri.006G228400		Potri.016G000700						Potri.T134000				Potri.016G112000		Potri.017G096800		Potri.012G027000		Potri.015G020300		Potri.017G089400				Potri.011G122000		Potri.013G065900		Potri.012G122800
Potri.004G151700		Potri.004G172100						Potri.010G079600				Potri.008G139600		Potri.019G124600		Potri.006G209700		Potri.013G073600		Potri.006G229700		Potri.016G011000						Potri.T135900				Potri.016G112100		Potri.017G098100		Potri.012G033900		Potri.015G025700		Potri.017G095900				Potri.011G122100		Potri.013G066500		Potri.012G123600
Potri.004G152300		Potri.004G173600						Potri.010G080400				Potri.008G140600		Potri.019G125000		Potri.006G210000		Potri.013G088100		Potri.006G234400		Potri.016G016700						Potri.T143000				Potri.016G115800		Potri.017G098200		Potri.012G039000		Potri.015G039200		Potri.017G096000				Potri.011G126000		Potri.013G087000		Potri.012G123900
Potri.004G153200		Potri.004G175900						Potri.010G085200				Potri.008G140800		Potri.019G130600		Potri.006G213300		Potri.013G088200		Potri.006G235100		Potri.016G022100						Potri.T143400				Potri.016G118400		Potri.017G099600		Potri.012G042200		Potri.015G043400		Potri.017G096300				Potri.011G126700		Potri.013G099400		Potri.012G124900
Potri.004G153800		Potri.004G176100						Potri.010G085400				Potri.008G140900		Potri.T001900		Potri.006G214600		Potri.013G095500		Potri.006G235700		Potri.016G022400						Potri.T144600				Potri.016G119100		Potri.017G102900		Potri.012G045600		Potri.015G044400		Potri.017G096400				Potri.011G128800		Potri.013G111900		Potri.012G125400
Potri.004G155700		Potri.004G182100						Potri.010G086700				Potri.008G141300		Potri.T015900		Potri.006G214700		Potri.013G101900		Potri.006G244300		Potri.016G023200						Potri.T146400				Potri.016G129100		Potri.017G115900		Potri.012G051500		Potri.015G056100		Potri.017G096600				Potri.011G135700		Potri.013G112700		Potri.012G127900
Potri.004G160100		Potri.004G184700						Potri.010G097600				Potri.008G142600		Potri.T019700		Potri.006G218500		Potri.013G102700		Potri.006G252200		Potri.016G036900						Potri.T151800				Potri.016G132800		Potri.017G120300		Potri.012G053100		Potri.015G057300		Potri.017G098100				Potri.011G137500		Potri.013G115500		Potri.012G132200
Potri.004G166900		Potri.004G185100						Potri.010G101800				Potri.008G143600		Potri.T029800		Potri.006G219800		Potri.013G102800		Potri.006G254200		Potri.016G040400						Potri.T165900				Potri.016G134800		Potri.017G121700		Potri.012G054700		Potri.015G060300		Potri.017G098800				Potri.011G137800		Potri.013G119100		Potri.012G140800
Potri.004G167700		Potri.004G187200						Potri.010G102200				Potri.008G152300		Potri.T030100		Potri.006G220400		Potri.013G102900		Potri.006G255600		Potri.016G041300						Potri.T166000				Potri.016G137000		Potri.017G125500		Potri.012G054900		Potri.015G065700		Potri.017G100600				Potri.011G139800		Potri.013G122400		Potri.012G142300
Potri.004G167800		Potri.004G188200						Potri.010G103600				Potri.008G159100		Potri.T031900		Potri.006G222300		Potri.013G103000		Potri.006G258700		Potri.016G046500						Potri.T166200				Potri.016G137100		Potri.017G130100		Potri.012G058700		Potri.015G066600		Potri.017G112600				Potri.011G140600		Potri.013G122500		Potri.012G144500
Potri.004G175100		Potri.004G188400						Potri.010G104600				Potri.008G160000		Potri.T032900		Potri.006G226400		Potri.013G103500		Potri.006G259300		Potri.016G058000						Potri.T166300				Potri.016G140100		Potri.017G130700		Potri.012G067600		Potri.015G067400		Potri.017G120500				Potri.011G142300		Potri.013G122900		Potri.013G007500
Potri.004G175500		Potri.004G190500						Potri.010G107300				Potri.008G160200		Potri.T035100		Potri.006G226500		Potri.013G113800		Potri.006G261600		Potri.016G060700						Potri.T167100				Potri.016G141300		Potri.017G138800		Potri.012G068800		Potri.015G079600		Potri.017G125500				Potri.011G142400		Potri.013G125000		Potri.013G007900
Potri.004G175800		Potri.004G191100						Potri.010G111000				Potri.008G162300		Potri.T035300		Potri.006G229700		Potri.013G121000		Potri.006G264600		Potri.016G061000						Potri.T178900				Potri.016G141500		Potri.017G147900		Potri.012G076700		Potri.015G086400		Potri.017G128400				Potri.011G143400		Potri.013G131900		Potri.013G012300
Potri.004G179300		Potri.004G191300						Potri.010G113600				Potri.008G168900		Potri.T041600		Potri.006G232700		Potri.013G121900		Potri.006G265800		Potri.016G063800										Potri.016G144100		Potri.017G154000		Potri.012G078300		Potri.015G088100		Potri.017G138800				Potri.011G149400		Potri.013G132300		Potri.013G013900
Potri.004G180500		Potri.004G191400						Potri.010G117100				Potri.008G169300		Potri.T058100		Potri.006G234400		Potri.013G131200		Potri.006G266200		Potri.016G064000										Potri.017G006400		Potri.018G006800		Potri.012G082400		Potri.015G088700		Potri.017G139400				Potri.011G151300		Potri.013G150500		Potri.013G020100
Potri.004G181200		Potri.004G191800						Potri.010G120600				Potri.008G173300		Potri.T060400		Potri.006G235700		Potri.013G133200		Potri.006G268000		Potri.016G072000										Potri.017G006700		Potri.018G046900		Potri.012G083000		Potri.015G089200		Potri.017G140900				Potri.011G153800		Potri.013G151000		Potri.013G026300
Potri.004G181700		Potri.004G195100						Potri.010G124400				Potri.008G173500		Potri.T060600		Potri.006G244300		Potri.013G134300		Potri.006G272800		Potri.016G074000										Potri.017G009500		Potri.018G063900		Potri.012G085000		Potri.015G099800		Potri.017G141300				Potri.011G154200		Potri.013G152300		Potri.013G027000
Potri.004G182000		Potri.004G196700						Potri.010G127000				Potri.008G177800		Potri.T062900		Potri.006G251300		Potri.013G153100		Potri.006G276400		Potri.016G079100										Potri.017G016500		Potri.018G064000		Potri.012G088400		Potri.015G102000		Potri.017G141400				Potri.011G164800		Potri.013G153800		Potri.013G029000
Potri.004G183100		Potri.004G197100						Potri.010G132100				Potri.008G183400		Potri.T096300		Potri.006G252200		Potri.013G154100		Potri.006G280600		Potri.016G083500										Potri.017G020500		Potri.018G067000		Potri.012G090900		Potri.015G107600		Potri.018G007000				Potri.011G165700		Potri.013G155500		Potri.013G038700
Potri.004G183500		Potri.004G197800						Potri.010G135100				Potri.008G189400		Potri.T099900		Potri.006G254200		Potri.013G155100		Potri.007G002100		Potri.016G098500										Potri.017G022500		Potri.018G072300		Potri.012G097600		Potri.015G108500		Potri.018G022900				Potri.011G166200		Potri.014G005200		Potri.013G041500
Potri.004G184000		Potri.004G197900						Potri.010G136300				Potri.008G196800		Potri.T111200		Potri.006G255600		Potri.013G156800		Potri.007G002500		Potri.016G103900										Potri.017G030400		Potri.018G074500		Potri.012G102400		Potri.015G111000		Potri.018G026800				Potri.011G166300		Potri.014G006700		Potri.013G045500
Potri.004G185000		Potri.004G198000						Potri.010G136500				Potri.008G198500		Potri.T117600		Potri.006G258700		Potri.013G159500		Potri.007G003500		Potri.016G104300										Potri.017G030700		Potri.018G075200		Potri.012G105300		Potri.015G115500		Potri.018G031600				Potri.011G167100		Potri.014G009600		Potri.013G045700
Potri.004G186800		Potri.004G198100						Potri.010G138400				Potri.008G200500		Potri.T119200		Potri.006G259300		Potri.014G005600		Potri.007G004500		Potri.016G112600										Potri.017G038200		Potri.018G076800		Potri.012G117100		Potri.015G117700		Potri.018G040700				Potri.011G167200		Potri.014G012000		Potri.013G046500
Potri.004G187100		Potri.004G198800						Potri.010G138500				Potri.008G203000		Potri.T125800		Potri.006G261600		Potri.014G006900		Potri.007G008500		Potri.016G122800										Potri.017G041700		Potri.018G079300		Potri.012G118600		Potri.015G117900		Potri.018G041600				Potri.011G167500		Potri.014G013000		Potri.013G057400
Potri.004G187300		Potri.004G202000						Potri.010G139400				Potri.008G203100		Potri.T137900		Potri.006G264600		Potri.014G007000		Potri.007G011200		Potri.016G129100										Potri.017G048900		Potri.018G091000		Potri.012G121100		Potri.015G118700		Potri.018G042100				Potri.012G005800		Potri.014G015000		Potri.013G058200
Potri.004G187500		Potri.004G202500						Potri.010G139600				Potri.008G203200		Potri.T151400		Potri.006G266200		Potri.014G009400		Potri.007G012500		Potri.016G137600										Potri.017G049100		Potri.018G094200		Potri.012G122100		Potri.015G122900		Potri.018G042200				Potri.012G006800		Potri.014G019700		Potri.013G061900
Potri.004G189800		Potri.004G205200						Potri.010G139800				Potri.008G204300		Potri.T151500		Potri.006G272800		Potri.014G011700		Potri.007G012700		Potri.016G140600										Potri.017G050400		Potri.018G096000		Potri.012G122400		Potri.015G123400		Potri.018G050600				Potri.012G014500		Potri.014G020500		Potri.013G062600
Potri.004G198900		Potri.004G207200						Potri.010G140500				Potri.008G205400		Potri.T153200		Potri.006G276400		Potri.014G012100		Potri.007G016800		Potri.016G144200										Potri.017G054900		Potri.018G102000		Potri.012G122700		Potri.015G125900		Potri.018G059400				Potri.012G019700		Potri.014G022900		Potri.013G083800
Potri.004G199400		Potri.004G208100						Potri.010G140600				Potri.008G209300		Potri.T156000		Potri.006G280600		Potri.014G012900		Potri.007G019300		Potri.017G028100										Potri.017G062000		Potri.018G109700		Potri.012G122800		Potri.015G126900		Potri.018G066400				Potri.012G021500		Potri.014G024300		Potri.013G106200
Potri.004G199600		Potri.004G208300						Potri.010G147000				Potri.008G209800		Potri.T157700		Potri.007G001200		Potri.014G019300		Potri.007G021200		Potri.017G028200										Potri.017G062400		Potri.018G114200		Potri.012G123600		Potri.015G127100		Potri.018G082500				Potri.012G028300		Potri.014G034900		Potri.013G106700
Potri.004G199900		Potri.004G209400						Potri.010G151000				Potri.008G220200		Potri.T160900		Potri.007G003500		Potri.014G020100		Potri.007G026000		Potri.017G032200										Potri.017G063700		Potri.018G114800		Potri.012G124900		Potri.015G128500		Potri.018G089900				Potri.012G033900		Potri.014G037300		Potri.013G111700
Potri.004G200100		Potri.004G210400						Potri.010G156400				Potri.008G220900		Potri.T170800		Potri.007G006800		Potri.014G021700		Potri.007G031700		Potri.017G036500										Potri.017G064500		Potri.018G129200		Potri.012G125400		Potri.015G132900		Potri.018G092300				Potri.012G035600		Potri.014G037500		Potri.013G120200
Potri.004G202900		Potri.004G211100						Potri.010G157900				Potri.008G221000		Potri.T170900		Potri.007G008300		Potri.014G031000		Potri.007G033200		Potri.017G039600										Potri.017G075400		Potri.018G136800		Potri.012G127900		Potri.015G147700		Potri.018G101600				Potri.012G037300		Potri.014G038700		Potri.013G128700
Potri.004G203000		Potri.004G211600						Potri.010G159500				Potri.008G226100		Potri.T171000		Potri.007G008500		Potri.014G034400		Potri.007G033400		Potri.017G042800										Potri.017G075500		Potri.018G152200		Potri.012G132200		Potri.015G147900		Potri.018G105200				Potri.012G039000		Potri.014G039000		Potri.013G133300
Potri.004G204000		Potri.004G212400						Potri.010G165300				Potri.009G008000		Potri.T175200		Potri.007G011200		Potri.014G036200		Potri.007G033700		Potri.017G048700										Potri.017G080100		Potri.019G000800		Potri.012G136700		Potri.016G006500		Potri.018G108500				Potri.012G042200		Potri.014G041500		Potri.013G134800
Potri.004G205000		Potri.004G212800						Potri.010G168100				Potri.009G010200		Potri.T175500		Potri.007G012500		Potri.014G049000		Potri.007G034700		Potri.017G049000										Potri.017G089000		Potri.019G002400		Potri.012G139600		Potri.016G007400		Potri.018G111000				Potri.012G045600		Potri.014G041900		Potri.013G134900
Potri.004G208500		Potri.004G215000						Potri.010G172600				Potri.009G013300		Potri.T178900		Potri.007G012700		Potri.014G054200		Potri.007G035400		Potri.017G049600										Potri.017G089100		Potri.019G002500		Potri.012G140800		Potri.016G013000		Potri.018G119400				Potri.012G048900		Potri.014G044500		Potri.013G144100
Potri.004G208600		Potri.004G215900						Potri.010G173300				Potri.009G021700		Potri.T181000		Potri.007G016700		Potri.014G056800		Potri.007G038500		Potri.017G049800										Potri.017G089200		Potri.019G006300		Potri.012G145500		Potri.016G016700		Potri.018G132100				Potri.012G051500		Potri.014G055500		Potri.013G147800
Potri.004G209200		Potri.004G217900						Potri.010G177700				Potri.009G022700				Potri.007G016800		Potri.014G061400		Potri.007G038900		Potri.017G052100										Potri.017G089300		Potri.019G007300		Potri.013G005300		Potri.016G017200		Potri.018G138100				Potri.012G052400		Potri.014G058000		Potri.013G155300
Potri.004G209700		Potri.004G221800						Potri.010G177900				Potri.009G025200				Potri.007G019300		Potri.014G069900		Potri.007G039000		Potri.017G052400										Potri.017G089400		Potri.019G010600		Potri.013G009800		Potri.016G019400		Potri.018G139200				Potri.012G053100		Potri.014G058100		Potri.013G158200
Potri.004G212900		Potri.004G223400						Potri.010G182700				Potri.009G027000				Potri.007G033400		Potri.014G073700		Potri.007G052500		Potri.017G053200										Potri.017G095000		Potri.019G025900		Potri.013G010600		Potri.016G031500		Potri.018G140500				Potri.012G054900		Potri.014G058300		Potri.013G159000
Potri.004G213400		Potri.004G223500						Potri.010G184700				Potri.009G027800				Potri.007G033700		Potri.014G075000		Potri.007G052600		Potri.017G057800										Potri.017G096300		Potri.019G026000		Potri.013G012300		Potri.016G041300		Potri.018G143700				Potri.012G067200		Potri.014G071200		Potri.013G159500
Potri.004G214700		Potri.004G225900						Potri.010G185900				Potri.009G028300				Potri.007G034500		Potri.014G084900		Potri.007G053400		Potri.017G060800										Potri.017G096600		Potri.019G026400		Potri.013G013900		Potri.016G049400		Potri.018G146100				Potri.012G067600		Potri.014G078700		Potri.014G000800
Potri.004G217000		Potri.004G227400						Potri.010G187800				Potri.009G028400				Potri.007G035400		Potri.014G091500		Potri.007G055500		Potri.017G063500										Potri.017G098600		Potri.019G026700		Potri.013G015400		Potri.016G050300		Potri.019G000800				Potri.012G068800		Potri.014G087700		Potri.014G001400
Potri.004G218400		Potri.004G228300						Potri.010G189300				Potri.009G030700				Potri.007G038300		Potri.014G095000		Potri.007G057200		Potri.017G064200										Potri.017G107000		Potri.019G027400		Potri.013G016900		Potri.016G056800		Potri.019G002500				Potri.012G076700		Potri.014G088000		Potri.014G003300
Potri.004G218700		Potri.004G228500						Potri.010G190500				Potri.009G034800				Potri.007G038500		Potri.014G100200		Potri.007G057300		Potri.017G071600										Potri.017G110200		Potri.019G037300		Potri.013G019800		Potri.016G059800		Potri.019G037300				Potri.012G083000		Potri.014G093200		Potri.014G008900
Potri.004G224200		Potri.004G230200						Potri.010G191300				Potri.009G035100				Potri.007G038900		Potri.014G101600		Potri.007G074400		Potri.017G074000										Potri.017G120500		Potri.019G043200		Potri.013G020100		Potri.016G060900		Potri.019G037400				Potri.012G088300		Potri.014G095600		Potri.014G009300
Potri.004G232600		Potri.004G230900						Potri.010G196400				Potri.009G035300				Potri.007G039000		Potri.014G102100		Potri.007G080000		Potri.017G074100										Potri.017G135800		Potri.019G043600		Potri.013G021000		Potri.016G061000		Potri.019G038900				Potri.012G088400		Potri.014G103300		Potri.014G009400
Potri.004G233900		Potri.004G234900						Potri.010G207800				Potri.009G038300				Potri.007G039900		Potri.014G109000		Potri.007G080800		Potri.017G083300										Potri.017G135900		Potri.019G044000		Potri.013G025800		Potri.016G063400		Potri.019G042500				Potri.012G089500		Potri.014G103400		Potri.014G010000
Potri.005G000800		Potri.005G000300						Potri.010G209200				Potri.009G042400				Potri.007G042900		Potri.014G113700		Potri.007G083400		Potri.017G102100										Potri.017G140900		Potri.019G049700		Potri.013G026300		Potri.016G063800		Potri.019G056000				Potri.012G090900		Potri.014G111800		Potri.014G010200
Potri.005G002600		Potri.005G000700						Potri.010G213400				Potri.009G043700				Potri.007G044300		Potri.014G116000		Potri.007G086000		Potri.017G109300										Potri.017G153200		Potri.019G054300		Potri.013G027700		Potri.016G064000		Potri.019G059000				Potri.012G094000		Potri.014G115700		Potri.014G011700
Potri.005G003200		Potri.005G002500						Potri.010G213500				Potri.009G043800				Potri.007G048200		Potri.014G116800		Potri.007G087700		Potri.017G127300										Potri.018G008900		Potri.019G055200		Potri.013G030900		Potri.016G076200		Potri.019G064600				Potri.012G097600		Potri.014G118400		Potri.014G016000
Potri.005G004400		Potri.005G003000						Potri.010G213900				Potri.009G044800				Potri.007G050300		Potri.014G130500		Potri.007G087800		Potri.017G128000										Potri.018G014800		Potri.019G057900		Potri.013G037900		Potri.016G079600		Potri.019G075700				Potri.012G097900		Potri.014G123400		Potri.014G026700
Potri.005G005500		Potri.005G003100						Potri.010G214400				Potri.009G045500				Potri.007G052600		Potri.014G132000		Potri.007G088300		Potri.017G132500										Potri.018G022300		Potri.019G059000		Potri.013G041500		Potri.016G079700		Potri.019G076300				Potri.012G101400		Potri.014G134200		Potri.014G028400
Potri.005G006800		Potri.005G004000						Potri.010G215700				Potri.009G047600				Potri.007G055500		Potri.014G132100		Potri.007G091200		Potri.017G138800										Potri.018G031600		Potri.019G063500		Potri.013G045500		Potri.016G082300		Potri.019G079500				Potri.012G102400		Potri.014G134300		Potri.014G028500
Potri.005G007500		Potri.005G004100						Potri.010G219100				Potri.009G048100				Potri.007G057200		Potri.014G132500		Potri.007G096400		Potri.017G143100										Potri.018G032900		Potri.019G078400		Potri.013G045700		Potri.016G086200		Potri.019G093300				Potri.012G105300		Potri.014G140000		Potri.014G032300
Potri.005G010300		Potri.005G004200						Potri.010G221700				Potri.009G048300				Potri.007G057300		Potri.014G144200		Potri.007G096500		Potri.017G143200										Potri.018G033400		Potri.019G081200		Potri.013G056900		Potri.016G089500		Potri.019G105900				Potri.012G117100		Potri.014G143400		Potri.014G032800
Potri.005G010700		Potri.005G004600						Potri.010G222100				Potri.009G057600				Potri.007G059300		Potri.014G144700		Potri.007G101700		Potri.017G145400										Potri.018G054400		Potri.019G100300		Potri.013G057200		Potri.016G102200		Potri.019G115500				Potri.012G118600		Potri.014G145800		Potri.014G033000
Potri.005G011300		Potri.005G005200						Potri.010G222900				Potri.009G065100				Potri.007G059800		Potri.014G146000		Potri.007G103600		Potri.017G147500										Potri.018G070900		Potri.019G112000		Potri.013G060500		Potri.016G104300		Potri.019G116700				Potri.012G121100		Potri.014G147600		Potri.014G035000
Potri.005G011800		Potri.005G007000						Potri.010G223900				Potri.009G070400				Potri.007G074400		Potri.014G147700		Potri.007G104300		Potri.017G148200										Potri.018G090200		Potri.019G116500		Potri.013G060600		Potri.016G105300		Potri.019G120200				Potri.012G121200		Potri.014G148200		Potri.014G036200
Potri.005G012000		Potri.005G010800						Potri.010G230600				Potri.009G072000				Potri.007G080000		Potri.014G149400		Potri.007G104500		Potri.017G150000										Potri.018G094000		Potri.019G116600		Potri.013G085300		Potri.016G113300		Potri.019G126800				Potri.012G122100		Potri.014G149300		Potri.014G036500
Potri.005G014700		Potri.005G011900						Potri.010G230700				Potri.009G073200				Potri.007G080800		Potri.014G152200		Potri.007G105900		Potri.017G155200										Potri.018G096100		Potri.019G116700		Potri.013G106200		Potri.016G115800		Potri.019G127200				Potri.012G122400		Potri.014G149700		Potri.014G037600
Potri.005G015200		Potri.005G012500						Potri.010G231500				Potri.009G078800				Potri.007G083400		Potri.014G159100		Potri.007G108400		Potri.018G002100										Potri.018G098500		Potri.019G116800		Potri.013G106700		Potri.016G129100		Potri.019G127900				Potri.012G122500		Potri.014G152500		Potri.014G037700
Potri.005G016000		Potri.005G013600						Potri.010G233700				Potri.009G079000				Potri.007G084700		Potri.014G161200		Potri.007G108500		Potri.018G002200										Potri.018G099000		Potri.019G117100		Potri.013G111700		Potri.016G133200		Potri.019G129500				Potri.012G128900		Potri.014G152800		Potri.014G051800
Potri.005G016600		Potri.005G014100						Potri.010G234700				Potri.009G083600				Potri.007G086000		Potri.014G164000		Potri.007G108600		Potri.018G005000										Potri.018G099500		Potri.019G117200		Potri.013G128700		Potri.016G133800		Potri.T000600				Potri.012G132200		Potri.014G156100		Potri.014G055000
Potri.005G017100		Potri.005G014300						Potri.010G237700				Potri.009G084600				Potri.007G087700		Potri.014G168400		Potri.007G109700		Potri.018G005200										Potri.018G100300		Potri.019G124300		Potri.013G129900		Potri.016G135400		Potri.T005600				Potri.012G133400		Potri.014G157900		Potri.014G055400
Potri.005G021600		Potri.005G015300						Potri.010G238600				Potri.009G086800				Potri.007G087800		Potri.014G174600		Potri.007G113200		Potri.018G006300										Potri.018G103900		Potri.T000600		Potri.013G134800		Potri.016G137400		Potri.T007000				Potri.012G136700		Potri.014G158900		Potri.014G058200
Potri.005G021900		Potri.005G017000						Potri.010G248200				Potri.009G097100				Potri.007G088300		Potri.014G192300		Potri.007G113700		Potri.018G015600										Potri.018G105000		Potri.T001900		Potri.013G134900		Potri.016G137600		Potri.T010500				Potri.012G140800		Potri.014G159400		Potri.014G059500
Potri.005G028100		Potri.005G019200						Potri.010G248800				Potri.009G097200				Potri.007G090900		Potri.014G193800		Potri.007G114500		Potri.018G015900										Potri.018G107800		Potri.T002600		Potri.013G143900		Potri.016G137800		Potri.T012600				Potri.012G145400		Potri.014G165000		Potri.014G065400
Potri.005G031500		Potri.005G020000						Potri.010G250500				Potri.009G098400				Potri.007G091200		Potri.015G000200		Potri.007G115500		Potri.018G025500										Potri.018G118200		Potri.T002700		Potri.013G151000		Potri.016G139700		Potri.T012700				Potri.013G000100		Potri.014G166900		Potri.014G066400
Potri.005G031800		Potri.005G021100						Potri.011G001500				Potri.009G104100				Potri.007G095200		Potri.015G001300		Potri.007G116900		Potri.018G029100										Potri.018G133800		Potri.T003700		Potri.013G153100		Potri.016G139800		Potri.T021800				Potri.013G009800		Potri.014G168300		Potri.014G068900
Potri.005G031900		Potri.005G021300						Potri.011G003300				Potri.009G105400				Potri.007G096400		Potri.015G001500		Potri.007G120100		Potri.018G036800										Potri.018G138100		Potri.T003800		Potri.013G159000		Potri.017G009700		Potri.T028900				Potri.013G010400		Potri.014G171300		Potri.014G073700
Potri.005G032200		Potri.005G022600						Potri.011G016300				Potri.009G107000				Potri.007G096500		Potri.015G002400		Potri.007G120200		Potri.018G041700										Potri.018G138400		Potri.T004100		Potri.013G159200		Potri.017G016600		Potri.T040900				Potri.013G012300		Potri.014G171500		Potri.014G074500
Potri.005G032300		Potri.005G023800						Potri.011G030500				Potri.009G109400				Potri.007G097000		Potri.015G007300		Potri.007G121500		Potri.018G042300										Potri.018G139200		Potri.T011200		Potri.013G159500		Potri.017G030400		Potri.T046200				Potri.013G013900		Potri.014G172800		Potri.014G075000
Potri.005G033200		Potri.005G028000						Potri.011G037100				Potri.009G109800				Potri.007G098800		Potri.015G008800		Potri.007G122600		Potri.018G043400										Potri.018G139400		Potri.T012100		Potri.014G000800		Potri.017G038300		Potri.T050100				Potri.013G014400		Potri.014G173700		Potri.014G077400
Potri.005G034600		Potri.005G029200						Potri.011G044700				Potri.009G109900				Potri.007G099800		Potri.015G011400		Potri.007G124300		Potri.018G046200										Potri.018G140900		Potri.T014900		Potri.014G001400		Potri.017G041700		Potri.T052100				Potri.013G015400		Potri.014G174800		Potri.014G077900
[truncated: 2,104 more rows]
[truncated: 34 more columns]
