# Supplementary material for: Deciphering Genetic Architecture of Adventitious Root and Related Shoot Traits in Populus Using QTL Mapping and RNA-Seq Data
Source: Int J Mol Sci. 2019 Dec 4;20(24):6114. doi: 10.3390/ijms20246114 (PMC6941115; doi:10.3390/ijms20246114)
Supplement: Supplementary file 1 [file ijms-20-06114-s001.zip › Table S7.xlsx]

## Sheet: Transcription factor
Table S7. Summary of overlapped gene between QTL and RNA-Seq analysis
Gene ID	Symbol	Tair ID	Phytozome annotation
Potri.015G069000	MYB-related	AT1G19000	Homeodomain-like superfamily protein
Potri.006G097300	MYB	AT2G38090	Duplicated homeodomain-like superfamily protein
Potri.004G138000	MYB	AT4G38620	MYB transcription factor related
Potri.001G339500	_	AT3G27400	Pectin lyase-like superfamily protein
Potri.004G045300	_	AT1G28260	Telomerase activating protein Est1
Potri.004G111400	_	AT3G30390	Transmembrane amino acid transporter family protein
Potri.004G129700	_	AT3G47800	Galactose mutarotase-like superfamily protein
Potri.004G140200	_	AT1G49740	PLC-like phosphodiesterases superfamily protein
Potri.004G143300	_	AT2G15730	P-loop containing nucleoside triphosphate hydrolases superfamily protein
Potri.004G143500	_	AT2G15760	Protein of unknown function (DUF1645)
Potri.005G004100	_	AT5G36930	Disease resistance protein (TIR-NBS-LRR class) family
Potri.005G004200	_	AT1G72920	Toll-Interleukin-Resistance (TIR) domain family protein
Potri.005G004400	_	AT5G36930	Disease resistance protein (TIR-NBS-LRR class) family
Potri.005G004600	_	AT3G62240	RING/U-box superfamily protein
Potri.005G007500	_	AT3G60470	Plant protein of unknown function (DUF247)
Potri.005G088200	_	AT5G08350	GRAM domain-containing protein / ABA-responsive protein-related
Potri.005G088300	_	AT5G08350	GRAM domain-containing protein / ABA-responsive protein-related
Potri.005G088400	_	AT5G08350	GRAM domain-containing protein / ABA-responsive protein-related
Potri.006G096900	_	AT2G38080	Laccase/Diphenol oxidase family protein
Potri.006G097000	_	AT2G38080	Laccase/Diphenol oxidase family protein
Potri.007G059800	_	AT4G35730	Regulator of Vps4 activity in the MVB pathway protein
Potri.007G120300	_	AT3G22060	Receptor-like protein kinase-related family protein
Potri.007G120400	_	AT3G22060	Receptor-like protein kinase-related family protein
Potri.007G120500	_	AT3G22060	Receptor-like protein kinase-related family protein
Potri.007G120600	_	AT3G22060	Receptor-like protein kinase-related family protein
Potri.007G120700	_	AT3G22060	Receptor-like protein kinase-related family protein
Potri.007G140900	_	AT1G66910	Protein kinase superfamily protein
Potri.008G022100	_	AT2G16980	Major facilitator superfamily protein
Potri.008G022300	_	AT2G27600	AAA-type ATPase family protein
Potri.008G022600	_	AT1G14550	Peroxidase superfamily protein
Potri.008G022700	_	AT1G14540	Peroxidase superfamily protein
Potri.008G022800	_	AT1G14540	Peroxidase superfamily protein
Potri.008G022900	_	AT3G18670	Ankyrin repeat family protein
Potri.008G219700	_	AT3G06850	2-oxoacid dehydrogenases acyltransferase family protein
Potri.009G114600	_	AT1G49320	unknown seed protein like 1
Potri.010G165100	_	AT1G26740	Ribosomal L32p protein family
Potri.010G165300	_	AT1G14040	EXS (ERD1/XPR1/SYG1) family protein
Potri.010G165400	_	AT1G69480	EXS (ERD1/XPR1/SYG1) family protein
Potri.010G190500	_	AT5G05710	Pleckstrin homology (PH) domain superfamily protein
Potri.010G191000	_	AT2G38120	Transmembrane amino acid transporter family protein
Potri.011G049900	_	AT4G27450	Aluminium induced protein with YGL and LRDR motifs
Potri.011G050000	_	AT2G04160	Subtilisin-like serine endopeptidase family protein
Potri.011G062200	_	AT4G18460	D-Tyr-tRNA(Tyr) deacylase family protein
Potri.011G113900	_	ATCG00680	photosystem II reaction center protein B
Potri.011G115500	_	AT3G15200	Tetratricopeptide repeat (TPR)-like superfamily protein
Potri.011G129500	_	AT3G20640	basic helix-loop-helix (bHLH) DNA-binding superfamily protein
Potri.012G082800	_	AT5G63030	Thioredoxin superfamily protein
Potri.013G062000	_	AT5G13530	protein kinases;ubiquitin-protein ligases
Potri.015G032200	_	AT2G01900	DNAse I-like superfamily protein
Potri.015G062200	_	AT3G47470	light-harvesting chlorophyll-protein complex I subunit A4
Potri.015G071500	_	AT5G14920	Gibberellin-regulated family protein
Potri.016G055100	_	AT2G41830	Uncharacterized protein
Potri.016G098500	_	AT3G10130	SOUL heme-binding family protein
Potri.017G092400	_	AT3G02090	Insulinase (Peptidase family M16) protein
Potri.017G098600	_	AT5G60920	COBRA-like extracellular glycosyl-phosphatidyl inositol-anchored protein family
Potri.017G155200	_	AT1G17830	Protein of unknown function (DUF789)
Potri.018G002900	_	AT4G31290	ChaC-like family protein
Potri.018G003300	_	AT1G10330	Tetratricopeptide repeat (TPR)-like superfamily protein
Potri.018G003400	_	AT5G24810	ABC1 family protein
Potri.019G035000	_	AT5G18150	Methyltransferase-related protein
Potri.019G035100	_	AT5G18140	Chaperone DnaJ-domain superfamily protein
Potri.019G106500	_	AT1G06330	Heavy metal transport/detoxification superfamily protein
Potri.T007400	_	AT1G18800	NAP1-related protein 2
Potri.T056000	_	AT4G13440	Calcium-binding EF-hand family protein
Potri.T056100	_	AT4G13440	Calcium-binding EF-hand family protein
Potri.T083400	_	AT2G38870	Serine protease inhibitor, potato inhibitor I-type family protein
Potri.001G339200	_	AT5G14370	CCT motif family protein
Potri.004G092800	_	AT2G01300	_
Potri.004G191100	_	_	_
Potri.005G082500	_	AT4G39630	_
Potri.006G106300	_	_	_
Potri.006G151500	_	AT4G29560	_
Potri.008G187300	_	AT5G40460	_
Potri.009G114400	_	AT1G49310	_
Potri.009G114700	_	_	_
Potri.009G114800	_	_	_
Potri.010G165000	_	_	_
Potri.011G005300	_	_	_
Potri.011G005600	_	_	_
Potri.011G049800	_	AT2G47960	_
Potri.013G061900	_	_	_
Potri.015G026600	_	AT5G52900	_
Potri.015G068800	_	_	_
Potri.016G092900	_	_	_
Potri.016G098300	_	_	_
Potri.018G116100	_	AT2G12400	_
Potri.017G039400	_	AT5G05800	_
Potri.007G140400	TAZ	AT5G38280	PR5-like receptor kinase
Potri.007G141000	PPC:1.9.1	AT5G38280	PR5-like receptor kinase
Potri.011G028400	PPC:1.7.2	AT4G05200	cysteine-rich RLK (RECEPTOR-like protein kinase) 25
Potri.016G092700	PPC:1.7.1	AT1G53430	Leucine-rich repeat transmembrane protein kinase
Potri.T021700	PPC:1.7.2	AT4G27290	S-locus lectin protein kinase family protein
Potri.T021800	PPC:1.7.2	AT4G27290	S-locus lectin protein kinase family protein
Potri.T032400	PPC:1.7.1	AT1G29750	receptor-like kinase in flowers 1
Potri.015G018200	PPC:1.9.1	AT1G66920	Protein kinase superfamily protein
Potri.015G068700	PPC:4.2.6	AT3G08720	similar to CsPK5
Potri.016G055400	PPC:1.12.4	AT2G41820	Leucine-rich repeat protein kinase family protein
Potri.016G102700	PPC:1.9.2	AT2G19130	S-locus lectin protein kinase family protein
Potri.003G120800	PPC:4.2.1	AT1G12580	phosphoenolpyruvate carboxylase-related kinase 1
Potri.016G102600	PPC:1.9.2	AT2G19130	S-locus lectin protein kinase family protein
Potri.T021500	PPC:1.7.2	AT4G27290	S-locus lectin protein kinase family protein
Potri.007G141400	PPC:1.9.1	AT5G38280	PR5-like receptor kinase
Potri.015G018000	PPC:1.9.1	AT1G66920	Protein kinase superfamily protein
Potri.015G018600	PPC:1.9.1	AT5G38280	PR5-like receptor kinase
Potri.016G102500	PPC:1.9.2	AT2G19130	S-locus lectin protein kinase family protein
Potri.T021600	PPC:1.7.2	AT4G27290	S-locus lectin protein kinase family protein
Potri.003G121000	_	AT4G23010	UDP-galactose transporter 2
Potri.004G091300	_	AT5G40010	AAA-ATPase 1
Potri.004G117900	_	AT3G02320	N2,N2-dimethylguanosine tRNA methyltransferase
Potri.004G152300	_	AT3G18830	polyol/monosaccharide transporter 5
Potri.004G191300	_	AT3G43600	aldehyde oxidase 2
Potri.005G007400	_	AT5G14670	ADP-ribosylation factor A1B
Potri.005G029800	_	AT3G52970	cytochrome P450, family 76, subfamily G, polypeptide 1
Potri.005G030100	_	AT3G52970	cytochrome P450, family 76, subfamily G, polypeptide 1
Potri.005G082800	_	AT4G39640	gamma-glutamyl transpeptidase 1
Potri.006G036400	_	AT2G33530	serine carboxypeptidase-like 46
Potri.006G124400	_	AT3G46100	Histidyl-tRNA synthetase 1
Potri.006G151600	_	AT2G19590	ACC oxidase 1
Potri.007G074300	_	AT3G26300	cytochrome P450, family 71, subfamily B, polypeptide 34
Potri.007G074400	_	AT5G23960	terpene synthase 21
Potri.007G140500	_	AT2G43820	UDP-glucosyltransferase 74F2
Potri.008G187400	_	AT1G70580	alanine-2-oxoglutarate aminotransferase 2
Potri.010G109000	_	AT1G14870	plant cadmium resistance 2
Potri.010G109100	_	AT1G14870	plant cadmium resistance 2
Potri.010G109200	_	AT1G70710	glycosyl hydrolase 9B1
Potri.010G190600	_	AT5G05730	anthranilate synthase alpha subunit 1
Potri.010G190800	_	AT1G04050	homolog of SU(var)3-9 1
Potri.011G101700	_	AT3G14690	cytochrome P450, family 72, subfamily A, polypeptide 15
Potri.011G113200	_	AT1G78320	glutathione S-transferase TAU 23
Potri.011G113400	_	AT1G17170	glutathione S-transferase TAU 24
Potri.011G114000	_	AT1G78380	glutathione S-transferase TAU 19
Potri.011G117600	_	AT3G14620	cytochrome P450, family 72, subfamily A, polypeptide 8
Potri.012G083000	_	AT1G69040	ACT domain repeat 4
Potri.013G120600	_	AT2G20520	fasciclin-like arabinogalactan 6
Potri.015G017100	_	AT5G53450	OBP3-responsive gene 1
Potri.015G062100	_	AT5G61410	D-ribulose-5-phosphate-3-epimerase
Potri.015G075900	_	AT5G14740	carbonic anhydrase 2
Potri.016G092600	_	AT3G50950	hopz-activated resistance 1
Potri.016G098600	_	AT2G36870	xyloglucan endotransglucosylase/hydrolase 32
Potri.017G020500	_	AT3G42170	BED zinc finger ;hAT family dimerisation domain
Potri.017G039200	_	AT4G33090	aminopeptidase M1
Potri.019G088500	_	AT5G09360	laccase 14
Potri.T000600	_	AT2G38290	ammonium transporter 2
