# Supplementary material for: Deciphering Genetic Architecture of Adventitious Root and Related Shoot Traits in Populus Using QTL Mapping and RNA-Seq Data
Source: Int J Mol Sci. 2019 Dec 4;20(24):6114. doi: 10.3390/ijms20246114 (PMC6941115; doi:10.3390/ijms20246114)
Supplement: Supplementary file 1 [file ijms-20-06114-s001.zip › Table S8.xlsx]

## Sheet: Sheet 1
Table S8. Module genes of WGCNA analysis
Black module gene	Magenta module gene	Pink module gene	Greenyellow module gene	Midnightblue module gene	Yellow module gene	Blue module gene	Grey module gene	Green module gene	Salmon module gene	Cyan module gene	Purple module gene	Brown module gene	Red module gene	Tan module gene	Turquoise module gene
Potri.001G009600	Potri.001G004600	Potri.001G001100	Potri.001G036700	Potri.001G076300	Potri.001G006800	Potri.001G002200	Potri.001G005400	Potri.001G010600	Potri.001G010100	Potri.001G099600	Potri.001G060400	Potri.001G001200	Potri.001G018700	Potri.001G024800	Potri.001G003300
Potri.001G017100	Potri.001G021000	Potri.001G017000	Potri.001G088900	Potri.001G454800	Potri.001G006900	Potri.001G003000	Potri.001G041300	Potri.001G026200	Potri.001G060500	Potri.002G042900	Potri.001G063800	Potri.001G001800	Potri.001G027100	Potri.001G059900	Potri.001G005200
Potri.001G041400	Potri.001G027000	Potri.001G034100	Potri.001G093600	Potri.002G076300	Potri.001G007000	Potri.001G004400	Potri.001G042200	Potri.001G029700	Potri.001G074100	Potri.003G041200	Potri.001G083400	Potri.001G002800	Potri.001G068100	Potri.001G095800	Potri.001G007500
Potri.001G054700	Potri.001G030600	Potri.001G061100	Potri.001G105200	Potri.002G249200	Potri.001G007200	Potri.001G008300	Potri.001G080900	Potri.001G030800	Potri.001G085900	Potri.004G006200	Potri.001G083900	Potri.001G009200	Potri.001G075500	Potri.001G268700	Potri.001G007700
Potri.001G094800	Potri.001G036600	Potri.001G082400	Potri.001G118200	Potri.005G007400	Potri.001G010000	Potri.001G010200	Potri.001G126500	Potri.001G037000	Potri.001G103000	Potri.004G036600	Potri.001G084200	Potri.001G010300	Potri.001G106700	Potri.001G371900	Potri.001G008400
Potri.001G130100	Potri.001G046800	Potri.001G084000	Potri.001G121600	Potri.005G012300	Potri.001G017300	Potri.001G010800	Potri.001G136000	Potri.001G042400	Potri.001G142500	Potri.004G084100	Potri.001G088700	Potri.001G017500	Potri.001G112800	Potri.001G461800	Potri.001G008700
Potri.001G142000	Potri.001G052500	Potri.001G098000	Potri.001G125100	Potri.005G017200	Potri.001G018800	Potri.001G011000	Potri.001G137300	Potri.001G044500	Potri.001G158400	Potri.005G037600	Potri.001G133400	Potri.001G019700	Potri.001G116700	Potri.001G462000	Potri.001G008900
Potri.001G161200	Potri.001G082600	Potri.001G105400	Potri.001G177500	Potri.005G030100	Potri.001G024100	Potri.001G015100	Potri.001G140500	Potri.001G053700	Potri.001G321500	Potri.005G139000	Potri.001G139900	Potri.001G024900	Potri.001G126100	Potri.002G031900	Potri.001G009800
Potri.001G163000	Potri.001G085100	Potri.001G106100	Potri.001G208600	Potri.005G031900	Potri.001G025200	Potri.001G015700	Potri.001G162300	Potri.001G054000	Potri.002G049200	Potri.005G150400	Potri.001G141100	Potri.001G033800	Potri.001G133200	Potri.002G045500	Potri.001G015900
Potri.001G168400	Potri.001G089000	Potri.001G108300	Potri.001G229700	Potri.005G123600	Potri.001G028000	Potri.001G016800	Potri.001G181400	Potri.001G054100	Potri.002G066600	Potri.006G169600	Potri.001G145800	Potri.001G037300	Potri.001G182700	Potri.002G117300	Potri.001G016000
Potri.001G175500	Potri.001G092200	Potri.001G122100	Potri.001G249500	Potri.005G167200	Potri.001G034300	Potri.001G016900	Potri.001G213300	Potri.001G056600	Potri.002G160000	Potri.006G210700	Potri.001G157500	Potri.001G050600	Potri.001G211300	Potri.002G235800	Potri.001G018300
Potri.001G191900	Potri.001G094700	Potri.001G128300	Potri.001G251900	Potri.006G044200	Potri.001G038200	Potri.001G019400	Potri.001G240300	Potri.001G070600	Potri.002G233400	Potri.008G152000	Potri.001G249700	Potri.001G053400	Potri.001G216600	Potri.003G075100	Potri.001G019100
Potri.001G222900	Potri.001G114500	Potri.001G136100	Potri.001G258100	Potri.006G276600	Potri.001G040200	Potri.001G019900	Potri.001G282600	Potri.001G077900	Potri.002G241500	Potri.008G200100	Potri.001G270900	Potri.001G055300	Potri.001G226800	Potri.003G111500	Potri.001G019200
Potri.001G246600	Potri.001G121800	Potri.001G137400	Potri.001G304800	Potri.007G017100	Potri.001G041700	Potri.001G020000	Potri.001G287500	Potri.001G079800	Potri.002G251000	Potri.009G162600	Potri.001G279200	Potri.001G058200	Potri.001G237200	Potri.003G159600	Potri.001G021500
Potri.001G247700	Potri.001G174400	Potri.001G142700	Potri.001G312800	Potri.007G133100	Potri.001G043600	Potri.001G020100	Potri.001G293300	Potri.001G080700	Potri.003G183700	Potri.010G071400	Potri.001G306200	Potri.001G060600	Potri.001G239000	Potri.004G085400	Potri.001G025100
Potri.001G250900	Potri.001G188500	Potri.001G149100	Potri.001G332200	Potri.008G160100	Potri.001G048200	Potri.001G022600	Potri.001G380000	Potri.001G088800	Potri.003G191200	Potri.010G170800	Potri.001G309600	Potri.001G066000	Potri.001G246700	Potri.004G112800	Potri.001G025600
Potri.001G254500	Potri.001G190400	Potri.001G157600	Potri.001G384300	Potri.008G180400	Potri.001G049700	Potri.001G027700	Potri.001G401700	Potri.001G092900	Potri.003G207200	Potri.011G031700	Potri.001G309700	Potri.001G079400	Potri.001G247300	Potri.004G140800	Potri.001G027200
Potri.001G255400	Potri.001G201300	Potri.001G229100	Potri.001G389100	Potri.008G197800	Potri.001G054800	Potri.001G028200	Potri.001G412500	Potri.001G093500	Potri.003G220900	Potri.011G061700	Potri.001G326300	Potri.001G079900	Potri.001G264700	Potri.004G202500	Potri.001G028900
Potri.001G256000	Potri.001G233100	Potri.001G234100	Potri.001G422500	Potri.009G151400	Potri.001G062500	Potri.001G028500	Potri.001G431800	Potri.001G095000	Potri.004G039300	Potri.012G022800	Potri.001G393300	Potri.001G082500	Potri.001G267200	Potri.005G014400	Potri.001G029000
Potri.001G264000	Potri.001G242800	Potri.001G252400	Potri.001G462800	Potri.010G005700	Potri.001G067600	Potri.001G035200	Potri.001G432400	Potri.001G095100	Potri.004G055000	Potri.013G059600	Potri.001G442300	Potri.001G086700	Potri.001G273700	Potri.005G020000	Potri.001G031800
Potri.001G272000	Potri.001G252900	Potri.001G277600	Potri.001G470000	Potri.011G150900	Potri.001G071500	Potri.001G041500	Potri.001G436500	Potri.001G098300	Potri.004G065400	Potri.013G062300	Potri.002G018000	Potri.001G099800	Potri.001G292900	Potri.005G037300	Potri.001G032400
Potri.001G287800	Potri.001G254200	Potri.001G280000	Potri.002G005700	Potri.012G003900	Potri.001G073100	Potri.001G044200	Potri.001G439400	Potri.001G102300	Potri.004G105000	Potri.013G119100	Potri.002G033100	Potri.001G100000	Potri.001G295800	Potri.005G072600	Potri.001G032500
Potri.001G290100	Potri.001G263700	Potri.001G281600	Potri.002G031200	Potri.012G123400	Potri.001G073900	Potri.001G049300	Potri.001G444100	Potri.001G103700	Potri.004G114300	Potri.014G039000	Potri.002G042200	Potri.001G100200	Potri.001G302600	Potri.005G168000	Potri.001G033900
Potri.001G292300	Potri.001G268400	Potri.001G289300	Potri.002G040700	Potri.013G038700	Potri.001G081400	Potri.001G050100	Potri.001G447300	Potri.001G110500	Potri.004G122800	Potri.015G024200	Potri.002G050200	Potri.001G102600	Potri.001G304200	Potri.005G172400	Potri.001G040800
Potri.001G319800	Potri.001G269800	Potri.001G302400	Potri.002G113700	Potri.013G043600	Potri.001G082700	Potri.001G051700	Potri.001G467100	Potri.001G110700	Potri.004G143200	Potri.015G137100	Potri.002G050300	Potri.001G106800	Potri.001G320700	Potri.005G185600	Potri.001G041800
Potri.001G345400	Potri.001G290600	Potri.001G305400	Potri.002G174900	Potri.013G057400	Potri.001G082900	Potri.001G055200	Potri.001G472500	Potri.001G110800	Potri.004G173300	Potri.016G000500	Potri.002G050400	Potri.001G110300	Potri.001G320800	Potri.005G240900	Potri.001G042900
Potri.001G360200	Potri.001G295600	Potri.001G325300	Potri.002G195400	Potri.013G058300	Potri.001G090700	Potri.001G056700	Potri.002G034400	Potri.001G133000	Potri.005G001600	Potri.016G021000	Potri.002G096800	Potri.001G111700	Potri.001G328600	Potri.006G060700	Potri.001G043700
Potri.001G380600	Potri.001G309000	Potri.001G335200	Potri.002G223100	Potri.013G068500	Potri.001G096000	Potri.001G057800	Potri.002G055400	Potri.001G136200	Potri.005G135300	Potri.016G048000	Potri.002G110100	Potri.001G112100	Potri.001G359000	Potri.007G070200	Potri.001G046000
Potri.001G406600	Potri.001G323600	Potri.001G356600	Potri.002G251600	Potri.013G150700	Potri.001G096900	Potri.001G058500	Potri.002G131600	Potri.001G138000	Potri.005G161500	Potri.016G053600	Potri.002G126500	Potri.001G120500	Potri.001G361200	Potri.008G141100	Potri.001G047300
Potri.001G415800	Potri.001G349700	Potri.001G379100	Potri.003G009400	Potri.014G174800	Potri.001G105700	Potri.001G058800	Potri.002G149600	Potri.001G142200	Potri.005G228800	Potri.016G065000	Potri.002G156900	Potri.001G134700	Potri.001G370800	Potri.009G008500	Potri.001G047600
Potri.001G422700	Potri.001G350600	Potri.001G381400	Potri.003G028200	Potri.014G183800	Potri.001G106300	Potri.001G059000	Potri.002G164300	Potri.001G151400	Potri.006G019300	Potri.016G132100	Potri.002G178000	Potri.001G135100	Potri.001G371200	Potri.009G008600	Potri.001G048500
Potri.001G423300	Potri.001G372800	Potri.001G385000	Potri.003G030800	Potri.014G184100	Potri.001G112600	Potri.001G061700	Potri.002G179200	Potri.001G154100	Potri.006G102900	Potri.017G110800	Potri.002G187800	Potri.001G137100	Potri.001G372300	Potri.009G163800	Potri.001G048800
Potri.001G448100	Potri.001G374200	Potri.001G385400	Potri.003G052400	Potri.014G193400	Potri.001G115600	Potri.001G061900	Potri.002G183800	Potri.001G154200	Potri.008G026400	Potri.017G128600	Potri.002G196800	Potri.001G139500	Potri.001G375700	Potri.010G142800	Potri.001G051000
Potri.001G458200	Potri.001G379300	Potri.001G398000	Potri.003G054000	Potri.016G043100	Potri.001G119000	Potri.001G066400	Potri.002G185800	Potri.001G158000	Potri.008G073300	Potri.017G135900	Potri.003G024200	Potri.001G141300	Potri.001G376700	Potri.010G149400	Potri.001G051300
Potri.002G003400	Potri.001G393000	Potri.001G413400	Potri.003G059200	Potri.017G071300	Potri.001G119800	Potri.001G068000	Potri.002G207400	Potri.001G158700	Potri.008G116700	Potri.017G137300	Potri.003G122800	Potri.001G146200	Potri.001G401300	Potri.010G154600	Potri.001G055100
Potri.002G010000	Potri.001G397800	Potri.001G427500	Potri.003G218000	Potri.019G026400	Potri.001G127400	Potri.001G068400	Potri.002G214700	Potri.001G162700	Potri.008G129100	Potri.017G149100	Potri.003G136300	Potri.001G148900	Potri.001G403900	Potri.010G165000	Potri.001G055700
Potri.002G028800	Potri.001G403700	Potri.001G435500	Potri.004G006300	Potri.T048000	Potri.001G128500	Potri.001G069700	Potri.002G219400	Potri.001G167700	Potri.008G132600	Potri.017G152800	Potri.003G146800	Potri.001G152500	Potri.001G407000	Potri.010G169000	Potri.001G057700
Potri.002G044800	Potri.001G415600	Potri.001G437000	Potri.004G057700	Potri.T049200	Potri.001G131500	Potri.001G069800	Potri.002G219900	Potri.001G189400	Potri.008G133500	Potri.018G031600	Potri.003G147400	Potri.001G158600	Potri.001G410400	Potri.011G061800	Potri.001G059500
Potri.002G047000	Potri.001G423200	Potri.001G459400	Potri.004G061200	Potri.T049900	Potri.001G133300	Potri.001G071000	Potri.002G220000	Potri.001G192800	Potri.008G177500	Potri.018G053300	Potri.003G150300	Potri.001G159300	Potri.001G416800	Potri.012G011700	Potri.001G060000
Potri.002G052600	Potri.001G431700	Potri.001G460600	Potri.004G062800	Potri.T050100	Potri.001G141400	Potri.001G072300	Potri.003G012600	Potri.001G198800	Potri.008G190000	Potri.018G109800	Potri.003G177600	Potri.001G168600	Potri.001G422800	Potri.012G089300	Potri.001G060100
Potri.002G053100	Potri.001G461400	Potri.001G462200	Potri.004G088100	Potri.T074200	Potri.001G141700	Potri.001G073000	Potri.003G023600	Potri.001G198900	Potri.009G006600	Potri.018G141600	Potri.003G204000	Potri.001G172700	Potri.001G427300	Potri.012G121100	Potri.001G061600
Potri.002G057000	Potri.002G011100	Potri.001G467300	Potri.004G120100	Potri.T133200	Potri.001G141800	Potri.001G074300	Potri.003G029800	Potri.001G218800	Potri.009G022500	Potri.019G090000	Potri.004G021300	Potri.001G178300	Potri.001G429100	Potri.013G065900	Potri.001G065100
Potri.002G063300	Potri.002G013700	Potri.002G024500	Potri.004G135500	Potri.T162400	Potri.001G144400	Potri.001G076400	Potri.003G043600	Potri.001G226400	Potri.009G072900	Potri.019G115600	Potri.004G049700	Potri.001G180500	Potri.001G430200	Potri.014G076700	Potri.001G065900
Potri.002G080000	Potri.002G017900	Potri.002G027000	Potri.004G208700	Potri.T162700	Potri.001G145700	Potri.001G077300	Potri.003G045500	Potri.001G230600	Potri.009G081800	Potri.019G116600	Potri.004G053600	Potri.001G189500	Potri.001G431400	Potri.015G087700	Potri.001G066700
Potri.002G087600	Potri.002G021800	Potri.002G034700	Potri.004G222800		Potri.001G153100	Potri.001G077400	Potri.003G061400	Potri.001G234600	Potri.009G123900	Potri.T123200	Potri.004G085100	Potri.001G194100	Potri.001G448400	Potri.015G114400	Potri.001G067000
Potri.002G106100	Potri.002G038200	Potri.002G048400	Potri.005G033200		Potri.001G154300	Potri.001G078000	Potri.003G073300	Potri.001G235200	Potri.010G139300	Potri.T141800	Potri.004G086700	Potri.001G194500	Potri.001G467600	Potri.015G116800	Potri.001G069000
Potri.002G130200	Potri.002G046700	Potri.002G050000	Potri.005G075300		Potri.001G157000	Potri.001G078400	Potri.003G088100	Potri.001G235800	Potri.010G141400	Potri.T162600	Potri.004G142600	Potri.001G200700	Potri.002G049400	Potri.015G116900	Potri.001G069200
Potri.002G154700	Potri.002G060100	Potri.002G066500	Potri.005G100400		Potri.001G162100	Potri.001G081100	Potri.003G099600	Potri.001G242100	Potri.011G004600	Potri.T164900	Potri.004G228300	Potri.001G225800	Potri.002G051600	Potri.015G123600	Potri.001G069500
Potri.002G169800	Potri.002G087000	Potri.002G074600	Potri.005G107800		Potri.001G163400	Potri.001G081200	Potri.003G099700	Potri.001G243300	Potri.011G096600		Potri.005G019200	Potri.001G226500	Potri.002G057900	Potri.015G140800	Potri.001G069600
Potri.002G186800	Potri.002G098100	Potri.002G081500	Potri.005G116100		Potri.001G166200	Potri.001G081500	Potri.003G102000	Potri.001G252000	Potri.012G051500		Potri.005G021500	Potri.001G230900	Potri.002G063500	Potri.016G031400	Potri.001G070300
Potri.002G202400	Potri.002G115100	Potri.002G086500	Potri.005G118700		Potri.001G176100	Potri.001G083200	Potri.003G102400	Potri.001G265600	Potri.012G133400		Potri.005G022500	Potri.001G231900	Potri.002G067600	Potri.016G059800	Potri.001G074400
Potri.002G224600	Potri.002G125200	Potri.002G094700	Potri.005G137500		Potri.001G182900	Potri.001G083300	Potri.003G107100	Potri.001G266500	Potri.013G019800		Potri.005G074500	Potri.001G238800	Potri.002G076200	Potri.016G076100	Potri.001G075200
Potri.002G235500	Potri.002G142800	Potri.002G132100	Potri.005G138400		Potri.001G185500	Potri.001G084500	Potri.003G115400	Potri.001G268500	Potri.013G120600		Potri.005G078900	Potri.001G238900	Potri.002G087300	Potri.016G110600	Potri.001G076100
Potri.003G004700	Potri.002G145800	Potri.002G141700	Potri.005G193200		Potri.001G186700	Potri.001G084600	Potri.003G123900	Potri.001G270000	Potri.014G029900		Potri.005G092200	Potri.001G250800	Potri.002G105000	Potri.017G106300	Potri.001G076500
Potri.003G011400	Potri.002G170900	Potri.002G150600	Potri.005G201300		Potri.001G190700	Potri.001G084900	Potri.003G151900	Potri.001G271700	Potri.014G095800		Potri.005G092400	Potri.001G260800	Potri.002G111900	Potri.017G138300	Potri.001G077100
Potri.003G013400	Potri.002G181100	Potri.002G159500	Potri.005G202300		Potri.001G202800	Potri.001G085000	Potri.003G159400	Potri.001G278500	Potri.014G103200		Potri.005G120200	Potri.001G267300	Potri.002G118000	Potri.018G032500	Potri.001G077200
Potri.003G016600	Potri.002G193300	Potri.002G184700	Potri.005G203000		Potri.001G203900	Potri.001G088100	Potri.003G167000	Potri.001G285300	Potri.014G168100		Potri.005G134500	Potri.001G270400	Potri.002G121900	Potri.018G050600	Potri.001G078300
Potri.003G082600	Potri.002G238800	Potri.002G186500	Potri.005G208600		Potri.001G204100	Potri.001G089900	Potri.003G171700	Potri.001G286400	Potri.014G181600		Potri.005G164900	Potri.001G270500	Potri.002G129600	Potri.018G118100	Potri.001G079600
Potri.003G165600	Potri.002G240300	Potri.002G200300	Potri.005G214000		Potri.001G208900	Potri.001G090400	Potri.003G178100	Potri.001G293000	Potri.015G042200		Potri.005G206900	Potri.001G270600	Potri.002G168300	Potri.019G041100	Potri.001G082200
Potri.003G168300	Potri.002G256500	Potri.002G256000	Potri.005G224600		Potri.001G210100	Potri.001G090800	Potri.003G179900	Potri.001G295500	Potri.015G060900		Potri.005G211900	Potri.001G275500	Potri.002G178900	Potri.019G057300	Potri.001G084400
Potri.003G173900	Potri.003G006100	Potri.003G011200	Potri.005G229500		Potri.001G216100	Potri.001G091300	Potri.003G184900	Potri.001G297200	Potri.015G117300		Potri.005G212000	Potri.001G275800	Potri.002G184900	Potri.019G095900	Potri.001G086900
Potri.003G192700	Potri.003G059800	Potri.003G015700	Potri.006G086900		Potri.001G217700	Potri.001G091500	Potri.003G200800	Potri.001G298900	Potri.016G071500		Potri.005G223200	Potri.001G286800	Potri.002G199900	Potri.019G096100	Potri.001G087900
Potri.003G195600	Potri.003G075600	Potri.003G017600	Potri.006G092600		Potri.001G219100	Potri.001G092300	Potri.003G202400	Potri.001G310400	Potri.016G114200		Potri.005G232400	Potri.001G287200	Potri.002G201000	Potri.019G097300	Potri.001G088400
Potri.003G207400	Potri.003G079800	Potri.003G034700	Potri.006G171400		Potri.001G219300	Potri.001G092700	Potri.003G213600	Potri.001G315000	Potri.016G125500		Potri.006G001100	Potri.001G288900	Potri.002G202500	Potri.019G097900	Potri.001G088600
Potri.004G012500	Potri.003G110200	Potri.003G062300	Potri.006G233200		Potri.001G220900	Potri.001G093900	Potri.003G221900	Potri.001G316300	Potri.016G133800		Potri.006G005600	Potri.001G296400	Potri.002G209700	Potri.019G098700	Potri.001G089500
Potri.004G012700	Potri.003G111200	Potri.003G079600	Potri.006G241500		Potri.001G225700	Potri.001G096800	Potri.004G044600	Potri.001G320000	Potri.017G027900		Potri.006G037000	Potri.001G300800	Potri.002G223300	Potri.019G112700	Potri.001G089700
Potri.004G017500	Potri.003G111300	Potri.003G106900	Potri.006G262900		Potri.001G231300	Potri.001G097800	Potri.004G067800	Potri.001G325100	Potri.018G032000		Potri.006G046900	Potri.001G305500	Potri.002G226300	Potri.019G114800	Potri.001G090500
Potri.004G031300	Potri.003G126800	Potri.003G124400	Potri.007G011200		Potri.001G231400	Potri.001G099900	Potri.004G098800	Potri.001G352400	Potri.018G104400		Potri.006G076400	Potri.001G310100	Potri.002G242700	Potri.T010800	Potri.001G092500
Potri.004G052200	Potri.003G136600	Potri.003G137800	Potri.007G011500		Potri.001G233600	Potri.001G103400	Potri.004G197800	Potri.001G355100	Potri.019G075700		Potri.006G083900	Potri.001G318400	Potri.002G246400	Potri.T120000	Potri.001G093000
Potri.004G058900	Potri.003G142500	Potri.003G140300	Potri.007G042400		Potri.001G235300	Potri.001G104600	Potri.004G209900	Potri.001G360100	Potri.T083900		Potri.006G113700	Potri.001G324700	Potri.002G257700	Potri.T167100	Potri.001G093100
Potri.004G062900	Potri.003G168200	Potri.003G171800	Potri.007G047600		Potri.001G237300	Potri.001G105800	Potri.005G015400	Potri.001G379800	Potri.T093600		Potri.006G137000	Potri.001G330900	Potri.002G257900		Potri.001G094300
Potri.004G063200	Potri.003G175700	Potri.003G172300	Potri.007G091100		Potri.001G240900	Potri.001G108800	Potri.005G017000	Potri.001G381000			Potri.006G149900	Potri.001G334800	Potri.002G261700		Potri.001G095600
Potri.004G073000	Potri.003G182900	Potri.003G188700	Potri.007G117200		Potri.001G242900	Potri.001G109700	Potri.005G049900	Potri.001G381100			Potri.006G219400	Potri.001G336700	Potri.003G003800		Potri.001G096500
Potri.004G101600	Potri.003G205700	Potri.003G189100	Potri.007G122000		Potri.001G247600	Potri.001G110200	Potri.005G055400	Potri.001G383100			Potri.006G239800	Potri.001G343400	Potri.003G025200		Potri.001G097000
Potri.004G112600	Potri.003G209800	Potri.003G195500	Potri.007G122100		Potri.001G250300	Potri.001G111600	Potri.005G079100	Potri.001G386100			Potri.006G272600	Potri.001G344200	Potri.003G029000		Potri.001G097200
Potri.004G134000	Potri.003G212100	Potri.003G210100	Potri.008G075200		Potri.001G263400	Potri.001G114800	Potri.005G088400	Potri.001G397200			Potri.007G003800	Potri.001G346800	Potri.003G037800		Potri.001G099100
Potri.004G137500	Potri.004G001000	Potri.004G029500	Potri.008G112300		Potri.001G263900	Potri.001G117200	Potri.005G150200	Potri.001G399200			Potri.007G006000	Potri.001G348800	Potri.003G049000		Potri.001G099300
Potri.004G138400	Potri.004G010100	Potri.004G032300	Potri.008G150200		Potri.001G272900	Potri.001G121300	Potri.005G207500	Potri.001G405200			Potri.007G006900	Potri.001G351900	Potri.003G052200		Potri.001G100100
Potri.004G159600	Potri.004G015400	Potri.004G033900	Potri.008G151500		Potri.001G276200	Potri.001G121400	Potri.006G106800	Potri.001G409400			Potri.007G024400	Potri.001G352500	Potri.003G070200		Potri.001G100500
Potri.004G188800	Potri.004G021000	Potri.004G037200	Potri.009G010300		Potri.001G278300	Potri.001G125000	Potri.006G125800	Potri.001G410600			Potri.007G036300	Potri.001G358300	Potri.003G107600		Potri.001G101200
Potri.004G193700	Potri.004G052100	Potri.004G083800	Potri.009G013900		Potri.001G280500	Potri.001G125500	Potri.006G135400	Potri.001G411800			Potri.007G037300	Potri.001G385600	Potri.003G114100		Potri.001G102400
Potri.004G235100	Potri.004G119600	Potri.004G097700	Potri.009G040000		Potri.001G298300	Potri.001G126800	Potri.006G144800	Potri.001G416500			Potri.007G072100	Potri.001G387400	Potri.003G117200		Potri.001G103100
Potri.005G026500	Potri.004G136000	Potri.004G100400	Potri.009G062700		Potri.001G299400	Potri.001G127000	Potri.006G159000	Potri.001G430900			Potri.007G089100	Potri.001G391900	Potri.003G119600		Potri.001G104100
Potri.005G040700	Potri.004G136600	Potri.004G104800	Potri.009G142100		Potri.001G299500	Potri.001G127100	Potri.006G175700	Potri.001G438400			Potri.007G089200	Potri.001G398800	Potri.003G120800		Potri.001G104500
Potri.005G053300	Potri.004G138100	Potri.004G137600	Potri.009G160000		Potri.001G301700	Potri.001G127500	Potri.006G201500	Potri.001G442000			Potri.007G093900	Potri.001G399100	Potri.003G131600		Potri.001G105000
Potri.005G061000	Potri.004G142100	Potri.004G140600	Potri.010G068100		Potri.001G301800	Potri.001G127600	Potri.006G239400	Potri.001G449800			Potri.007G098600	Potri.001G400400	Potri.003G132000		Potri.001G105900
Potri.005G067100	Potri.004G199500	Potri.004G141600	Potri.010G096600		Potri.001G307200	Potri.001G128200	Potri.006G242400	Potri.001G450000			Potri.007G110100	Potri.001G403000	Potri.003G147600		Potri.001G107400
Potri.005G085600	Potri.004G218500	Potri.004G146800	Potri.010G098900		Potri.001G309300	Potri.001G132000	Potri.006G252600	Potri.001G450600			Potri.007G113700	Potri.001G405900	Potri.003G155700		Potri.001G107600
Potri.005G098100	Potri.004G222400	Potri.004G149000	Potri.010G123200		Potri.001G315300	Potri.001G134900	Potri.007G053600	Potri.001G464300			Potri.007G113900	Potri.001G408300	Potri.003G162000		Potri.001G109000
Potri.005G112100	Potri.004G231000	Potri.004G178500	Potri.010G126300		Potri.001G323300	Potri.001G143400	Potri.007G111700	Potri.002G001400			Potri.007G114200	Potri.001G409900	Potri.003G164000		Potri.001G109100
Potri.005G114100	Potri.005G019600	Potri.004G185000	Potri.010G164100		Potri.001G325800	Potri.001G143900	Potri.007G134500	Potri.002G004900			Potri.007G114400	Potri.001G410300	Potri.003G164200		Potri.001G111000
Potri.005G131500	Potri.005G045100	Potri.004G220700	Potri.010G195700		Potri.001G328300	Potri.001G144100	Potri.008G025500	Potri.002G019800			Potri.007G130200	Potri.001G447500	Potri.003G173300		Potri.001G113400
Potri.005G142200	Potri.005G076100	Potri.004G231100	Potri.010G210800		Potri.001G329200	Potri.001G145900	Potri.008G051500	Potri.002G037400			Potri.008G029700	Potri.001G447700	Potri.003G177200		Potri.001G118500
Potri.005G150800	Potri.005G076900	Potri.004G233000	Potri.010G213000		Potri.001G336300	Potri.001G146000	Potri.008G055200	Potri.002G038500			Potri.008G040400	Potri.001G448000	Potri.003G195000		Potri.001G118800
Potri.005G181400	Potri.005G112300	Potri.004G236500	Potri.010G218400		Potri.001G338100	Potri.001G147600	Potri.008G056200	Potri.002G039000			Potri.008G058200	Potri.001G452200	Potri.003G199600		Potri.001G123800
Potri.005G194500	Potri.005G134900	Potri.005G012000	Potri.010G220600		Potri.001G339500	Potri.001G147900	Potri.008G066300	Potri.002G042300			Potri.008G095600	Potri.001G452500	Potri.003G211200		Potri.001G124200
Potri.005G198000	Potri.005G145800	Potri.005G073100	Potri.011G022500		Potri.001G345300	Potri.001G151300	Potri.008G073000	Potri.002G044900			Potri.008G108400	Potri.001G452600	Potri.003G223800		Potri.001G129600
Potri.005G209600	Potri.005G157800	Potri.005G078200	Potri.011G025900		Potri.001G355000	Potri.001G152200	Potri.008G088100	Potri.002G053500			Potri.008G114500	Potri.001G453800	Potri.004G037800		Potri.001G130800
Potri.005G210000	Potri.005G173400	Potri.005G106400	Potri.011G026200		Potri.001G356200	Potri.001G155700	Potri.008G116100	Potri.002G053700			Potri.008G160000	Potri.001G455800	Potri.004G046300		Potri.001G133900
Potri.005G233900	Potri.005G174000	Potri.005G116200	Potri.011G039200		Potri.001G358600	Potri.001G156300	Potri.008G124400	Potri.002G056600			Potri.008G198100	Potri.001G458000	Potri.004G057800		Potri.001G135400
Potri.005G247200	Potri.005G216300	Potri.005G122500	Potri.011G053100		Potri.001G367100	Potri.001G162500	Potri.008G194500	Potri.002G060500			Potri.009G001500	Potri.001G469400	Potri.004G059600		Potri.001G137500
Potri.005G251400	Potri.005G226800	Potri.005G138300	Potri.011G070000		Potri.001G367500	Potri.001G162600	Potri.008G198500	Potri.002G062100			Potri.009G011900	Potri.001G469900	Potri.004G062000		Potri.001G138200
Potri.006G008000	Potri.005G232600	Potri.005G149400	Potri.011G120500		Potri.001G376100	Potri.001G162800	Potri.008G213100	Potri.002G062200			Potri.009G024900	Potri.001G472100	Potri.004G095100		Potri.001G138300
Potri.006G035200	Potri.005G238400	Potri.005G167800	Potri.012G034400		Potri.001G376200	Potri.001G163600	Potri.008G226700	Potri.002G063600			Potri.009G025200	Potri.002G003100	Potri.004G105900		Potri.001G139200
Potri.006G040700	Potri.005G244100	Potri.005G180600	Potri.012G088900		Potri.001G377900	Potri.001G167800	Potri.009G013700	Potri.002G067800			Potri.009G043700	Potri.002G016200	Potri.004G118600		Potri.001G141600
Potri.006G041500	Potri.005G245800	Potri.005G205400	Potri.013G009400		Potri.001G393800	Potri.001G167900	Potri.009G024500	Potri.002G070500			Potri.009G048000	Potri.002G017400	Potri.004G147000		Potri.001G146600
Potri.006G048600	Potri.005G249000	Potri.005G211300	Potri.013G031800		Potri.001G395100	Potri.001G170500	Potri.009G055000	Potri.002G073300			Potri.009G055600	Potri.002G019300	Potri.004G162700		Potri.001G147200
Potri.006G057800	Potri.005G249500	Potri.005G212700	Potri.013G031900		Potri.001G398700	Potri.001G171600	Potri.009G063000	Potri.002G079500			Potri.009G069900	Potri.002G020200	Potri.004G162800		Potri.001G147300
Potri.006G062000	Potri.005G255400	Potri.005G243900	Potri.013G147800		Potri.001G399500	Potri.001G172100	Potri.009G093600	Potri.002G081400			Potri.009G070100	Potri.002G022700	Potri.004G172800		Potri.001G147400
Potri.006G079500	Potri.005G260300	Potri.005G252000	Potri.013G161200		Potri.001G402400	Potri.001G172500	Potri.009G119100	Potri.002G085600			Potri.009G072200	Potri.002G034500	Potri.004G173900		Potri.001G147800
Potri.006G084500	Potri.006G046000	Potri.006G007000	Potri.014G115200		Potri.001G404100	Potri.001G174900	Potri.009G131400	Potri.002G086800			Potri.009G086800	Potri.002G037100	Potri.004G183900		Potri.001G148300
Potri.006G088700	Potri.006G060500	Potri.006G012000	Potri.014G122700		Potri.001G419400	Potri.001G176000	Potri.009G141700	Potri.002G088800			Potri.009G109900	Potri.002G037200	Potri.004G185900		Potri.001G148700
Potri.006G090700	Potri.006G065500	Potri.006G012600	Potri.014G136900		Potri.001G420700	Potri.001G177300	Potri.009G153100	Potri.002G089800			Potri.010G003000	Potri.002G037500	Potri.004G188600		Potri.001G149700
Potri.006G094600	Potri.006G123200	Potri.006G015000	Potri.014G145700		Potri.001G422300	Potri.001G178600	Potri.010G008200	Potri.002G094500			Potri.010G047000	Potri.002G041100	Potri.004G193900		Potri.001G150700
Potri.006G101400	Potri.006G129800	Potri.006G020500	Potri.014G152800		Potri.001G435400	Potri.001G180400	Potri.010G008800	Potri.002G098000			Potri.010G052400	Potri.002G045600	Potri.004G199300		Potri.001G153800
Potri.006G103300	Potri.006G137200	Potri.006G027400	Potri.014G156700		Potri.001G455400	Potri.001G183400	Potri.010G019100	Potri.002G098600			Potri.010G061300	Potri.002G048000	Potri.004G200100		Potri.001G153900
Potri.006G106900	Potri.006G143200	Potri.006G029900	Potri.014G165700		Potri.001G456700	Potri.001G187100	Potri.010G020400	Potri.002G098800			Potri.010G075200	Potri.002G049700	Potri.004G206600		Potri.001G154500
Potri.006G115200	Potri.006G165900	Potri.006G050300	Potri.014G173900		Potri.001G465400	Potri.001G188800	Potri.010G030500	Potri.002G099400			Potri.010G075700	Potri.002G052800	Potri.004G211900		Potri.001G158800
Potri.006G131700	Potri.006G205400	Potri.006G071200	Potri.014G179100		Potri.001G467000	Potri.001G191000	Potri.010G046400	Potri.002G100500			Potri.010G085400	Potri.002G053400	Potri.004G212200		Potri.001G163900
Potri.006G135200	Potri.006G216300	Potri.006G083800	Potri.015G064100		Potri.002G000600	Potri.001G192000	Potri.010G059600	Potri.002G102500			Potri.010G122600	Potri.002G053600	Potri.004G224200		Potri.001G164300
Potri.006G136600	Potri.006G237700	Potri.006G085000	Potri.015G101500		Potri.002G002000	Potri.001G193500	Potri.010G075400	Potri.002G117000			Potri.010G134500	Potri.002G054100	Potri.004G226800		Potri.001G164700
Potri.006G181100	Potri.006G249200	Potri.006G097800	Potri.015G121200		Potri.002G005500	Potri.001G196100	Potri.010G075600	Potri.002G118200			Potri.010G165800	Potri.002G057200	Potri.004G230000		Potri.001G165700
Potri.006G203400	Potri.006G276500	Potri.006G107200	Potri.015G139300		Potri.002G007300	Potri.001G197200	Potri.010G103100	Potri.002G118400			Potri.010G179400	Potri.002G059200	Potri.005G003300		Potri.001G166800
Potri.006G210600	Potri.006G277500	Potri.006G134600	Potri.015G146100		Potri.002G011700	Potri.001G198000	Potri.010G110900	Potri.002G118500			Potri.010G183600	Potri.002G062600	Potri.005G039800		Potri.001G167600
Potri.006G212700	Potri.007G011300	Potri.006G152000	Potri.016G010900		Potri.002G012500	Potri.001G200100	Potri.010G174700	Potri.002G119300			Potri.010G201200	Potri.002G072000	Potri.005G053800		Potri.001G168800
Potri.006G218300	Potri.007G042600	Potri.006G188400	Potri.016G012500		Potri.002G018600	Potri.001G200400	Potri.010G182000	Potri.002G119400			Potri.010G213400	Potri.002G072100	Potri.005G053900		Potri.001G171500
Potri.006G232700	Potri.007G056700	Potri.006G204500	Potri.016G022500		Potri.002G019700	Potri.001G202000	Potri.010G189400	Potri.002G122600			Potri.010G220200	Potri.002G075800	Potri.005G061600		Potri.001G171900
Potri.006G237800	Potri.007G069000	Potri.006G206500	Potri.016G062400		Potri.002G020400	Potri.001G206800	Potri.010G197200	Potri.002G122900			Potri.010G237000	Potri.002G082900	Potri.005G065200		Potri.001G172300
Potri.006G247200	Potri.007G074700	Potri.006G248000	Potri.016G122000		Potri.002G020700	Potri.001G209300	Potri.010G204500	Potri.002G128900			Potri.011G071500	Potri.002G083000	Potri.005G077700		Potri.001G175000
Potri.006G251200	Potri.007G082600	Potri.006G253900	Potri.016G128400		Potri.002G020800	Potri.001G209600	Potri.010G216000	Potri.002G131700			Potri.011G112100	Potri.002G107800	Potri.005G078300		Potri.001G176200
Potri.006G273000	Potri.007G089000	Potri.006G273800	Potri.016G137100		Potri.002G021200	Potri.001G210000	Potri.011G005300	Potri.002G132000			Potri.011G144900	Potri.002G110300	Potri.005G086400		Potri.001G176500
Potri.006G279000	Potri.008G015100	Potri.007G006100	Potri.017G050400		Potri.002G022400	Potri.001G212800	Potri.011G027400	Potri.002G134700			Potri.011G149000	Potri.002G117100	Potri.005G109600		Potri.001G176600
Potri.007G014700	Potri.008G044700	Potri.007G021200	Potri.017G075500		Potri.002G025300	Potri.001G214600	Potri.011G100900	Potri.002G136400			Potri.011G154900	Potri.002G119000	Potri.005G114500		Potri.001G178200
Potri.007G026700	Potri.008G078800	Potri.007G038200	Potri.017G083300		Potri.002G026200	Potri.001G215200	Potri.011G101000	Potri.002G145300			Potri.012G004500	Potri.002G124000	Potri.005G116800		Potri.001G178400
Potri.007G034600	Potri.008G081000	Potri.007G038900	Potri.017G153200		Potri.002G034000	Potri.001G216000	Potri.012G038200	Potri.002G147100			Potri.012G034100	Potri.002G127800	Potri.005G128200		Potri.001G178700
Potri.007G045000	Potri.008G100000	Potri.007G041500	Potri.018G079300		Potri.002G035000	Potri.001G223400	Potri.012G040300	Potri.002G154000			Potri.012G042800	Potri.002G130300	Potri.005G129800		Potri.001G181000
Potri.007G048700	Potri.008G115900	Potri.007G053300	Potri.018G091000		Potri.002G038400	Potri.001G226300	Potri.012G050300	Potri.002G155300			Potri.012G056300	Potri.002G132500	Potri.005G133700		Potri.001G185300
Potri.007G053900	Potri.008G146100	Potri.007G097500	Potri.019G036300		Potri.002G039100	Potri.001G227800	Potri.012G091400	Potri.002G155500			Potri.012G060900	Potri.002G134300	Potri.005G141200		Potri.001G186200
Potri.007G055400	Potri.008G150300	Potri.007G110500	Potri.019G054300		Potri.002G041500	Potri.001G232600	Potri.012G108300	Potri.002G161900			Potri.012G068700	Potri.002G134500	Potri.005G187500		Potri.001G186500
Potri.007G057800	Potri.008G156700	Potri.007G120300	Potri.019G095300		Potri.002G041600	Potri.001G235000	Potri.012G113100	Potri.002G164400			Potri.012G082800	Potri.002G139000	Potri.005G204300		Potri.001G187500
Potri.007G071100	Potri.008G157900	Potri.007G120600	Potri.T081300		Potri.002G046800	Potri.001G235400	Potri.012G126300	Potri.002G165000			Potri.012G098800	Potri.002G139100	Potri.005G213800		Potri.001G188900
Potri.007G074400	Potri.008G161200	Potri.007G132800			Potri.002G057500	Potri.001G235500	Potri.013G015500	Potri.002G165700			Potri.012G101500	Potri.002G142600	Potri.005G228000		Potri.001G189300
Potri.007G077700	Potri.008G174400	Potri.007G144100			Potri.002G060600	Potri.001G237600	Potri.013G019500	Potri.002G167900			Potri.013G048200	Potri.002G149000	Potri.005G250700		Potri.001G191300
Potri.007G102800	Potri.008G178300	Potri.008G011100			Potri.002G069400	Potri.001G241100	Potri.013G054800	Potri.002G168700			Potri.013G099500	Potri.002G152700	Potri.006G026600		Potri.001G192200
Potri.007G107900	Potri.008G192100	Potri.008G040000			Potri.002G071100	Potri.001G241300	Potri.013G055400	Potri.002G172100			Potri.013G110000	Potri.002G156600	Potri.006G035300		Potri.001G192300
Potri.008G004400	Potri.009G034300	Potri.008G054900			Potri.002G072200	Potri.001G244800	Potri.013G091700	Potri.002G175600			Potri.013G111600	Potri.002G158200	Potri.006G037100		Potri.001G192400
Potri.008G041700	Potri.009G037400	Potri.008G113200			Potri.002G074800	Potri.001G245200	Potri.013G101600	Potri.002G182500			Potri.013G131500	Potri.002G161400	Potri.006G041800		Potri.001G204400
Potri.008G057500	Potri.009G039500	Potri.008G116000			Potri.002G082200	Potri.001G249200	Potri.013G107000	Potri.002G183900			Potri.014G043000	Potri.002G161700	Potri.006G052100		Potri.001G204600
Potri.008G062000	Potri.009G068000	Potri.008G117300			Potri.002G082400	Potri.001G249600	Potri.013G124000	Potri.002G191900			Potri.014G043400	Potri.002G162400	Potri.006G056100		Potri.001G207300
Potri.008G062400	Potri.009G070200	Potri.008G154800			Potri.002G091100	Potri.001G253300	Potri.013G139900	Potri.002G198800			Potri.014G066500	Potri.002G163100	Potri.006G062800		Potri.001G213100
Potri.008G071900	Potri.009G075900	Potri.008G159200			Potri.002G092100	Potri.001G254100	Potri.014G012300	Potri.002G199800			Potri.014G080200	Potri.002G174100	Potri.006G083200		Potri.001G213200
Potri.008G076400	Potri.009G089800	Potri.008G183700			Potri.002G092200	Potri.001G254700	Potri.014G050500	Potri.002G202600			Potri.014G085500	Potri.002G177500	Potri.006G087100		Potri.001G213600
Potri.008G089500	Potri.009G162400	Potri.008G208900			Potri.002G092900	Potri.001G256800	Potri.014G066300	Potri.002G203500			Potri.014G085800	Potri.002G178100	Potri.006G087500		Potri.001G224400
Potri.008G102400	Potri.010G012000	Potri.008G215600			Potri.002G098400	Potri.001G256900	Potri.014G080300	Potri.002G221000			Potri.014G090700	Potri.002G182800	Potri.006G096900		Potri.001G226600
Potri.008G108600	Potri.010G051800	Potri.008G223200			Potri.002G101500	Potri.001G257600	Potri.014G105500	Potri.002G231900			Potri.014G102700	Potri.002G201600	Potri.006G097000		Potri.001G226900
Potri.008G110100	Potri.010G056800	Potri.009G010700			Potri.002G105300	Potri.001G258300	Potri.014G167600	Potri.002G237400			Potri.014G115300	Potri.002G202300	Potri.006G108600		Potri.001G229500
Potri.008G122700	Potri.010G066500	Potri.009G012500			Potri.002G108400	Potri.001G260700	Potri.014G175100	Potri.002G240200			Potri.014G117100	Potri.002G207500	Potri.006G112400		Potri.001G229900
Potri.008G169000	Potri.010G075500	Potri.009G012600			Potri.002G110000	Potri.001G261100	Potri.014G186000	Potri.002G245500			Potri.014G117200	Potri.002G230300	Potri.006G117200		Potri.001G232700
Potri.008G169200	Potri.010G082600	Potri.009G038400			Potri.002G112000	Potri.001G263000	Potri.014G197300	Potri.002G248900			Potri.014G124800	Potri.002G244500	Potri.006G129200		Potri.001G232900
Potri.008G175500	Potri.010G093400	Potri.009G044000			Potri.002G115900	Potri.001G265400	Potri.014G197900	Potri.002G250800			Potri.014G154300	Potri.002G247600	Potri.006G131000		Potri.001G234700
Potri.008G192300	Potri.010G175300	Potri.009G045700			Potri.002G119700	Potri.001G266900	Potri.015G008400	Potri.002G260800			Potri.014G155000	Potri.002G251200	Potri.006G173700		Potri.001G239500
Potri.008G195800	Potri.010G216800	Potri.009G051600			Potri.002G127000	Potri.001G267800	Potri.015G089500	Potri.003G046700			Potri.014G178800	Potri.002G260100	Potri.006G181900		Potri.001G239700
Potri.009G007100	Potri.010G221200	Potri.009G056200			Potri.002G129100	Potri.001G268600	Potri.015G141200	Potri.003G054100			Potri.015G033600	Potri.002G263600	Potri.006G201300		Potri.001G239900
Potri.009G016200	Potri.010G247700	Potri.009G065600			Potri.002G130700	Potri.001G270300	Potri.016G010400	Potri.003G054400			Potri.015G045500	Potri.003G006900	Potri.007G002400		Potri.001G241200
Potri.009G024400	Potri.010G253800	Potri.009G141600			Potri.002G131500	Potri.001G270800	Potri.016G012000	Potri.003G066300			Potri.015G046800	Potri.003G007900	Potri.007G002500		Potri.001G245000
Potri.009G045300	Potri.011G025800	Potri.009G145700			Potri.002G135200	Potri.001G271800	Potri.016G016800	Potri.003G071900			Potri.015G099600	Potri.003G016900	Potri.007G007000		Potri.001G245400
Potri.009G058900	Potri.011G047300	Potri.010G040500			Potri.002G143400	Potri.001G273000	Potri.016G026500	Potri.003G072700			Potri.015G130400	Potri.003G017700	Potri.007G014400		Potri.001G247200
Potri.009G061700	Potri.011G049600	Potri.010G044300			Potri.002G148400	Potri.001G278400	Potri.016G075800	Potri.003G080600			Potri.015G130500	Potri.003G018200	Potri.007G028000		Potri.001G249800
Potri.009G066600	Potri.011G093500	Potri.010G064000			Potri.002G160800	Potri.001G281700	Potri.016G109200	Potri.003G081200			Potri.016G004800	Potri.003G018300	Potri.007G031700		Potri.001G250500
Potri.009G076400	Potri.011G102400	Potri.010G075800			Potri.002G176900	Potri.001G281800	Potri.016G140100	Potri.003G081500			Potri.016G057500	Potri.003G022900	Potri.007G047000		Potri.001G256400
Potri.009G081900	Potri.011G131300	Potri.010G088900			Potri.002G177700	Potri.001G281900	Potri.017G016500	Potri.003G085300			Potri.016G074100	Potri.003G025800	Potri.007G051800		Potri.001G256700
Potri.009G084400	Potri.011G140600	Potri.010G113500			Potri.002G179500	Potri.001G286200	Potri.017G035600	Potri.003G086900			Potri.016G083500	Potri.003G030500	Potri.007G078200		Potri.001G257700
Potri.009G102800	Potri.011G147400	Potri.010G117600			Potri.002G184100	Potri.001G286300	Potri.017G049300	Potri.003G091400			Potri.016G108400	Potri.003G042300	Potri.007G091200		Potri.001G261400
Potri.009G106100	Potri.011G153400	Potri.010G129400			Potri.002G185700	Potri.001G288600	Potri.017G075800	Potri.003G098500			Potri.017G020500	Potri.003G049600	Potri.007G112600		Potri.001G265300
Potri.009G112000	Potri.011G164700	Potri.010G130600			Potri.002G186400	Potri.001G288800	Potri.017G088500	Potri.003G099000			Potri.017G022000	Potri.003G052900	Potri.007G120100		Potri.001G265800
Potri.009G132500	Potri.011G164800	Potri.010G132800			Potri.002G190600	Potri.001G289000	Potri.017G096600	Potri.003G100300			Potri.017G022500	Potri.003G053600	Potri.007G121500		Potri.001G265900
Potri.009G133100	Potri.012G069500	Potri.010G161200			Potri.002G190900	Potri.001G289500	Potri.017G099600	Potri.003G100500			Potri.017G030400	Potri.003G062400	Potri.007G135300		Potri.001G266000
Potri.009G144100	Potri.012G088100	Potri.010G174300			Potri.002G196900	Potri.001G291800	Potri.017G102100	Potri.003G113100			Potri.017G030700	Potri.003G062500	Potri.008G006500		Potri.001G268000
Potri.009G153900	Potri.012G094000	Potri.010G177600			Potri.002G199400	Potri.001G291900	Potri.017G112100	Potri.003G115200			Potri.017G038200	Potri.003G070600	Potri.008G019700		Potri.001G270700
Potri.009G156000	Potri.012G097900	Potri.010G182200			Potri.002G200400	Potri.001G294100	Potri.017G127100	Potri.003G121200			Potri.017G045900	Potri.003G070900	Potri.008G020900		Potri.001G273100
Potri.010G005600	Potri.012G101400	Potri.010G187300			Potri.002G206400	Potri.001G296200	Potri.017G141900	Potri.003G122900			Potri.017G046400	Potri.003G071000	Potri.008G064000		Potri.001G275900
Potri.010G010700	Potri.012G132900	Potri.010G203100			Potri.002G208400	Potri.001G304600	Potri.018G056800	Potri.003G125300			Potri.017G046800	Potri.003G075000	Potri.008G066400		Potri.001G276000
Potri.010G051100	Potri.013G000100	Potri.010G210000			Potri.002G224100	Potri.001G304700	Potri.018G108800	Potri.003G129400			Potri.017G047000	Potri.003G076300	Potri.008G071500		Potri.001G276100
Potri.010G055900	Potri.013G010400	Potri.010G224900			Potri.002G224200	Potri.001G306900	Potri.018G119500	Potri.003G138600			Potri.017G047200	Potri.003G077200	Potri.008G073700		Potri.001G276400
Potri.010G076900	Potri.013G028600	Potri.011G002700			Potri.002G226800	Potri.001G307000	Potri.018G138700	Potri.003G144200			Potri.017G047400	Potri.003G092100	Potri.008G073800		Potri.001G279000
Potri.010G086100	Potri.013G036400	Potri.011G025400			Potri.002G232500	Potri.001G310700	Potri.019G002500	Potri.003G149900			Potri.017G049100	Potri.003G097300	Potri.008G082500		Potri.001G279300
Potri.010G092000	Potri.013G039100	Potri.011G045900			Potri.002G234200	Potri.001G311600	Potri.019G011000	Potri.003G150000			Potri.017G100200	Potri.003G100200	Potri.008G087100		Potri.001G281000
Potri.010G109200	Potri.013G048800	Potri.011G063400			Potri.002G250000	Potri.001G315400	Potri.019G020800	Potri.003G150800			Potri.017G154000	Potri.003G102300	Potri.008G094300		Potri.001G282100
Potri.010G111600	Potri.013G060800	Potri.011G068700			Potri.002G254800	Potri.001G315900	Potri.019G026000	Potri.003G152900			Potri.018G003800	Potri.003G105500	Potri.008G094700		Potri.001G283400
Potri.010G111700	Potri.013G066200	Potri.011G069900			Potri.002G255500	Potri.001G317300	Potri.019G033600	Potri.003G160400			Potri.018G031700	Potri.003G109200	Potri.008G097600		Potri.001G284400
Potri.010G138000	Potri.013G107700	Potri.011G101300			Potri.002G256900	Potri.001G318900	Potri.019G038900	Potri.003G174300			Potri.018G040600	Potri.003G110500	Potri.008G098200		Potri.001G284500
Potri.010G139800	Potri.013G124400	Potri.011G109900			Potri.002G260000	Potri.001G319500	Potri.019G049000	Potri.003G182200			Potri.018G074500	Potri.003G116300	Potri.008G099800		Potri.001G284600
Potri.010G144400	Potri.013G128800	Potri.011G110100			Potri.003G000800	Potri.001G321800	Potri.019G049200	Potri.003G184200			Potri.018G126000	Potri.003G120600	Potri.008G103700		Potri.001G284700
Potri.010G176600	Potri.013G155400	Potri.011G118600			Potri.003G009000	Potri.001G323700	Potri.019G085600	Potri.003G195200			Potri.018G145600	Potri.003G121000	Potri.008G116500		Potri.001G285800
Potri.010G181000	Potri.014G012800	Potri.011G127900			Potri.003G028000	Potri.001G324300	Potri.019G094100	Potri.003G197400			Potri.018G146200	Potri.003G124000	Potri.008G119200		Potri.001G288000
Potri.010G183400	Potri.014G026900	Potri.011G130500			Potri.003G038500	Potri.001G326400	Potri.019G111600	Potri.003G197500			Potri.019G050900	Potri.003G128000	Potri.008G125400		Potri.001G289700
Potri.010G198500	Potri.014G031600	Potri.011G155900			Potri.003G059900	Potri.001G328800	Potri.019G124300	Potri.003G218800			Potri.019G093800	Potri.003G128800	Potri.008G140900		Potri.001G293400
Potri.010G206100	Potri.014G050400	Potri.011G157100			Potri.003G067600	Potri.001G329100	Potri.T002100	Potri.004G003000			Potri.019G107600	Potri.003G129100	Potri.008G151000		Potri.001G293600
Potri.011G031200	Potri.014G058600	Potri.011G157200			Potri.003G068900	Potri.001G329500	Potri.T016600	Potri.004G007500			Potri.019G108700	Potri.003G131700	Potri.008G170800		Potri.001G295700
Potri.011G040900	Potri.014G084200	Potri.011G168100			Potri.003G072200	Potri.001G329900	Potri.T017500	Potri.004G014000			Potri.T083700	Potri.003G133500	Potri.008G192700		Potri.001G296600
Potri.011G072000	Potri.014G097200	Potri.012G018100			Potri.003G073200	Potri.001G331100	Potri.T043100	Potri.004G019800			Potri.T101100	Potri.003G134500	Potri.008G224900		Potri.001G298700
Potri.011G083700	Potri.014G104600	Potri.012G029500			Potri.003G073400	Potri.001G333100	Potri.T044300	Potri.004G027800			Potri.T104400	Potri.003G134600	Potri.009G009500		Potri.001G300700
Potri.011G118500	Potri.014G108900	Potri.012G047300			Potri.003G076900	Potri.001G333900	Potri.T069900	Potri.004G033300			Potri.T170800	Potri.003G140100	Potri.009G011100		Potri.001G301000
Potri.011G131500	Potri.014G114500	Potri.012G053100			Potri.003G077800	Potri.001G335800	Potri.T070500	Potri.004G033500				Potri.003G146400	Potri.009G019600		Potri.001G303000
Potri.011G140000	Potri.014G122300	Potri.012G053500			Potri.003G079900	Potri.001G339200	Potri.T071000	Potri.004G034100				Potri.003G148600	Potri.009G024700		Potri.001G303600
Potri.011G146300	Potri.014G126900	Potri.012G068800			Potri.003G088300	Potri.001G339900	Potri.T072700	Potri.004G036500				Potri.003G149700	Potri.009G029000		Potri.001G306300
Potri.012G007300	Potri.014G132200	Potri.012G077000			Potri.003G088400	Potri.001G343700	Potri.T099400	Potri.004G047600				Potri.003G151000	Potri.009G034500		Potri.001G308300
Potri.012G018300	Potri.014G140300	Potri.012G097200			Potri.003G089800	Potri.001G344800	Potri.T117700	Potri.004G049800				Potri.003G152500	Potri.009G042500		Potri.001G308800
Potri.012G021700	Potri.014G178100	Potri.012G126900			Potri.003G105200	Potri.001G345700	Potri.T127600	Potri.004G058500				Potri.003G157100	Potri.009G052000		Potri.001G311900
Potri.012G030000	Potri.015G025900	Potri.012G145400			Potri.003G105400	Potri.001G346100	Potri.T131500	Potri.004G059900				Potri.003G161000	Potri.009G053000		Potri.001G312600
Potri.012G032900	Potri.015G033100	Potri.013G011200			Potri.003G115100	Potri.001G347400	Potri.T144600	Potri.004G060700				Potri.003G161300	Potri.009G053900		Potri.001G313000
Potri.012G039300	Potri.015G039000	Potri.013G019600			Potri.003G121900	Potri.001G349600	Potri.T165000	Potri.004G061300				Potri.003G161700	Potri.009G064300		Potri.001G318500
Potri.012G044400	Potri.015G063300	Potri.013G022000			Potri.003G125100	Potri.001G352100	Potri.T165700	Potri.004G061800				Potri.003G162500	Potri.009G068800		Potri.001G318600
Potri.012G045600	Potri.015G084400	Potri.013G028100			Potri.003G131400	Potri.001G355500	Potri.T166300	Potri.004G083900				Potri.003G163800	Potri.009G075400		Potri.001G319400
Potri.012G050100	Potri.015G087900	Potri.013G030800			Potri.003G134800	Potri.001G360500	Potri.T169200	Potri.004G086900				Potri.003G165700	Potri.009G086700		Potri.001G320100
Potri.012G054400	Potri.015G088100	Potri.013G040500			Potri.003G135400	Potri.001G362200	Potri.T179300	Potri.004G089400				Potri.003G167800	Potri.009G092300		Potri.001G322900
Potri.012G058400	Potri.015G091300	Potri.013G092400			Potri.003G138200	Potri.001G364300	Potri.T181100	Potri.004G093000				Potri.003G169100	Potri.009G097100		Potri.001G324200
Potri.012G059600	Potri.015G113100	Potri.013G115200			Potri.003G139300	Potri.001G366200		Potri.004G095600				Potri.003G176200	Potri.009G119700		Potri.001G325200
Potri.012G069800	Potri.015G128500	Potri.013G146700			Potri.003G139600	Potri.001G366300		Potri.004G095700				Potri.003G179700	Potri.009G126000		Potri.001G327000
Potri.012G095400	Potri.016G036700	Potri.013G148300			Potri.003G143300	Potri.001G369100		Potri.004G115400				Potri.003G180600	Potri.009G132100		Potri.001G327100
Potri.012G114100	Potri.016G045500	Potri.013G156100			Potri.003G145500	Potri.001G370000		Potri.004G122900				Potri.003G181900	Potri.009G143700		Potri.001G327600
Potri.012G129200	Potri.016G047700	Potri.013G156200			Potri.003G149000	Potri.001G372900		Potri.004G131200				Potri.003G187100	Potri.009G147500		Potri.001G329600
Potri.012G137300	Potri.016G052200	Potri.014G075200			Potri.003G152000	Potri.001G373900		Potri.004G138200				Potri.003G193200	Potri.009G148100		Potri.001G330500
Potri.012G142600	Potri.016G052400	Potri.014G077500			Potri.003G152300	Potri.001G375200		Potri.004G141200				Potri.003G194700	Potri.009G162900		Potri.001G331700
Potri.012G144800	Potri.017G055700	Potri.014G090800			Potri.003G152400	Potri.001G376500		Potri.004G143500				Potri.003G201700	Potri.010G024700		Potri.001G335300
Potri.012G145200	Potri.017G062400	Potri.014G105100			Potri.003G155200	Potri.001G380400		Potri.004G148300				Potri.003G207600	Potri.010G048000		Potri.001G336200
Potri.013G018200	Potri.017G081100	Potri.014G109000			Potri.003G156400	Potri.001G388600		Potri.004G149800				Potri.004G020500	Potri.010G048400		Potri.001G339000
Potri.013G026700	Potri.017G081700	Potri.014G113600			Potri.003G160000	Potri.001G389300		Potri.004G161500				Potri.004G033200	Potri.010G058200		Potri.001G339100
Potri.013G032300	Potri.017G095000	Potri.014G118300			Potri.003G165000	Potri.001G389400		Potri.004G172400				Potri.004G033600	Potri.010G058700		Potri.001G340600
Potri.013G040800	Potri.017G102200	Potri.014G140600			Potri.003G165200	Potri.001G390800		Potri.004G175500				Potri.004G045300	Potri.010G062600		Potri.001G342800
Potri.013G047700	Potri.017G107000	Potri.014G192700			Potri.003G167100	Potri.001G393200		Potri.004G177400				Potri.004G047100	Potri.010G065200		Potri.001G348200
Potri.013G048900	Potri.017G110400	Potri.015G008000			Potri.003G170300	Potri.001G394400		Potri.004G178100				Potri.004G048400	Potri.010G067100		Potri.001G349100
Potri.013G050900	Potri.017G128900	Potri.015G044400			Potri.003G175900	Potri.001G395700		Potri.004G186700				Potri.004G049000	Potri.010G067900		Potri.001G350900
Potri.013G058400	Potri.017G150100	Potri.015G068100			Potri.003G193500	Potri.001G395900		Potri.004G197600				Potri.004G049300	Potri.010G068700		Potri.001G351200
Potri.013G058700	Potri.018G007000	Potri.015G069000			Potri.003G216100	Potri.001G399600		Potri.004G200400				Potri.004G054100	Potri.010G081000		Potri.001G353500
Potri.013G078300	Potri.018G009300	Potri.015G083900			Potri.003G216400	Potri.001G403300		Potri.004G202100				Potri.004G059500	Potri.010G088200		Potri.001G361800
Potri.013G081600	Potri.018G040400	Potri.015G102100			Potri.003G218400	Potri.001G404700		Potri.004G202600				Potri.004G059700	Potri.010G112800		Potri.001G362300
Potri.013G105100	Potri.018G041900	Potri.015G107600			Potri.004G013900	Potri.001G405100		Potri.004G216100				Potri.004G061900	Potri.010G121800		Potri.001G362600
Potri.013G115500	Potri.018G044900	Potri.015G119700			Potri.004G016800	Potri.001G405700		Potri.004G220300				Potri.004G068000	Potri.010G130000		Potri.001G364000
Potri.013G127100	Potri.018G065600	Potri.015G121300			Potri.004G020600	Potri.001G406200		Potri.004G223500				Potri.004G075900	Potri.010G130400		Potri.001G364900
Potri.013G127400	Potri.018G089900	Potri.015G135200			Potri.004G033100	Potri.001G407100		Potri.004G235400				Potri.004G094000	Potri.010G132500		Potri.001G365100
Potri.013G129900	Potri.018G090200	Potri.015G143100			Potri.004G038100	Potri.001G408400		Potri.004G236100				Potri.004G095200	Potri.010G137300		Potri.001G366700
Potri.013G139200	Potri.018G099000	Potri.016G058000			Potri.004G038800	Potri.001G409500		Potri.005G006100				Potri.004G111400	Potri.010G140200		Potri.001G368000
Potri.013G147500	Potri.018G099500	Potri.016G071600			Potri.004G039200	Potri.001G412000		Potri.005G011200				Potri.004G114400	Potri.010G141600		Potri.001G368100
Potri.013G154200	Potri.018G139400	Potri.016G072000			Potri.004G040600	Potri.001G412200		Potri.005G011400				Potri.004G117300	Potri.010G149700		Potri.001G368900
Potri.014G016700	Potri.019G007300	Potri.016G075300			Potri.004G042800	Potri.001G413900		Potri.005G015300				Potri.004G117700	Potri.010G151100		Potri.001G372500
Potri.014G021100	Potri.019G021900	Potri.016G079100			Potri.004G044300	Potri.001G415200		Potri.005G020200				Potri.004G129400	Potri.010G152900		Potri.001G379000
Potri.014G023000	Potri.019G036000	Potri.016G083600			Potri.004G053500	Potri.001G415300		Potri.005G021100				Potri.004G130200	Potri.010G153000		Potri.001G380500
Potri.014G072900	Potri.019G036100	Potri.016G129100			Potri.004G063000	Potri.001G415400		Potri.005G024800				Potri.004G143000	Potri.010G187600		Potri.001G382100
Potri.014G096900	Potri.019G040900	Potri.016G132800			Potri.004G067400	Potri.001G416300		Potri.005G026700				Potri.004G148400	Potri.010G193100		Potri.001G382400
Potri.014G101100	Potri.019G080100	Potri.016G139800			Potri.004G067600	Potri.001G420900		Potri.005G027400				Potri.004G148500	Potri.010G202500		Potri.001G383400
Potri.014G108700	Potri.019G082900	Potri.017G000800			Potri.004G070500	Potri.001G422000		Potri.005G036800				Potri.004G150800	Potri.010G235000		Potri.001G383600
Potri.014G112000	Potri.019G091900	Potri.017G039600			Potri.004G074000	Potri.001G422600		Potri.005G040400				Potri.004G152300	Potri.010G236200		Potri.001G384800
Potri.014G127000	Potri.019G093300	Potri.017G041700			Potri.004G074300	Potri.001G431500		Potri.005G045900				Potri.004G156000	Potri.011G020900		Potri.001G387700
Potri.014G132600	Potri.019G131000	Potri.017G044800			Potri.004G091300	Potri.001G431600		Potri.005G052400				Potri.004G160400	Potri.011G022000		Potri.001G389800
Potri.014G138100	Potri.T011300	Potri.017G062000			Potri.004G092800	Potri.001G436700		Potri.005G054900				Potri.004G163300	Potri.011G061500		Potri.001G391100
Potri.014G143300	Potri.T072500	Potri.017G063700			Potri.004G121800	Potri.001G436800		Potri.005G059900				Potri.004G172000	Potri.011G067400		Potri.001G393700
Potri.014G155900		Potri.017G080100			Potri.004G136700	Potri.001G437100		Potri.005G061500				Potri.004G177200	Potri.011G068300		Potri.001G395200
Potri.014G172000		Potri.017G089000			Potri.004G153100	Potri.001G438700		Potri.005G068700				Potri.004G181200	Potri.011G069600		Potri.001G395400
Potri.015G041400		Potri.017G098100			Potri.004G154000	Potri.001G446400		Potri.005G070900				Potri.004G183500	Potri.011G120300		Potri.001G396700
Potri.015G044600		Potri.017G098200			Potri.004G164300	Potri.001G447200		Potri.005G076500				Potri.004G184000	Potri.011G132600		Potri.001G396900
Potri.015G056100		Potri.017G099000			Potri.004G166900	Potri.001G450700		Potri.005G084700				Potri.004G189000	Potri.011G152400		Potri.001G401800
Potri.015G057300		Potri.017G115100			Potri.004G167900	Potri.001G450800		Potri.005G085300				Potri.004G189800	Potri.011G153300		Potri.001G402100
Potri.015G088700		Potri.017G115300			Potri.004G172300	Potri.001G451000		Potri.005G086300				Potri.004G202200	Potri.011G163500		Potri.001G402600
Potri.015G102000		Potri.017G126800			Potri.004G173400	Potri.001G454000		Potri.005G087400				Potri.004G212900	Potri.012G016200		Potri.001G402900
Potri.015G127100		Potri.018G004400			Potri.004G179100	Potri.001G454600		Potri.005G092800				Potri.004G215400	Potri.012G043000		Potri.001G403200
Potri.015G135400		Potri.018G049000			Potri.004G179500	Potri.001G456900		Potri.005G095400				Potri.004G215700	Potri.012G047800		Potri.001G407800
Potri.015G147700		Potri.018G055400			Potri.004G180500	Potri.001G461700		Potri.005G100700				Potri.004G220100	Potri.012G067500		Potri.001G409100
Potri.015G147900		Potri.018G062300			Potri.004G185300	Potri.001G461900		Potri.005G102900				Potri.004G223300	Potri.012G102100		Potri.001G409600
Potri.016G006600		Potri.018G094000			Potri.004G186900	Potri.001G463100		Potri.005G107700				Potri.004G232400	Potri.012G105500		Potri.001G411100
Potri.016G033000		Potri.018G102400			Potri.004G187100	Potri.001G463200		Potri.005G108300				Potri.005G002600	Potri.012G126500		Potri.001G412100
Potri.016G045700		Potri.018G118200			Potri.004G191600	Potri.001G463400		Potri.005G109200				Potri.005G015000	Potri.012G130600		Potri.001G414200
Potri.016G049400		Potri.019G066000			Potri.004G191800	Potri.001G467700		Potri.005G119200				Potri.005G015200	Potri.012G142300		Potri.001G414700
Potri.016G050300		Potri.019G121900			Potri.004G193400	Potri.001G471100		Potri.005G119800				Potri.005G016000	Potri.013G007900		Potri.001G415500
Potri.016G077800		Potri.019G123900			Potri.004G196100	Potri.001G471900		Potri.005G120500				Potri.005G016600	Potri.013G029000		Potri.001G416000
Potri.016G079400		Potri.019G124400			Potri.004G206500	Potri.002G001800		Potri.005G136700				Potri.005G018700	Potri.013G133300		Potri.001G422900
Potri.016G082300		Potri.019G124700			Potri.004G207600	Potri.002G002100		Potri.005G136800				Potri.005G026200	Potri.013G154100		Potri.001G423800
Potri.016G102200		Potri.019G130600			Potri.004G215600	Potri.002G002300		Potri.005G139200				Potri.005G033500	Potri.013G155300		Potri.001G428100
Potri.016G113900		Potri.T026800			Potri.005G005500	Potri.002G003200		Potri.005G139300				Potri.005G048500	Potri.014G004700		Potri.001G430100
Potri.016G118400		Potri.T028000			Potri.005G006800	Potri.002G004500		Potri.005G141800				Potri.005G048700	Potri.014G009300		Potri.001G430300
Potri.016G143500		Potri.T032400			Potri.005G038800	Potri.002G005000		Potri.005G143200				Potri.005G051900	Potri.014G016000		Potri.001G431300
Potri.017G014300		Potri.T034700			Potri.005G063600	Potri.002G005200		Potri.005G146900				Potri.005G058200	Potri.014G032300		Potri.001G432500
Potri.017G038300		Potri.T043000			Potri.005G066800	Potri.002G007400		Potri.005G150300				Potri.005G060000	Potri.014G036500		Potri.001G437200
Potri.017G075400		Potri.T094000			Potri.005G069500	Potri.002G007600		Potri.005G160800				Potri.005G060200	Potri.014G036600		Potri.001G437400
Potri.017G082000		Potri.T112500			Potri.005G071200	Potri.002G008300		Potri.005G163000				Potri.005G060300	Potri.014G041700		Potri.001G438800
Potri.017G092100		Potri.T115300			Potri.005G080900	Potri.002G011300		Potri.005G163300				Potri.005G065900	Potri.014G050000		Potri.001G439100
Potri.017G092400		Potri.T127900			Potri.005G088200	Potri.002G015100		Potri.005G163500				Potri.005G069200	Potri.014G051800		Potri.001G440200
Potri.017G093300		Potri.T162900			Potri.005G088300	Potri.002G016000		Potri.005G163600				Potri.005G071400	Potri.014G058200		Potri.001G440900
Potri.017G151800		Potri.T170900			Potri.005G088700	Potri.002G016100		Potri.005G163700				Potri.005G071500	Potri.014G070100		Potri.001G445200
Potri.018G002900		Potri.T178800			Potri.005G096600	Potri.002G018300		Potri.005G163900				Potri.005G072500	Potri.014G074200		Potri.001G446900
Potri.018G032900					Potri.005G097900	Potri.002G022600		Potri.005G164000				Potri.005G077200	Potri.014G080900		Potri.001G449500
Potri.018G034100					Potri.005G101600	Potri.002G022800		Potri.005G168700				Potri.005G081100	Potri.014G098700		Potri.001G451100
Potri.018G072500					Potri.005G112000	Potri.002G023200		Potri.005G176000				Potri.005G089900	Potri.014G104800		Potri.001G451300
Potri.018G092300					Potri.005G114400	Potri.002G023600		Potri.005G179100				Potri.005G096200	Potri.014G108300		Potri.001G454300
Potri.018G099100					Potri.005G128300	Potri.002G024300		Potri.005G181800				Potri.005G111200	Potri.014G158700		Potri.001G456400
Potri.018G114600					Potri.005G142100	Potri.002G024800		Potri.005G184100				Potri.005G111400	Potri.014G161700		Potri.001G457000
Potri.018G132400					Potri.005G146400	Potri.002G025600		Potri.005G186200				Potri.005G111700	Potri.014G162800		Potri.001G457300
Potri.018G140200					Potri.005G166100	Potri.002G026400		Potri.005G189300				Potri.005G112400	Potri.015G010500		Potri.001G459500
Potri.019G030800					Potri.005G166700	Potri.002G027200		Potri.005G192100				Potri.005G116600	Potri.015G012500		Potri.001G460400
Potri.019G033900					Potri.005G168600	Potri.002G030400		Potri.005G192600				Potri.005G117500	Potri.015G038800		Potri.001G462600
Potri.019G052500					Potri.005G169700	Potri.002G032200		Potri.005G195800				Potri.005G127800	Potri.015G060100		Potri.001G464800
Potri.019G058200					Potri.005G170700	Potri.002G036300		Potri.005G198200				Potri.005G129400	Potri.015G082700		Potri.001G466100
Potri.019G064700					Potri.005G181000	Potri.002G041800		Potri.005G201200				Potri.005G131000	Potri.015G099100		Potri.001G466500
Potri.019G069800					Potri.005G181100	Potri.002G047500		Potri.005G204600				Potri.005G136200	Potri.015G104700		Potri.001G468800
Potri.T030100					Potri.005G181200	Potri.002G048200		Potri.005G215600				Potri.005G138800	Potri.015G122100		Potri.001G469600
Potri.T058000					Potri.005G182700	Potri.002G051900		Potri.005G215700				Potri.005G143900	Potri.015G124500		Potri.001G470400
Potri.T096300					Potri.005G189800	Potri.002G054500		Potri.005G220700				Potri.005G144000	Potri.015G128300		Potri.001G470700
Potri.T104600					Potri.005G190800	Potri.002G054900		Potri.005G223100				Potri.005G145500	Potri.015G129100		Potri.001G471200
Potri.T104700					Potri.005G194200	Potri.002G055700		Potri.005G224100				Potri.005G160300	Potri.015G129400		Potri.002G003300
Potri.T106300					Potri.005G198500	Potri.002G056100		Potri.005G226600				Potri.005G160900	Potri.015G130800		Potri.002G004300
Potri.T113300					Potri.005G205800	Potri.002G056300		Potri.005G228500				Potri.005G162800	Potri.016G003700		Potri.002G006400
Potri.T119800					Potri.005G213500	Potri.002G056400		Potri.005G232500				Potri.005G169200	Potri.016G006100		Potri.002G007000
Potri.T130400					Potri.005G214300	Potri.002G056500		Potri.005G238200				Potri.005G177700	Potri.016G024600		Potri.002G009400
Potri.T136000					Potri.005G223300	Potri.002G057400		Potri.005G244500				Potri.005G185800	Potri.016G035400		Potri.002G010600
					Potri.005G232300	Potri.002G057800		Potri.005G256500				Potri.005G187600	Potri.016G052100		Potri.002G010700
					Potri.005G234200	Potri.002G059100		Potri.005G257900				Potri.005G191400	Potri.016G055400		Potri.002G012800
					Potri.005G238800	Potri.002G059600		Potri.005G258800				Potri.005G202400	Potri.016G081600		Potri.002G013200
					Potri.005G241800	Potri.002G062700		Potri.005G259100				Potri.005G204800	Potri.016G086400		Potri.002G014700
					Potri.005G249400	Potri.002G065000		Potri.005G259600				Potri.005G208500	Potri.016G088700		Potri.002G018500
					Potri.006G001800	Potri.002G065300		Potri.005G259900				Potri.005G211000	Potri.016G112000		Potri.002G020500
					Potri.006G006100	Potri.002G068100		Potri.006G006300				Potri.005G211800	Potri.016G119100		Potri.002G022000
					Potri.006G006800	Potri.002G070600		Potri.006G014500				Potri.005G213900	Potri.016G127700		Potri.002G022100
					Potri.006G007600	Potri.002G070900		Potri.006G016200				Potri.005G215100	Potri.016G137000		Potri.002G024000
					Potri.006G010300	Potri.002G071600		Potri.006G021600				Potri.005G221500	Potri.016G144100		Potri.002G024600
					Potri.006G017200	Potri.002G073000		Potri.006G026800				Potri.005G225800	Potri.017G009900		Potri.002G025000
					Potri.006G018500	Potri.002G073800		Potri.006G032300				Potri.005G229800	Potri.017G015700		Potri.002G026900
					Potri.006G037600	Potri.002G078600		Potri.006G043700				Potri.005G239100	Potri.017G016700		Potri.002G029100
					Potri.006G040900	Potri.002G081800		Potri.006G044600				Potri.005G245300	Potri.017G082900		Potri.002G029300
					Potri.006G045900	Potri.002G083500		Potri.006G046700				Potri.005G245600	Potri.017G087300		Potri.002G030000
					Potri.006G048800	Potri.002G085100		Potri.006G050800				Potri.005G249300	Potri.017G089800		Potri.002G030500
					Potri.006G050400	Potri.002G086200		Potri.006G053600				Potri.005G252300	Potri.017G110200		Potri.002G031000
					Potri.006G064600	Potri.002G089600		Potri.006G065900				Potri.005G256000	Potri.017G135800		Potri.002G031700
					Potri.006G065700	Potri.002G091600		Potri.006G067400				Potri.006G000900	Potri.018G052500		Potri.002G032400
					Potri.006G067000	Potri.002G092400		Potri.006G073500				Potri.006G001300	Potri.018G064900		Potri.002G033000
					Potri.006G069600	Potri.002G096200		Potri.006G081500				Potri.006G005500	Potri.018G096100		Potri.002G034300
					Potri.006G072300	Potri.002G099300		Potri.006G089000				Potri.006G011600	Potri.018G103900		Potri.002G036100
					Potri.006G074600	Potri.002G099600		Potri.006G093800				Potri.006G023700	Potri.018G105200		Potri.002G036900
					Potri.006G076700	Potri.002G101200		Potri.006G105300				Potri.006G026500	Potri.018G107800		Potri.002G037700
					Potri.006G081600	Potri.002G102400		Potri.006G105400				Potri.006G033300	Potri.018G116100		Potri.002G039600
					Potri.006G089500	Potri.002G103000		Potri.006G105500				Potri.006G033900	Potri.018G139900		Potri.002G039700
					Potri.006G101500	Potri.002G104600		Potri.006G105600				Potri.006G034300	Potri.019G002100		Potri.002G041200
					Potri.006G103600	Potri.002G107000		Potri.006G109400				Potri.006G036300	Potri.019G002900		Potri.002G043500
					Potri.006G113400	Potri.002G109700		Potri.006G112500				Potri.006G052800	Potri.019G053300		Potri.002G044300
					Potri.006G117900	Potri.002G111100		Potri.006G112600				Potri.006G054900	Potri.019G078400		Potri.002G044400
					Potri.006G119300	Potri.002G111200		Potri.006G115700				Potri.006G055400	Potri.019G081800		Potri.002G045000
					Potri.006G122000	Potri.002G112500		Potri.006G126400				Potri.006G056600	Potri.019G126400		Potri.002G045100
					Potri.006G128000	Potri.002G112800		Potri.006G127900				Potri.006G062700	Potri.T011100		Potri.002G046200
					Potri.006G128300	Potri.002G112900		Potri.006G136800				Potri.006G067500	Potri.T035900		Potri.002G046500
					Potri.006G128400	Potri.002G115400		Potri.006G138700				Potri.006G070000	Potri.T040900		Potri.002G052000
					Potri.006G139200	Potri.002G115600		Potri.006G138800				Potri.006G070400	Potri.T059900		Potri.002G052100
					Potri.006G139400	Potri.002G116500		Potri.006G141500				Potri.006G073400	Potri.T065900		Potri.002G053200
					Potri.006G164500	Potri.002G120700		Potri.006G145900				Potri.006G074900	Potri.T066200		Potri.002G054700
					Potri.006G164600	Potri.002G122300		Potri.006G151300				Potri.006G084700	Potri.T066300		Potri.002G056000
					Potri.006G166700	Potri.002G122800		Potri.006G169000				Potri.006G085900	Potri.T071300		Potri.002G056800
					Potri.006G173600	Potri.002G128500		Potri.006G169700				Potri.006G089800	Potri.T093500		Potri.002G063700
					Potri.006G177000	Potri.002G129200		Potri.006G170300				Potri.006G093500	Potri.T100500		Potri.002G064600
					Potri.006G180600	Potri.002G129300		Potri.006G171100				Potri.006G094100	Potri.T115600		Potri.002G067300
					Potri.006G181200	Potri.002G130900		Potri.006G175500				Potri.006G096700	Potri.T121400		Potri.002G069600
					Potri.006G182400	Potri.002G132200		Potri.006G178500				Potri.006G099600	Potri.T176000		Potri.002G069700
					Potri.006G182500	Potri.002G138200		Potri.006G180500				Potri.006G099900			Potri.002G070000
					Potri.006G186200	Potri.002G140100		Potri.006G189600				Potri.006G107100			Potri.002G070100
					Potri.006G191000	Potri.002G142100		Potri.006G192100				Potri.006G111100			Potri.002G070800
					Potri.006G197500	Potri.002G148000		Potri.006G193900				Potri.006G114200			Potri.002G073500
					Potri.006G199500	Potri.002G151200		Potri.006G198800				Potri.006G114600			Potri.002G073600
					Potri.006G203100	Potri.002G151600		Potri.006G202100				Potri.006G117500			Potri.002G076600
					Potri.006G206000	Potri.002G151700		Potri.006G202200				Potri.006G118800			Potri.002G077100
					Potri.006G206900	Potri.002G152800		Potri.006G202600				Potri.006G129900			Potri.002G077900
					Potri.006G208400	Potri.002G153300		Potri.006G204300				Potri.006G136700			Potri.002G078300
					Potri.006G213100	Potri.002G156300		Potri.006G208800				Potri.006G142100			Potri.002G078500
					Potri.006G213800	Potri.002G157000		Potri.006G209200				Potri.006G144200			Potri.002G080500
					Potri.006G214700	Potri.002G157100		Potri.006G214300				Potri.006G144700			Potri.002G081000
					Potri.006G217000	Potri.002G157900		Potri.006G214600				Potri.006G145300			Potri.002G081100
					Potri.006G217300	Potri.002G158400		Potri.006G219800				Potri.006G151600			Potri.002G083200
					Potri.006G222200	Potri.002G159800		Potri.006G226400				Potri.006G165700			Potri.002G085400
					Potri.006G227300	Potri.002G162300		Potri.006G226500				Potri.006G177700			Potri.002G086900
					Potri.006G236000	Potri.002G162500		Potri.006G228400				Potri.006G184500			Potri.002G087800
					Potri.006G251300	Potri.002G164000		Potri.006G228800				Potri.006G187200			Potri.002G088500
					Potri.006G252200	Potri.002G164600		Potri.006G255200				Potri.006G193000			Potri.002G088600
					Potri.006G264600	Potri.002G167300		Potri.006G259200				Potri.006G194900			Potri.002G089000
					Potri.006G266000	Potri.002G167700		Potri.006G260000				Potri.006G212100			Potri.002G089500
					Potri.006G278000	Potri.002G168900		Potri.006G261000				Potri.006G215700			Potri.002G090700
					Potri.007G001200	Potri.002G169000		Potri.006G261200				Potri.006G226100			Potri.002G093300
					Potri.007G008500	Potri.002G169100		Potri.006G263600				Potri.006G234200			Potri.002G094100
					Potri.007G016700	Potri.002G170000		Potri.006G267200				Potri.006G235100			Potri.002G094900
					Potri.007G020800	Potri.002G170300		Potri.006G270900				Potri.006G236200			Potri.002G095100
					Potri.007G021300	Potri.002G172000		Potri.006G273500				Potri.006G238600			Potri.002G096900
					Potri.007G023800	Potri.002G173000		Potri.007G004200				Potri.006G248300			Potri.002G097000
					Potri.007G031900	Potri.002G175700		Potri.007G010200				Potri.006G250100			Potri.002G097200
					Potri.007G032300	Potri.002G176700		Potri.007G019300				Potri.006G254100			Potri.002G097300
					Potri.007G036400	Potri.002G178300		Potri.007G019700				Potri.006G254700			Potri.002G097700
					Potri.007G037700	Potri.002G180400		Potri.007G023700				Potri.006G256200			Potri.002G097800
					Potri.007G038300	Potri.002G182100		Potri.007G033400				Potri.006G256600			Potri.002G098300
					Potri.007G041400	Potri.002G185100		Potri.007G034500				Potri.006G263500			Potri.002G099700
					Potri.007G042200	Potri.002G185900		Potri.007G039100				Potri.006G265800			Potri.002G100600
					Potri.007G042900	Potri.002G189300		Potri.007G039400				Potri.006G266700			Potri.002G102100
					Potri.007G044500	Potri.002G191100		Potri.007G044800				Potri.006G267000			Potri.002G102300
					Potri.007G052300	Potri.002G192200		Potri.007G046100				Potri.006G267300			Potri.002G104400
					Potri.007G059300	Potri.002G192400		Potri.007G048200				Potri.006G267900			Potri.002G105900
					Potri.007G059800	Potri.002G194500		Potri.007G049500				Potri.007G002100			Potri.002G107700
					Potri.007G075200	Potri.002G194600		Potri.007G055500				Potri.007G003000			Potri.002G108100
					Potri.007G075700	Potri.002G195200		Potri.007G076600				Potri.007G006500			Potri.002G108600
					Potri.007G075800	Potri.002G196100		Potri.007G076800				Potri.007G006800			Potri.002G111800
					Potri.007G085000	Potri.002G196600		Potri.007G083400				Potri.007G017800			Potri.002G114300
					Potri.007G090600	Potri.002G198000		Potri.007G088300				Potri.007G027900			Potri.002G114800
					Potri.007G090900	Potri.002G200000		Potri.007G095200				Potri.007G031400			Potri.002G115000
					Potri.007G096500	Potri.002G203900		Potri.007G097000				Potri.007G032700			Potri.002G116000
					Potri.007G098800	Potri.002G205000		Potri.007G097900				Potri.007G034700			Potri.002G116300
					Potri.007G099800	Potri.002G205100		Potri.007G100600				Potri.007G038500			Potri.002G116800
					Potri.007G100100	Potri.002G206000		Potri.007G104300				Potri.007G039500			Potri.002G117900
					Potri.007G108700	Potri.002G210000		Potri.007G105700				Potri.007G047700			Potri.002G120500
					Potri.007G112100	Potri.002G221100		Potri.007G105800				Potri.007G050500			Potri.002G121100
					Potri.007G113000	Potri.002G221400		Potri.007G133400				Potri.007G066100			Potri.002G122700
					Potri.007G119600	Potri.002G224000		Potri.007G134000				Potri.007G071900			Potri.002G124600
					Potri.007G123000	Potri.002G227300		Potri.007G134800				Potri.007G086000			Potri.002G125700
					Potri.007G123100	Potri.002G227500		Potri.007G138100				Potri.007G093200			Potri.002G125900
					Potri.007G137000	Potri.002G228600		Potri.007G142100				Potri.007G097400			Potri.002G126300
					Potri.007G143100	Potri.002G235000		Potri.008G009300				Potri.007G101700			Potri.002G126800
					Potri.007G146100	Potri.002G236700		Potri.008G013400				Potri.007G102400			Potri.002G127400
					Potri.007G147000	Potri.002G242600		Potri.008G022600				Potri.007G105600			Potri.002G128100
					Potri.008G002400	Potri.002G243500		Potri.008G022700				Potri.007G106500			Potri.002G128400
					Potri.008G007800	Potri.002G244400		Potri.008G032500				Potri.007G108300			Potri.002G128800
					Potri.008G015500	Potri.002G245000		Potri.008G038900				Potri.007G108400			Potri.002G129500
					Potri.008G017100	Potri.002G249900		Potri.008G048300				Potri.007G108500			Potri.002G129700
					Potri.008G017500	Potri.002G250900		Potri.008G049100				Potri.007G108600			Potri.002G131300
					Potri.008G023900	Potri.002G253700		Potri.008G049200				Potri.007G112500			Potri.002G131900
					Potri.008G024800	Potri.002G253800		Potri.008G050300				Potri.007G113200			Potri.002G132300
					Potri.008G025600	Potri.002G256400		Potri.008G055900				Potri.007G114100			Potri.002G132900
					Potri.008G026600	Potri.002G263800		Potri.008G056100				Potri.007G114500			Potri.002G133100
					Potri.008G032900	Potri.003G000900		Potri.008G059900				Potri.007G116900			Potri.002G134400
					Potri.008G033200	Potri.003G002800		Potri.008G066000				Potri.007G140500			Potri.002G134600
					Potri.008G040800	Potri.003G002900		Potri.008G069400				Potri.007G140900			Potri.002G134800
					Potri.008G041300	Potri.003G003200		Potri.008G069500				Potri.007G144400			Potri.002G135100
					Potri.008G043900	Potri.003G003300		Potri.008G069600				Potri.007G145500			Potri.002G136100
					Potri.008G050700	Potri.003G003400		Potri.008G071600				Potri.008G012700			Potri.002G136600
					Potri.008G050800	Potri.003G003600		Potri.008G072100				Potri.008G019900			Potri.002G136700
					Potri.008G053100	Potri.003G004600		Potri.008G078900				Potri.008G022800			Potri.002G136900
					Potri.008G055600	Potri.003G007600		Potri.008G085000				Potri.008G022900			Potri.002G137800
					Potri.008G057100	Potri.003G008300		Potri.008G085100				Potri.008G035900			Potri.002G140300
					Potri.008G059700	Potri.003G009800		Potri.008G088700				Potri.008G039700			Potri.002G141000
					Potri.008G060600	Potri.003G010200		Potri.008G090400				Potri.008G041400			Potri.002G141200
					Potri.008G061700	Potri.003G011900		Potri.008G107900				Potri.008G044300			Potri.002G143300
					Potri.008G061800	Potri.003G015200		Potri.008G114000				Potri.008G051200			Potri.002G145000
					Potri.008G062500	Potri.003G020400		Potri.008G117100				Potri.008G059000			Potri.002G145500
					Potri.008G065600	Potri.003G020700		Potri.008G119600				Potri.008G060100			Potri.002G147000
					Potri.008G083600	Potri.003G025500		Potri.008G123600				Potri.008G061600			Potri.002G147700
					Potri.008G085500	Potri.003G026800		Potri.008G126800				Potri.008G072700			Potri.002G150800
					Potri.008G086500	Potri.003G028100		Potri.008G127800				Potri.008G073400			Potri.002G153200
					Potri.008G088300	Potri.003G039800		Potri.008G133200				Potri.008G080000			Potri.002G153500
					Potri.008G092700	Potri.003G050700		Potri.008G134000				Potri.008G101600			Potri.002G154100
					Potri.008G094200	Potri.003G050900		Potri.008G137700				Potri.008G106400			Potri.002G156500
					Potri.008G095900	Potri.003G052500		Potri.008G151700				Potri.008G109000			Potri.002G156800
					Potri.008G098800	Potri.003G052800		Potri.008G159100				Potri.008G109400			Potri.002G157200
					Potri.008G098900	Potri.003G053000		Potri.008G159300				Potri.008G111500			Potri.002G163400
					Potri.008G101500	Potri.003G053100		Potri.008G162100				Potri.008G114600			Potri.002G165200
					Potri.008G102600	Potri.003G057400		Potri.008G166700				Potri.008G115100			Potri.002G165300
					Potri.008G103900	Potri.003G060300		Potri.008G167200				Potri.008G120000			Potri.002G166200
					Potri.008G110500	Potri.003G061100		Potri.008G178900				Potri.008G120400			Potri.002G166300
					Potri.008G118800	Potri.003G061900		Potri.008G186500				Potri.008G124900			Potri.002G166400
					Potri.008G121700	Potri.003G063800		Potri.008G192000				Potri.008G125000			Potri.002G166600
					Potri.008G127600	Potri.003G066400		Potri.008G192600				Potri.008G129500			Potri.002G168200
					Potri.008G127900	Potri.003G066600		Potri.008G193900				Potri.008G154700			Potri.002G168400
					Potri.008G132700	Potri.003G066800		Potri.008G194000				Potri.008G159000			Potri.002G169200
					Potri.008G136900	Potri.003G067200		Potri.008G197400				Potri.008G159400			Potri.002G170700
					Potri.008G138600	Potri.003G067700		Potri.008G198800				Potri.008G163400			Potri.002G171300
					Potri.008G152100	Potri.003G068000		Potri.008G203200				Potri.008G179100			Potri.002G173900
					Potri.008G152200	Potri.003G068300		Potri.008G219200				Potri.008G180800			Potri.002G174400
					Potri.008G156000	Potri.003G069300		Potri.008G220700				Potri.008G183400			Potri.002G176300
					Potri.008G158300	Potri.003G069500		Potri.009G006000				Potri.008G187700			Potri.002G176400
					Potri.008G159800	Potri.003G069600		Potri.009G014100				Potri.008G189200			Potri.002G177100
					Potri.008G166000	Potri.003G071400		Potri.009G019200				Potri.008G192900			Potri.002G179000
					Potri.008G168700	Potri.003G072800		Potri.009G026900				Potri.008G198600			Potri.002G180100
					Potri.008G172000	Potri.003G073700		Potri.009G027700				Potri.008G200500			Potri.002G181600
					Potri.008G174100	Potri.003G074300		Potri.009G033300				Potri.008G203400			Potri.002G182000
					Potri.008G177600	Potri.003G083700		Potri.009G034800				Potri.008G205000			Potri.002G185300
					Potri.008G179500	Potri.003G089200		Potri.009G047600				Potri.008G205200			Potri.002G186600
					Potri.008G180700	Potri.003G089300		Potri.009G063900				Potri.008G212500			Potri.002G187700
					Potri.008G190500	Potri.003G089900		Potri.009G066100				Potri.008G220800			Potri.002G188100
					Potri.008G193400	Potri.003G090100		Potri.009G073000				Potri.009G003400			Potri.002G189000
					Potri.008G196500	Potri.003G090300		Potri.009G080600				Potri.009G004800			Potri.002G190800
					Potri.008G201600	Potri.003G092700		Potri.009G085800				Potri.009G017400			Potri.002G191000
					Potri.008G202200	Potri.003G093100		Potri.009G085900				Potri.009G017800			Potri.002G193400
					Potri.008G203100	Potri.003G095400		Potri.009G089400				Potri.009G020400			Potri.002G193800
					Potri.008G203500	Potri.003G098600		Potri.009G091600				Potri.009G020700			Potri.002G196700
					Potri.008G208200	Potri.003G099400		Potri.009G100200				Potri.009G025100			Potri.002G197200
					Potri.008G212400	Potri.003G101200		Potri.009G101900				Potri.009G030000			Potri.002G200200
					Potri.009G005600	Potri.003G102100		Potri.009G102000				Potri.009G031300			Potri.002G202000
					Potri.009G005700	Potri.003G102200		Potri.009G109400				Potri.009G038500			Potri.002G202700
					Potri.009G008400	Potri.003G103900		Potri.009G110700				Potri.009G038800			Potri.002G205400
					Potri.009G010800	Potri.003G111100		Potri.009G110800				Potri.009G042400			Potri.002G212800
					Potri.009G016600	Potri.003G111900		Potri.009G112400				Potri.009G043900			Potri.002G212900
					Potri.009G023600	Potri.003G112400		Potri.009G131000				Potri.009G044400			Potri.002G213200
					Potri.009G024300	Potri.003G112600		Potri.009G133500				Potri.009G044600			Potri.002G215100
					Potri.009G025300	Potri.003G112900		Potri.009G135400				Potri.009G048100			Potri.002G216900
					Potri.009G027200	Potri.003G118300		Potri.009G149200				Potri.009G058500			Potri.002G217600
					Potri.009G028600	Potri.003G119200		Potri.009G154300				Potri.009G059100			Potri.002G225000
					Potri.009G031800	Potri.003G120500		Potri.009G158900				Potri.009G066500			Potri.002G225500
					Potri.009G051900	Potri.003G121600		Potri.009G160700				Potri.009G067600			Potri.002G226700
					Potri.009G054900	Potri.003G122000		Potri.009G161500				Potri.009G068100			Potri.002G231500
					Potri.009G058200	Potri.003G125600		Potri.009G167400				Potri.009G082800			Potri.002G234000
					Potri.009G060800	Potri.003G126100		Potri.010G001100				Potri.009G089600			Potri.002G234100
					Potri.009G061100	Potri.003G131900		Potri.010G010500				Potri.009G090600			Potri.002G234300
					Potri.009G070800	Potri.003G133200		Potri.010G013100				Potri.009G099800			Potri.002G235200
					Potri.009G073200	Potri.003G134300		Potri.010G020600				Potri.009G105400			Potri.002G236200
					Potri.009G074700	Potri.003G134700		Potri.010G026500				Potri.009G106400			Potri.002G236400
					Potri.009G076500	Potri.003G136200		Potri.010G027500				Potri.009G108200			Potri.002G236500
					Potri.009G077200	Potri.003G140900		Potri.010G035200				Potri.009G108600			Potri.002G237500
					Potri.009G077500	Potri.003G141100		Potri.010G039000				Potri.009G109200			Potri.002G241700
					Potri.009G078200	Potri.003G141700		Potri.010G039300				Potri.009G109300			Potri.002G242800
					Potri.009G081400	Potri.003G142300		Potri.010G039400				Potri.009G111100			Potri.002G243700
					Potri.009G085600	Potri.003G144700		Potri.010G041300				Potri.009G113600			Potri.002G243900
					Potri.009G092900	Potri.003G145000		Potri.010G042900				Potri.009G117500			Potri.002G246100
					Potri.009G094800	Potri.003G146900		Potri.010G043700				Potri.009G133600			Potri.002G246900
					Potri.009G097200	Potri.003G152200		Potri.010G045500				Potri.009G140800			Potri.002G247300
					Potri.009G104600	Potri.003G153800		Potri.010G066300				Potri.009G143800			Potri.002G247400
					Potri.009G107100	Potri.003G154400		Potri.010G066900				Potri.009G148900			Potri.002G247800
					Potri.009G112500	Potri.003G167700		Potri.010G072700				Potri.009G154400			Potri.002G250400
					Potri.009G116600	Potri.003G171500		Potri.010G077000				Potri.009G157200			Potri.002G255800
					Potri.009G121300	Potri.003G173400		Potri.010G080900				Potri.009G163600			Potri.002G258700
					Potri.009G127800	Potri.003G173500		Potri.010G083000				Potri.009G169900			Potri.002G261000
					Potri.009G136200	Potri.003G175000		Potri.010G085600				Potri.010G006600			Potri.002G261400
					Potri.009G139700	Potri.003G175200		Potri.010G089300				Potri.010G027600			Potri.002G261800
					Potri.009G140600	Potri.003G175800		Potri.010G095200				Potri.010G029300			Potri.002G263100
					Potri.009G140900	Potri.003G181200		Potri.010G096800				Potri.010G046700			Potri.002G263300
					Potri.009G144000	Potri.003G183500		Potri.010G107300				Potri.010G049700			Potri.003G003100
					Potri.009G145400	Potri.003G184800		Potri.010G113900				Potri.010G050900			Potri.003G003900
					Potri.010G004200	Potri.003G185300		Potri.010G116000				Potri.010G059900			Potri.003G007700
					Potri.010G005500	Potri.003G187000		Potri.010G120300				Potri.010G063800			Potri.003G008600
					Potri.010G006100	Potri.003G188800		Potri.010G127000				Potri.010G066600			Potri.003G008700
					Potri.010G006200	Potri.003G188900		Potri.010G129200				Potri.010G070000			Potri.003G012100
					Potri.010G008600	Potri.003G189200		Potri.010G131500				Potri.010G071200			Potri.003G013300
					Potri.010G009100	Potri.003G190400		Potri.010G147700				Potri.010G071500			Potri.003G014000
					Potri.010G009200	Potri.003G191400		Potri.010G153500				Potri.010G074300			Potri.003G014200
					Potri.010G028500	Potri.003G192800		Potri.010G160100				Potri.010G082300			Potri.003G016300
					Potri.010G038200	Potri.003G192900		Potri.010G171000				Potri.010G085200			Potri.003G017400
					Potri.010G042100	Potri.003G193400		Potri.010G174200				Potri.010G087500			Potri.003G018000
					Potri.010G043400	Potri.003G200200		Potri.010G185900				Potri.010G089800			Potri.003G018800
					Potri.010G046800	Potri.003G200700		Potri.010G187900				Potri.010G092200			Potri.003G020200
					Potri.010G050300	Potri.003G201900		Potri.010G189600				Potri.010G095700			Potri.003G025600
					Potri.010G053800	Potri.003G202700		Potri.010G191300				Potri.010G104000			Potri.003G026100
					Potri.010G053900	Potri.003G210200		Potri.010G203900				Potri.010G108100			Potri.003G027400
					Potri.010G055300	Potri.003G210800		Potri.010G209200				Potri.010G113400			Potri.003G030400
					Potri.010G055400	Potri.003G211100		Potri.010G213200				Potri.010G115300			Potri.003G030700
					Potri.010G056400	Potri.003G215800		Potri.010G233700				Potri.010G116400			Potri.003G032800
					Potri.010G059200	Potri.003G218900		Potri.010G241500				Potri.010G117700			Potri.003G033300
					Potri.010G064500	Potri.003G219200		Potri.011G016300				Potri.010G119900			Potri.003G034600
					Potri.010G068900	Potri.003G219400		Potri.011G023500				Potri.010G125100			Potri.003G036000
					Potri.010G081800	Potri.003G222200		Potri.011G028400				Potri.010G129800			Potri.003G036900
					Potri.010G087200	Potri.004G003200		Potri.011G039500				Potri.010G135100			Potri.003G044400
					Potri.010G088300	Potri.004G005300		Potri.011G039600				Potri.010G138700			Potri.003G044500
					Potri.010G089200	Potri.004G005400		Potri.011G043300				Potri.010G145400			Potri.003G046800
					Potri.010G089900	Potri.004G005600		Potri.011G047800				Potri.010G148300			Potri.003G048100
					Potri.010G102200	Potri.004G005900		Potri.011G049800				Potri.010G157200			Potri.003G049300
					Potri.010G107100	Potri.004G007700		Potri.011G053300				Potri.010G159600			Potri.003G049700
					Potri.010G110100	Potri.004G007800		Potri.011G057000				Potri.010G159900			Potri.003G051000
					Potri.010G111000	Potri.004G008100		Potri.011G062000				Potri.010G160800			Potri.003G051600
					Potri.010G113600	Potri.004G012900		Potri.011G079900				Potri.010G174400			Potri.003G051900
					Potri.010G113700	Potri.004G013700		Potri.011G102700				Potri.010G186000			Potri.003G053300
					Potri.010G115500	Potri.004G014800		Potri.011G106400				Potri.010G194800			Potri.003G053900
					Potri.010G118300	Potri.004G023200		Potri.011G107300				Potri.010G195300			Potri.003G055600
					Potri.010G120600	Potri.004G027200		Potri.011G110000				Potri.010G198200			Potri.003G060000
					Potri.010G121600	Potri.004G030700		Potri.011G114600				Potri.010G198800			Potri.003G061700
					Potri.010G122200	Potri.004G030900		Potri.011G115500				Potri.010G202200			Potri.003G061800
					Potri.010G124700	Potri.004G031500		Potri.011G115600				Potri.010G202600			Potri.003G062000
					Potri.010G126000	Potri.004G034300		Potri.011G123600				Potri.010G203000			Potri.003G065400
					Potri.010G126700	Potri.004G034600		Potri.011G129100				Potri.010G205500			Potri.003G065800
					Potri.010G132300	Potri.004G035200		Potri.011G131100				Potri.010G209900			Potri.003G070000
					Potri.010G137700	Potri.004G035800		Potri.011G131800				Potri.010G210400			Potri.003G071100
					Potri.010G138100	Potri.004G036800		Potri.011G138500				Potri.010G212200			Potri.003G071300
					Potri.010G143100	Potri.004G039700		Potri.011G147100				Potri.010G222600			Potri.003G071800
					Potri.010G158500	Potri.004G043500		Potri.011G148300				Potri.010G224000			Potri.003G075800
					Potri.010G158700	Potri.004G046100		Potri.011G151500				Potri.010G228900			Potri.003G076000
					Potri.010G162100	Potri.004G048200		Potri.011G151600				Potri.010G231000			Potri.003G076800
					Potri.010G167200	Potri.004G048900		Potri.011G162400				Potri.010G231800			Potri.003G081100
					Potri.010G167600	Potri.004G053200		Potri.012G006800				Potri.010G235300			Potri.003G082700
					Potri.010G170900	Potri.004G053400		Potri.012G007100				Potri.010G237600			Potri.003G083200
					Potri.010G171700	Potri.004G053800		Potri.012G007500				Potri.010G242100			Potri.003G083400
					Potri.010G172600	Potri.004G055500		Potri.012G013400				Potri.010G242600			Potri.003G084000
					Potri.010G172700	Potri.004G056600		Potri.012G021600				Potri.010G254600			Potri.003G085700
					Potri.010G183500	Potri.004G058300		Potri.012G027800				Potri.011G001600			Potri.003G088700
					Potri.010G185200	Potri.004G060500		Potri.012G032000				Potri.011G004200			Potri.003G088800
					Potri.010G186300	Potri.004G063400		Potri.012G032300				Potri.011G007600			Potri.003G089700
					Potri.010G187800	Potri.004G068500		Potri.012G038400				Potri.011G021700			Potri.003G091700
					Potri.010G189200	Potri.004G069600		Potri.012G048200				Potri.011G023900			Potri.003G092600
					Potri.010G191900	Potri.004G076000		Potri.012G055600				Potri.011G026300			Potri.003G093700
					Potri.010G192400	Potri.004G076200		Potri.012G070300				Potri.011G028800			Potri.003G094000
					Potri.010G196400	Potri.004G078100		Potri.012G071500				Potri.011G029000			Potri.003G094200
					Potri.010G199700	Potri.004G079700		Potri.012G085000				Potri.011G029700			Potri.003G094700
					Potri.010G200800	Potri.004G081000		Potri.012G088300				Potri.011G030000			Potri.003G095000
					Potri.010G203600	Potri.004G082000		Potri.012G126100				Potri.011G041600			Potri.003G095100
					Potri.010G211900	Potri.004G085000		Potri.012G128900				Potri.011G044900			Potri.003G095700
					Potri.010G212000	Potri.004G086600		Potri.012G129900				Potri.011G050900			Potri.003G097100
					Potri.010G213500	Potri.004G088700		Potri.012G131300				Potri.011G052900			Potri.003G100100
					Potri.010G217700	Potri.004G089700		Potri.012G131900				Potri.011G055500			Potri.003G101500
					Potri.010G224800	Potri.004G093200		Potri.012G134000				Potri.011G058000			Potri.003G101800
					Potri.010G234100	Potri.004G093500		Potri.012G134100				Potri.011G058300			Potri.003G101900
					Potri.010G237300	Potri.004G093700		Potri.012G136200				Potri.011G058400			Potri.003G102600
					Potri.010G251800	Potri.004G095400		Potri.012G139600				Potri.011G059400			Potri.003G103100
					Potri.011G002100	Potri.004G099000		Potri.012G145800				Potri.011G059500			Potri.003G104000
					Potri.011G015500	Potri.004G099400		Potri.013G005700				Potri.011G061900			Potri.003G104500
					Potri.011G030900	Potri.004G100000		Potri.013G007700				Potri.011G064400			Potri.003G104800
					Potri.011G040100	Potri.004G102800		Potri.013G010700				Potri.011G064700			Potri.003G105600
					Potri.011G041100	Potri.004G105600		Potri.013G018600				Potri.011G066900			Potri.003G106700
					Potri.011G041300	Potri.004G113500		Potri.013G019400				Potri.011G076600			Potri.003G107400
					Potri.011G042600	Potri.004G116800		Potri.013G023500				Potri.011G079000			Potri.003G107500
					Potri.011G044800	Potri.004G117900		Potri.013G025300				Potri.011G120400			Potri.003G109300
					Potri.011G046900	Potri.004G119700		Potri.013G046500				Potri.011G122100			Potri.003G110600
					Potri.011G047500	Potri.004G120000		Potri.013G055600				Potri.011G126000			Potri.003G110700
					Potri.011G049900	Potri.004G120900		Potri.013G055800				Potri.011G128600			Potri.003G111400
					Potri.011G051900	Potri.004G122600		Potri.013G058200				Potri.011G128800			Potri.003G111600
					Potri.011G053600	Potri.004G123300		Potri.013G059000				Potri.011G135700			Potri.003G112200
					Potri.011G057500	Potri.004G123400		Potri.013G064800				Potri.011G141000			Potri.003G113300
					Potri.011G058100	Potri.004G127700		Potri.013G066800				Potri.011G143400			Potri.003G113700
					Potri.011G065300	Potri.004G129000		Potri.013G070900				Potri.011G144300			Potri.003G113900
					Potri.011G067500	Potri.004G129700		Potri.013G083500				Potri.011G149400			Potri.003G118200
					Potri.011G069500	Potri.004G135300		Potri.013G090300				Potri.011G153800			Potri.003G119400
					Potri.011G072100	Potri.004G135700		Potri.013G107100				Potri.011G154200			Potri.003G122700
					Potri.011G078100	Potri.004G138700		Potri.013G114200				Potri.011G155500			Potri.003G123500
					Potri.011G083100	Potri.004G138900		Potri.013G126800				Potri.011G158600			Potri.003G126900
					Potri.011G083900	Potri.004G139700		Potri.013G130000				Potri.011G165700			Potri.003G127500
					Potri.011G084900	Potri.004G140500		Potri.013G131000				Potri.011G166200			Potri.003G127800
					Potri.011G087200	Potri.004G141900		Potri.013G150500				Potri.011G166300			Potri.003G130500
					Potri.011G107500	Potri.004G143300		Potri.013G151000				Potri.011G167100			Potri.003G130900
					Potri.011G108100	Potri.004G144400		Potri.013G152300				Potri.011G167200			Potri.003G132100
					Potri.011G108900	Potri.004G147300		Potri.013G153100				Potri.012G002700			Potri.003G132200
					Potri.011G112400	Potri.004G147900		Potri.013G153400				Potri.012G006000			Potri.003G132500
					Potri.011G114500	Potri.004G151700		Potri.013G154400				Potri.012G014500			Potri.003G133100
					Potri.011G118100	Potri.004G159800		Potri.013G160000				Potri.012G031200			Potri.003G134400
					Potri.011G118800	Potri.004G160100		Potri.014G010000				Potri.012G033900			Potri.003G134900
					Potri.011G120200	Potri.004G175100		Potri.014G017300				Potri.012G038800			Potri.003G138100
					Potri.011G126400	Potri.004G175800		Potri.014G022500				Potri.012G039000			Potri.003G138700
					Potri.011G129500	Potri.004G182000		Potri.014G034000				Potri.012G041800			Potri.003G140200
					Potri.011G139400	Potri.004G183100		Potri.014G034300				Potri.012G047400			Potri.003G140800
					Potri.011G148400	Potri.004G187200		Potri.014G034900				Potri.012G049700			Potri.003G141800
					Potri.011G151300	Potri.004G187300		Potri.014G035700				Potri.012G052400			Potri.003G142100
					Potri.011G155600	Potri.004G187500		Potri.014G040300				Potri.012G058700			Potri.003G142800
					Potri.011G167500	Potri.004G188200		Potri.014G046700				Potri.012G063000			Potri.003G143900
					Potri.012G004000	Potri.004G197900		Potri.014G071000				Potri.012G076700			Potri.003G144100
					Potri.012G007200	Potri.004G198000		Potri.014G075900				Potri.012G078300			Potri.003G144900
					Potri.012G007600	Potri.004G198100		Potri.014G076100				Potri.012G082400			Potri.003G147900
					Potri.012G010800	Potri.004G198900		Potri.014G078700				Potri.012G083000			Potri.003G148000
					Potri.012G014800	Potri.004G199400		Potri.014G080000				Potri.012G084800			Potri.003G148400
					Potri.012G016100	Potri.004G199600		Potri.014G087700				Potri.012G090900			Potri.003G152100
					Potri.012G019400	Potri.004G199900		Potri.014G090300				Potri.012G094800			Potri.003G153600
					Potri.012G022300	Potri.004G202000		Potri.014G093200				Potri.012G097600			Potri.003G153900
					Potri.012G022600	Potri.004G204000		Potri.014G096200				Potri.012G102400			Potri.003G154500
					Potri.012G046500	Potri.004G209200		Potri.014G100400				Potri.012G105300			Potri.003G155900
					Potri.012G055100	Potri.004G209400		Potri.014G104200				Potri.012G106000			Potri.003G156500
					Potri.012G056800	Potri.004G212400		Potri.014G107200				Potri.012G111500			Potri.003G156900
					Potri.012G083500	Potri.004G213400		Potri.014G111000				Potri.012G113500			Potri.003G157000
					Potri.012G084400	Potri.004G217000		Potri.014G117000				Potri.012G120100			Potri.003G157900
					Potri.012G084700	Potri.004G217100		Potri.014G121900				Potri.012G124800			Potri.003G158400
					Potri.012G085800	Potri.004G218400		Potri.014G123400				Potri.012G125400			Potri.003G158600
					Potri.012G091300	Potri.004G218700		Potri.014G123500				Potri.012G127900			Potri.003G159200
					Potri.012G091500	Potri.004G228500		Potri.014G127700				Potri.012G133900			Potri.003G159700
					Potri.012G101200	Potri.004G228900		Potri.014G128000				Potri.012G140500			Potri.003G159900
					Potri.012G105700	Potri.004G230900		Potri.014G133500				Potri.012G140800			Potri.003G165100
					Potri.012G110500	Potri.004G232600		Potri.014G141400				Potri.012G145500			Potri.003G166100
					Potri.012G114300	Potri.004G233900		Potri.014G154200				Potri.013G001600			Potri.003G167400
					Potri.012G121200	Potri.005G000300		Potri.014G162000				Potri.013G005300			Potri.003G167500
					Potri.012G121600	Potri.005G000800		Potri.014G165000				Potri.013G009800			Potri.003G168000
					Potri.012G122100	Potri.005G003200		Potri.014G171300				Potri.013G013900			Potri.003G172000
					Potri.012G122400	Potri.005G004600		Potri.014G171500				Potri.013G015400			Potri.003G173100
					Potri.012G125000	Potri.005G005200		Potri.014G172800				Potri.013G016900			Potri.003G174100
					Potri.012G125900	Potri.005G010700		Potri.014G195100				Potri.013G020100			Potri.003G174200
					Potri.012G127400	Potri.005G011300		Potri.015G004800				Potri.013G021800			Potri.003G174700
					Potri.012G132200	Potri.005G011800		Potri.015G006100				Potri.013G026300			Potri.003G176000
					Potri.013G000500	Potri.005G011900		Potri.015G018000				Potri.013G030900			Potri.003G176700
					Potri.013G003500	Potri.005G012500		Potri.015G018200				Potri.013G036000			Potri.003G176800
					Potri.013G004100	Potri.005G014700		Potri.015G041100				Potri.013G045500			Potri.003G178700
					Potri.013G005800	Potri.005G017100		Potri.015G054300				Potri.013G045700			Potri.003G180800
					Potri.013G005900	Potri.005G017300		Potri.015G065100				Potri.013G047600			Potri.003G180900
					Potri.013G010600	Potri.005G020500		Potri.015G075900				Potri.013G052100			Potri.003G182400
					Potri.013G012200	Potri.005G021900		Potri.015G076000				Potri.013G052300			Potri.003G183200
					Potri.013G017300	Potri.005G028000		Potri.015G076500				Potri.013G055500			Potri.003G184000
					Potri.013G020900	Potri.005G028100		Potri.015G086800				Potri.013G056900			Potri.003G187700
					Potri.013G025700	Potri.005G034500		Potri.015G093800				Potri.013G057200			Potri.003G187800
					Potri.013G040700	Potri.005G035300		Potri.015G103900				Potri.013G060500			Potri.003G188500
					Potri.013G054000	Potri.005G039300		Potri.015G118800				Potri.013G062600			Potri.003G192200
					Potri.013G055000	Potri.005G039500		Potri.015G127800				Potri.013G064200			Potri.003G195100
					Potri.013G056700	Potri.005G039900		Potri.015G128700				Potri.013G106200			Potri.003G196200
					Potri.013G066400	Potri.005G040900		Potri.015G128900				Potri.013G106700			Potri.003G199000
					Potri.013G066500	Potri.005G042000		Potri.015G136300				Potri.013G111700			Potri.003G200100
					Potri.013G072800	Potri.005G042700		Potri.015G136400				Potri.013G130500			Potri.003G204600
					Potri.013G072900	Potri.005G043100		Potri.015G138600				Potri.013G148100			Potri.003G204700
					Potri.013G083800	Potri.005G043600		Potri.015G142700				Potri.013G152400			Potri.003G205100
					Potri.013G087000	Potri.005G046600		Potri.015G147300				Potri.013G159200			Potri.003G205400
					Potri.013G099400	Potri.005G046800		Potri.016G001800				Potri.014G000800			Potri.003G214500
					Potri.013G111900	Potri.005G047300		Potri.016G004400				Potri.014G001400			Potri.003G214900
					Potri.013G119400	Potri.005G049000		Potri.016G004500				Potri.014G002500			Potri.003G215000
					Potri.013G126600	Potri.005G049600		Potri.016G009700				Potri.014G003300			Potri.003G215600
					Potri.013G127700	Potri.005G051600		Potri.016G017900				Potri.014G009200			Potri.003G216600
					Potri.013G131900	Potri.005G058400		Potri.016G029600				Potri.014G009400			Potri.003G219300
					Potri.013G132300	Potri.005G058500		Potri.016G047800				Potri.014G013200			Potri.003G219800
					Potri.013G135600	Potri.005G058800		Potri.016G055900				Potri.014G014500			Potri.003G223100
					Potri.013G143900	Potri.005G059700		Potri.016G059400				Potri.014G017400			Potri.004G000300
					Potri.013G149200	Potri.005G063000		Potri.016G068600				Potri.014G020500			Potri.004G000700
					Potri.013G153800	Potri.005G063300		Potri.016G069400				Potri.014G022900			Potri.004G002700
					Potri.013G155500	Potri.005G063400		Potri.016G097400				Potri.014G026700			Potri.004G002800
					Potri.014G004600	Potri.005G064300		Potri.016G098300				Potri.014G028500			Potri.004G003100
					Potri.014G007100	Potri.005G065700		Potri.016G100000				Potri.014G032800			Potri.004G003700
					Potri.014G015000	Potri.005G069600		Potri.016G104500				Potri.014G033000			Potri.004G003900
					Potri.014G020100	Potri.005G070200		Potri.016G109700				Potri.014G035900			Potri.004G004100
					Potri.014G024300	Potri.005G070700		Potri.016G112400				Potri.014G037600			Potri.004G005700
					Potri.014G025000	Potri.005G072000		Potri.016G117300				Potri.014G037700			Potri.004G009800
					Potri.014G025300	Potri.005G072400		Potri.016G125000				Potri.014G038500			Potri.004G010900
					Potri.014G026300	Potri.005G072700		Potri.016G126400				Potri.014G040800			Potri.004G011400
					Potri.014G035100	Potri.005G073200		Potri.016G128300				Potri.014G058000			Potri.004G012000
					Potri.014G037300	Potri.005G073700		Potri.016G131800				Potri.014G059600			Potri.004G012100
					Potri.014G037500	Potri.005G077400		Potri.016G134100				Potri.014G061000			Potri.004G012200
					Potri.014G038700	Potri.005G078700		Potri.016G134200				Potri.014G067100			Potri.004G012400
					Potri.014G039400	Potri.005G078800		Potri.016G134800				Potri.014G070300			Potri.004G013100
					Potri.014G041000	Potri.005G081000		Potri.016G137900				Potri.014G070400			Potri.004G013200
					Potri.014G044500	Potri.005G081400		Potri.016G141300				Potri.014G074500			Potri.004G013500
					Potri.014G046600	Potri.005G084100		Potri.016G142000				Potri.014G076800			Potri.004G015000
					Potri.014G047000	Potri.005G092500		Potri.017G002400				Potri.014G077400			Potri.004G015100
					Potri.014G058300	Potri.005G092900		Potri.017G006400				Potri.014G078600			Potri.004G015700
					Potri.014G066400	Potri.005G093600		Potri.017G006700				Potri.014G088400			Potri.004G019400
					Potri.014G071200	Potri.005G094700		Potri.017G007800				Potri.014G088500			Potri.004G019700
					Potri.014G077900	Potri.005G095800		Potri.017G013700				Potri.014G095100			Potri.004G019900
					Potri.014G081600	Potri.005G098900		Potri.017G017300				Potri.014G100300			Potri.004G020700
					Potri.014G082100	Potri.005G099500		Potri.017G038400				Potri.014G122200			Potri.004G021100
					Potri.014G088000	Potri.005G102400		Potri.017G045200				Potri.014G126100			Potri.004G022500
					Potri.014G095600	Potri.005G103900		Potri.017G045300				Potri.014G127500			Potri.004G023000
					Potri.014G100600	Potri.005G104800		Potri.017G045400				Potri.014G136300			Potri.004G023100
					Potri.014G103000	Potri.005G107900		Potri.017G047800				Potri.014G149900			Potri.004G026700
					Potri.014G103300	Potri.005G108900		Potri.017G050300				Potri.014G168600			Potri.004G029700
					Potri.014G103400	Potri.005G112900		Potri.017G053100				Potri.014G182000			Potri.004G032500
					Potri.014G106200	Potri.005G113700		Potri.017G059100				Potri.015G000500			Potri.004G032900
					Potri.014G106600	Potri.005G113900		Potri.017G063300				Potri.015G003200			Potri.004G034400
					Potri.014G111800	Potri.005G114000		Potri.017G064500				Potri.015G003500			Potri.004G034800
					Potri.014G113000	Potri.005G115000		Potri.017G070000				Potri.015G007600			Potri.004G036100
					Potri.014G113100	Potri.005G115300		Potri.017G074800				Potri.015G009100			Potri.004G037000
					Potri.014G115700	Potri.005G117100		Potri.017G077100				Potri.015G009200			Potri.004G041000
					Potri.014G118400	Potri.005G117600		Potri.017G080000				Potri.015G013700			Potri.004G041800
					Potri.014G125300	Potri.005G119900		Potri.017G084600				Potri.015G014900			Potri.004G041900
					Potri.014G129300	Potri.005G120300		Potri.017G084800				Potri.015G016500			Potri.004G042600
					Potri.014G134200	Potri.005G121800		Potri.017G093000				Potri.015G019800			Potri.004G046000
					Potri.014G134300	Potri.005G124100		Potri.017G095900				Potri.015G020000			Potri.004G046200
					Potri.014G140000	Potri.005G126700		Potri.017G096800				Potri.015G022900			Potri.004G056700
					Potri.014G143400	Potri.005G126900		Potri.017G102500				Potri.015G024500			Potri.004G056800
					Potri.014G145800	Potri.005G127200		Potri.017G102900				Potri.015G029400			Potri.004G056900
					Potri.014G147600	Potri.005G128800		Potri.017G118400				Potri.015G036900			Potri.004G059300
					Potri.014G149700	Potri.005G130000		Potri.017G121200				Potri.015G045300			Potri.004G060400
					Potri.014G156100	Potri.005G130100		Potri.017G126200				Potri.015G045700			Potri.004G063500
					Potri.014G157900	Potri.005G130400		Potri.017G130300				Potri.015G049700			Potri.004G065300
					Potri.014G158900	Potri.005G140900		Potri.017G131800				Potri.015G057000			Potri.004G067100
					Potri.014G166400	Potri.005G142700		Potri.017G133700				Potri.015G060200			Potri.004G067900
					Potri.014G166900	Potri.005G143800		Potri.017G135000				Potri.015G061600			Potri.004G068100
					Potri.014G168300	Potri.005G144900		Potri.017G136400				Potri.015G067400			Potri.004G068200
					Potri.014G177700	Potri.005G145000		Potri.017G136700				Potri.015G068200			Potri.004G068800
					Potri.014G180600	Potri.005G145400		Potri.017G136900				Potri.015G068500			Potri.004G069000
					Potri.015G002800	Potri.005G149700		Potri.017G137700				Potri.015G071900			Potri.004G069200
					Potri.015G003800	Potri.005G150000		Potri.017G137800				Potri.015G077500			Potri.004G070000
					Potri.015G003900	Potri.005G150500		Potri.017G138100				Potri.015G078200			Potri.004G070900
					Potri.015G005000	Potri.005G150600		Potri.017G147000				Potri.015G081300			Potri.004G071000
					Potri.015G005700	Potri.005G157200		Potri.017G147200				Potri.015G081500			Potri.004G071600
					Potri.015G006000	Potri.005G161600		Potri.017G147400				Potri.015G086700			Potri.004G072500
					Potri.015G009300	Potri.005G162100		Potri.017G150900				Potri.015G087400			Potri.004G073600
					Potri.015G009700	Potri.005G162700		Potri.018G006800				Potri.015G087500			Potri.004G074200
					Potri.015G017100	Potri.005G166300		Potri.018G007300				Potri.015G088400			Potri.004G075400
					Potri.015G020300	Potri.005G176800		Potri.018G019800				Potri.015G093100			Potri.004G079500
					Potri.015G026600	Potri.005G178000		Potri.018G021900				Potri.015G094700			Potri.004G081300
					Potri.015G027200	Potri.005G178100		Potri.018G022300				Potri.015G097900			Potri.004G083300
					Potri.015G041900	Potri.005G178600		Potri.018G027200				Potri.015G099700			Potri.004G084600
					Potri.015G042300	Potri.005G178900		Potri.018G046900				Potri.015G103500			Potri.004G086300
					Potri.015G043400	Potri.005G183900		Potri.018G047300				Potri.015G105500			Potri.004G087600
					Potri.015G065700	Potri.005G192200		Potri.018G048100				Potri.015G110000			Potri.004G089100
					Potri.015G066600	Potri.005G199100		Potri.018G067000				Potri.015G111000			Potri.004G089500
					Potri.015G074200	Potri.005G201400		Potri.018G072100				Potri.015G120900			Potri.004G090600
					Potri.015G079300	Potri.005G201500		Potri.018G072300				Potri.015G122700			Potri.004G095500
					Potri.015G081000	Potri.005G206200		Potri.018G076500				Potri.015G127900			Potri.004G096000
					Potri.015G082200	Potri.005G206800		Potri.018G078800				Potri.015G137400			Potri.004G097900
					Potri.015G085300	Potri.005G207000		Potri.018G080500				Potri.015G138400			Potri.004G098000
					Potri.015G086400	Potri.005G207100		Potri.018G080700				Potri.015G143600			Potri.004G100100
					Potri.015G087800	Potri.005G207600		Potri.018G084100				Potri.015G145400			Potri.004G102500
					Potri.015G089700	Potri.005G208400		Potri.018G086900				Potri.015G146400			Potri.004G104000
					Potri.015G096900	Potri.005G208800		Potri.018G087400				Potri.016G001600			Potri.004G106400
					Potri.015G104000	Potri.005G210100		Potri.018G094100				Potri.016G002900			Potri.004G108100
					Potri.015G111800	Potri.005G218400		Potri.018G095100				Potri.016G006200			Potri.004G109200
					Potri.015G117700	Potri.005G218800		Potri.018G095200				Potri.016G014100			Potri.004G111100
					Potri.015G117900	Potri.005G220900		Potri.018G098000				Potri.016G014600			Potri.004G117000
					Potri.015G124900	Potri.005G221000		Potri.018G102000				Potri.016G014900			Potri.004G121100
					Potri.015G125000	Potri.005G223800		Potri.018G107600				Potri.016G015200			Potri.004G125400
					Potri.015G126900	Potri.005G228600		Potri.018G109500				Potri.016G015300			Potri.004G128700
					Potri.015G134900	Potri.005G230200		Potri.018G114200				Potri.016G015500			Potri.004G129900
					Potri.015G135600	Potri.005G230900		Potri.018G119400				Potri.016G024500			Potri.004G131700
					Potri.015G140000	Potri.005G231600		Potri.018G122700				Potri.016G025500			Potri.004G132700
					Potri.016G001500	Potri.005G235500		Potri.018G127100				Potri.016G033100			Potri.004G133900
					Potri.016G004300	Potri.005G237000		Potri.018G129200				Potri.016G035000			Potri.004G135100
					Potri.016G005300	Potri.005G239200		Potri.018G152200				Potri.016G037100			Potri.004G135900
					Potri.016G006500	Potri.005G239300		Potri.019G013300				Potri.016G040500			Potri.004G138000
					Potri.016G007400	Potri.005G244700		Potri.019G023500				Potri.016G046000			Potri.004G139900
					Potri.016G010700	Potri.005G250300		Potri.019G035000				Potri.016G056500			Potri.004G140200
					Potri.016G013000	Potri.005G251600		Potri.019G037300				Potri.016G057600			Potri.004G144600
					Potri.016G018700	Potri.005G254100		Potri.019G038200				Potri.016G059000			Potri.004G144800
					Potri.016G019400	Potri.005G255500		Potri.019G039300				Potri.016G059500			Potri.004G145300
					Potri.016G023900	Potri.005G256200		Potri.019G049700				Potri.016G063800			Potri.004G147500
					Potri.016G029700	Potri.005G256600		Potri.019G055500				Potri.016G064400			Potri.004G147600
					Potri.016G031600	Potri.005G257700		Potri.019G059000				Potri.016G071700			Potri.004G148700
					Potri.016G037300	Potri.005G259000		Potri.019G067400				Potri.016G072500			Potri.004G149100
					Potri.016G040900	Potri.006G000400		Potri.019G071000				Potri.016G072600			Potri.004G150100
					Potri.016G041300	Potri.006G001200		Potri.019G078300				Potri.016G077300			Potri.004G151000
					Potri.016G043400	Potri.006G002700		Potri.019G091400				Potri.016G091100			Potri.004G153200
					Potri.016G047900	Potri.006G008200		Potri.019G106500				Potri.016G096300			Potri.004G153800
					Potri.016G056800	Potri.006G008700		Potri.019G112000				Potri.016G098100			Potri.004G155700
					Potri.016G060900	Potri.006G009400		Potri.019G112600				Potri.016G099200			Potri.004G157300
					Potri.016G063400	Potri.006G010500		Potri.019G116500				Potri.016G101900			Potri.004G158200
					Potri.016G064000	Potri.006G011700		Potri.019G120600				Potri.016G102000			Potri.004G159700
					Potri.016G079600	Potri.006G013900		Potri.019G123500				Potri.016G104400			Potri.004G159900
					Potri.016G082100	Potri.006G014300		Potri.019G124000				Potri.016G107200			Potri.004G160700
					Potri.016G086200	Potri.006G017500		Potri.019G127400				Potri.016G107500			Potri.004G163600
					Potri.016G089400	Potri.006G017900		Potri.019G128100				Potri.016G115300			Potri.004G164200
					Potri.016G089500	Potri.006G019100		Potri.019G130200				Potri.016G115500			Potri.004G167700
					Potri.016G090300	Potri.006G019200		Potri.019G131300				Potri.016G115800			Potri.004G167800
					Potri.016G097800	Potri.006G021400		Potri.T001900				Potri.016G120100			Potri.004G168100
					Potri.016G098200	Potri.006G024700		Potri.T013400				Potri.016G121800			Potri.004G171300
					Potri.016G098600	Potri.006G026200		Potri.T016200				Potri.016G124900			Potri.004G172100
					Potri.016G104300	Potri.006G027300		Potri.T019700				Potri.016G127400			Potri.004G173600
					Potri.016G112100	Potri.006G031400		Potri.T027600				Potri.016G131600			Potri.004G174100
					Potri.016G113300	Potri.006G031700		Potri.T027900				Potri.016G132200			Potri.004G174400
					Potri.016G117400	Potri.006G037300		Potri.T028700				Potri.016G132600			Potri.004G175900
					Potri.016G117500	Potri.006G037800		Potri.T030300				Potri.016G134500			Potri.004G176100
					Potri.016G119300	Potri.006G039200		Potri.T052900				Potri.016G141900			Potri.004G179300
					Potri.016G120700	Potri.006G043300		Potri.T053300				Potri.017G000700			Potri.004G181700
					Potri.016G121400	Potri.006G044400		Potri.T064100				Potri.017G015800			Potri.004G182100
					Potri.016G126100	Potri.006G047800		Potri.T066600				Potri.017G038100			Potri.004G184700
					Potri.016G133200	Potri.006G053700		Potri.T069200				Potri.017G040800			Potri.004G185100
					Potri.016G134000	Potri.006G055500		Potri.T076000				Potri.017G044500			Potri.004G186800
					Potri.016G135400	Potri.006G055800		Potri.T079500				Potri.017G045500			Potri.004G188400
					Potri.016G136800	Potri.006G055900		Potri.T079700				Potri.017G046700			Potri.004G190500
					Potri.016G137400	Potri.006G056400		Potri.T091200				Potri.017G050000			Potri.004G191100
					Potri.016G137600	Potri.006G057500		Potri.T096100				Potri.017G051700			Potri.004G191300
					Potri.016G137800	Potri.006G058000		Potri.T103700				Potri.017G052400			Potri.004G191400
					Potri.016G138600	Potri.006G059200		Potri.T105700				Potri.017G055000			Potri.004G195100
					Potri.016G139700	Potri.006G060400		Potri.T105900				Potri.017G059900			Potri.004G196700
					Potri.016G141400	Potri.006G061400		Potri.T108000				Potri.017G063500			Potri.004G197100
					Potri.016G143000	Potri.006G062900		Potri.T124000				Potri.017G064100			Potri.004G198400
					Potri.017G009700	Potri.006G063700		Potri.T128300				Potri.017G064600			Potri.004G198800
					Potri.017G016600	Potri.006G066900		Potri.T133900				Potri.017G072900			Potri.004G202900
					Potri.017G019900	Potri.006G067200		Potri.T136600				Potri.017G076400			Potri.004G203000
					Potri.017G029700	Potri.006G067600		Potri.T141900				Potri.017G078100			Potri.004G205000
					Potri.017G044200	Potri.006G068500		Potri.T147300				Potri.017G079400			Potri.004G205200
					Potri.017G050200	Potri.006G075700		Potri.T148000				Potri.017G080900			Potri.004G205500
					Potri.017G052000	Potri.006G076900		Potri.T150800				Potri.017G084200			Potri.004G207200
					Potri.017G053000	Potri.006G080300		Potri.T151200				Potri.017G085800			Potri.004G208100
					Potri.017G055900	Potri.006G082700		Potri.T160000				Potri.017G098800			Potri.004G208300
					Potri.017G060400	Potri.006G084400		Potri.T160100				Potri.017G100900			Potri.004G208500
					Potri.017G073700	Potri.006G085200		Potri.T170100				Potri.017G107400			Potri.004G208600
					Potri.017G082700	Potri.006G087700		Potri.T170200				Potri.017G108800			Potri.004G209700
					Potri.017G098600	Potri.006G092700		Potri.T175800				Potri.017G112600			Potri.004G210400
					Potri.017G107200	Potri.006G093400		Potri.T176700				Potri.017G115900			Potri.004G211100
					Potri.017G108500	Potri.006G095700		Potri.T180200				Potri.017G116300			Potri.004G211600
					Potri.017G114200	Potri.006G102400						Potri.017G119900			Potri.004G211700
					Potri.017G122100	Potri.006G102500						Potri.017G126500			Potri.004G212800
					Potri.017G124200	Potri.006G103700						Potri.017G129500			Potri.004G214700
					Potri.017G125300	Potri.006G104200						Potri.017G130100			Potri.004G214900
					Potri.017G125500	Potri.006G104800						Potri.017G140900			Potri.004G215000
					Potri.017G133600	Potri.006G105900						Potri.017G141300			Potri.004G215900
					Potri.017G135300	Potri.006G106700						Potri.017G141400			Potri.004G217900
					Potri.017G139400	Potri.006G109100						Potri.017G147500			Potri.004G221100
					Potri.017G141600	Potri.006G109700						Potri.018G005000			Potri.004G221800
					Potri.017G145700	Potri.006G113800						Potri.018G005500			Potri.004G223400
					Potri.017G147800	Potri.006G115500						Potri.018G008400			Potri.004G225900
					Potri.017G147900	Potri.006G116400						Potri.018G021600			Potri.004G227200
					Potri.018G000900	Potri.006G116900						Potri.018G031900			Potri.004G227400
					Potri.018G023200	Potri.006G119500						Potri.018G037500			Potri.004G230200
					Potri.018G029400	Potri.006G121900						Potri.018G042200			Potri.004G230800
					Potri.018G031100	Potri.006G122900						Potri.018G046500			Potri.004G234900
					Potri.018G038100	Potri.006G127000						Potri.018G046600			Potri.005G000700
					Potri.018G038900	Potri.006G127200						Potri.018G058200			Potri.005G001000
					Potri.018G055800	Potri.006G128800						Potri.018G058600			Potri.005G001800
					Potri.018G059800	Potri.006G129600						Potri.018G066400			Potri.005G002100
					Potri.018G065700	Potri.006G130500						Potri.018G070800			Potri.005G002500
					Potri.018G069700	Potri.006G137300						Potri.018G077400			Potri.005G003000
					Potri.018G077000	Potri.006G137500						Potri.018G080100			Potri.005G003100
					Potri.018G078400	Potri.006G137800						Potri.018G085600			Potri.005G004000
					Potri.018G078900	Potri.006G139900						Potri.018G094200			Potri.005G004100
					Potri.018G087500	Potri.006G140000						Potri.018G095600			Potri.005G004200
					Potri.018G092800	Potri.006G140900						Potri.018G098100			Potri.005G004400
					Potri.018G094900	Potri.006G141400						Potri.018G100200			Potri.005G007000
					Potri.018G095900	Potri.006G141900						Potri.018G112000			Potri.005G007500
					Potri.018G098500	Potri.006G142600						Potri.018G118300			Potri.005G010300
					Potri.018G100300	Potri.006G144000						Potri.018G123500			Potri.005G010800
					Potri.018G101400	Potri.006G147300						Potri.018G125000			Potri.005G012600
					Potri.018G101500	Potri.006G151100						Potri.018G126400			Potri.005G013600
					Potri.018G104600	Potri.006G152200						Potri.018G128600			Potri.005G014100
					Potri.018G129400	Potri.006G154500						Potri.018G131600			Potri.005G014300
					Potri.018G132200	Potri.006G155000						Potri.018G131800			Potri.005G021300
					Potri.018G132800	Potri.006G157700						Potri.018G132100			Potri.005G021600
					Potri.018G140500	Potri.006G158300						Potri.018G135600			Potri.005G022600
					Potri.018G144000	Potri.006G158800						Potri.018G138000			Potri.005G023800
					Potri.018G145500	Potri.006G160200						Potri.018G138400			Potri.005G027600
					Potri.018G146500	Potri.006G163600						Potri.018G146100			Potri.005G029200
					Potri.018G148900	Potri.006G165000						Potri.019G016100			Potri.005G029600
					Potri.019G008400	Potri.006G165600						Potri.019G020500			Potri.005G029800
					Potri.019G010100	Potri.006G165800						Potri.019G023600			Potri.005G031500
					Potri.019G014900	Potri.006G166900						Potri.019G025500			Potri.005G031800
					Potri.019G018800	Potri.006G167600						Potri.019G032900			Potri.005G032100
					Potri.019G020700	Potri.006G168600						Potri.019G036400			Potri.005G032200
					Potri.019G030700	Potri.006G170900						Potri.019G036800			Potri.005G032300
					Potri.019G031200	Potri.006G171200						Potri.019G036900			Potri.005G032500
					Potri.019G045800	Potri.006G171300						Potri.019G037400			Potri.005G032800
					Potri.019G063200	Potri.006G175000						Potri.019G038300			Potri.005G034300
					Potri.019G066100	Potri.006G177100						Potri.019G042500			Potri.005G034600
					Potri.019G069300	Potri.006G177400						Potri.019G043200			Potri.005G034900
					Potri.019G075600	Potri.006G180100						Potri.019G043600			Potri.005G035000
					Potri.019G075800	Potri.006G180300						Potri.019G055200			Potri.005G035200
					Potri.019G086100	Potri.006G182000						Potri.019G056000			Potri.005G035800
					Potri.019G090800	Potri.006G183900						Potri.019G063500			Potri.005G036300
					Potri.019G090900	Potri.006G185400						Potri.019G064200			Potri.005G036900
					Potri.019G096800	Potri.006G186300						Potri.019G064600			Potri.005G037400
					Potri.019G098000	Potri.006G186400						Potri.019G068500			Potri.005G038100
					Potri.019G099900	Potri.006G189900						Potri.019G069600			Potri.005G040000
					Potri.019G100000	Potri.006G191100						Potri.019G076100			Potri.005G041500
					Potri.019G101900	Potri.006G192500						Potri.019G076800			Potri.005G042300
					Potri.019G102200	Potri.006G193500						Potri.019G076900			Potri.005G043400
					Potri.019G118600	Potri.006G195300						Potri.019G078200			Potri.005G043700
					Potri.019G125600	Potri.006G196800						Potri.019G079500			Potri.005G048100
					Potri.019G127300	Potri.006G196900						Potri.019G079700			Potri.005G048400
					Potri.T002300	Potri.006G197700						Potri.019G080500			Potri.005G050000
					Potri.T002600	Potri.006G198400						Potri.019G082600			Potri.005G050200
					Potri.T023600	Potri.006G200400						Potri.019G082700			Potri.005G050400
					Potri.T029500	Potri.006G204000						Potri.019G083800			Potri.005G050500
					Potri.T036400	Potri.006G204200						Potri.019G088000			Potri.005G050600
					Potri.T045100	Potri.006G204400						Potri.019G090200			Potri.005G051700
					Potri.T045800	Potri.006G205500						Potri.019G092300			Potri.005G052900
					Potri.T052100	Potri.006G207300						Potri.019G098800			Potri.005G053200
					Potri.T060100	Potri.006G207900						Potri.019G105300			Potri.005G054600
					Potri.T062900	Potri.006G209500						Potri.019G112400			Potri.005G055000
					Potri.T068000	Potri.006G209700						Potri.019G114900			Potri.005G055300
					Potri.T083800	Potri.006G209800						Potri.019G116100			Potri.005G057600
					Potri.T089000	Potri.006G210000						Potri.019G117700			Potri.005G060500
					Potri.T092900	Potri.006G213000						Potri.019G118400			Potri.005G067400
					Potri.T094400	Potri.006G213300						Potri.019G120200			Potri.005G067500
					Potri.T097100	Potri.006G213500						Potri.019G125900			Potri.005G068900
					Potri.T097200	Potri.006G215000						Potri.019G126800			Potri.005G069800
					Potri.T098800	Potri.006G219300						Potri.019G127900			Potri.005G071000
					Potri.T099300	Potri.006G220200						Potri.019G131800			Potri.005G071100
					Potri.T102600	Potri.006G220300						Potri.T002700			Potri.005G071300
					Potri.T107200	Potri.006G220700						Potri.T003000			Potri.005G071600
					Potri.T112700	Potri.006G220800						Potri.T010500			Potri.005G072100
					Potri.T112900	Potri.006G221600						Potri.T012600			Potri.005G072800
					Potri.T118300	Potri.006G222300						Potri.T012700			Potri.005G073300
					Potri.T135900	Potri.006G225200						Potri.T013800			Potri.005G073600
					Potri.T155800	Potri.006G226000						Potri.T021500			Potri.005G073800
					Potri.T155900	Potri.006G229700						Potri.T021600			Potri.005G074300
					Potri.T170500	Potri.006G234400						Potri.T021700			Potri.005G074400
					Potri.T170700	Potri.006G236800						Potri.T022400			Potri.005G075900
						Potri.006G237000						Potri.T037300			Potri.005G076600
						Potri.006G239000						Potri.T043300			Potri.005G077600
						Potri.006G241400						Potri.T059500			Potri.005G078100
						Potri.006G242300						Potri.T069600			Potri.005G078500
						Potri.006G245100						Potri.T070000			Potri.005G079600
						Potri.006G245600						Potri.T077200			Potri.005G081300
						Potri.006G246700						Potri.T077500			Potri.005G081800
						Potri.006G250300						Potri.T083400			Potri.005G081900
						Potri.006G251100						Potri.T092100			Potri.005G082100
						Potri.006G254200						Potri.T097600			Potri.005G082500
						Potri.006G254300						Potri.T101300			Potri.005G082800
						Potri.006G255600						Potri.T105500			Potri.005G084200
						Potri.006G257800						Potri.T107300			Potri.005G084600
						Potri.006G257900						Potri.T107600			Potri.005G085000
						Potri.006G258700						Potri.T116200			Potri.005G085700
						Potri.006G261600						Potri.T116400			Potri.005G089000
						Potri.006G263700						Potri.T119500			Potri.005G089800
						Potri.006G264100						Potri.T119900			Potri.005G091700
						Potri.006G266200						Potri.T122700			Potri.005G093200
						Potri.006G269900						Potri.T126700			Potri.005G095600
						Potri.006G272100						Potri.T127700			Potri.005G096400
						Potri.006G275900						Potri.T129700			Potri.005G097400
						Potri.006G276400						Potri.T129800			Potri.005G097800
						Potri.006G278100						Potri.T130000			Potri.005G098700
						Potri.007G002600						Potri.T131200			Potri.005G099000
						Potri.007G003500						Potri.T131600			Potri.005G099400
						Potri.007G007600						Potri.T132200			Potri.005G100600
						Potri.007G008900						Potri.T135500			Potri.005G100900
						Potri.007G012500						Potri.T136300			Potri.005G102700
						Potri.007G013500						Potri.T143000			Potri.005G105200
						Potri.007G016800						Potri.T146400			Potri.005G107300
						Potri.007G020300						Potri.T151800			Potri.005G109500
						Potri.007G020900						Potri.T154300			Potri.005G110000
						Potri.007G024500						Potri.T155100			Potri.005G112700
						Potri.007G025300						Potri.T155200			Potri.005G113100
						Potri.007G025900						Potri.T156400			Potri.005G113300
						Potri.007G026000						Potri.T156500			Potri.005G119300
						Potri.007G027200						Potri.T159500			Potri.005G119400
						Potri.007G027400						Potri.T160800			Potri.005G120400
						Potri.007G031100						Potri.T169000			Potri.005G121900
						Potri.007G033200						Potri.T180000			Potri.005G122300
						Potri.007G033700									Potri.005G122900
						Potri.007G034400									Potri.005G123400
						Potri.007G035500									Potri.005G123500
						Potri.007G035900									Potri.005G125100
						Potri.007G036700									Potri.005G125300
						Potri.007G036800									Potri.005G125700
						Potri.007G039900									Potri.005G129500
						Potri.007G043700									Potri.005G132000
						Potri.007G046400									Potri.005G132200
						Potri.007G049900									Potri.005G133500
						Potri.007G051600									Potri.005G133600
						Potri.007G052500									Potri.005G134200
						Potri.007G053400									Potri.005G136000
						Potri.007G055900									Potri.005G136300
						Potri.007G056100									Potri.005G138100
						Potri.007G056400									Potri.005G138500
						Potri.007G057200									Potri.005G139100
						Potri.007G061100									Potri.005G141600
						Potri.007G064500									Potri.005G142800
						Potri.007G066700									Potri.005G147400
						Potri.007G074300									Potri.005G151500
						Potri.007G076500									Potri.005G154700
						Potri.007G079800									Potri.005G161000
						Potri.007G080000									Potri.005G168400
						Potri.007G082000									Potri.005G170600
						Potri.007G082300									Potri.005G171400
						Potri.007G087300									Potri.005G173000
						Potri.007G087800									Potri.005G174200
						Potri.007G088200									Potri.005G174400
						Potri.007G091700									Potri.005G174800
						Potri.007G092500									Potri.005G175300
						Potri.007G093700									Potri.005G177100
						Potri.007G096800									Potri.005G177600
						Potri.007G098100									Potri.005G178300
						Potri.007G101600									Potri.005G178500
						Potri.007G104800									Potri.005G179600
						Potri.007G104900									Potri.005G180200
						Potri.007G105900									Potri.005G181500
						Potri.007G107600									Potri.005G183800
						Potri.007G109700									Potri.005G184000
						Potri.007G113500									Potri.005G184700
						Potri.007G114600									Potri.005G188300
						Potri.007G115500									Potri.005G188400
						Potri.007G119100									Potri.005G190100
						Potri.007G119800									Potri.005G190200
						Potri.007G123400									Potri.005G191700
						Potri.007G124300									Potri.005G191800
						Potri.007G128200									Potri.005G192000
						Potri.007G133700									Potri.005G195000
						Potri.007G135800									Potri.005G195500
						Potri.007G137100									Potri.005G195600
						Potri.007G137900									Potri.005G195700
						Potri.007G139600									Potri.005G197500
						Potri.007G143600									Potri.005G198400
						Potri.007G146900									Potri.005G203800
						Potri.008G000700									Potri.005G204200
						Potri.008G000900									Potri.005G204700
						Potri.008G001300									Potri.005G205600
						Potri.008G003000									Potri.005G205900
						Potri.008G005500									Potri.005G206400
						Potri.008G007000									Potri.005G206700
						Potri.008G008000									Potri.005G210300
						Potri.008G011900									Potri.005G211700
						Potri.008G016300									Potri.005G213000
						Potri.008G023700									Potri.005G213100
						Potri.008G025700									Potri.005G213200
						Potri.008G028400									Potri.005G214800
						Potri.008G028500									Potri.005G214900
						Potri.008G029300									Potri.005G216400
						Potri.008G029400									Potri.005G218300
						Potri.008G030400									Potri.005G218500
						Potri.008G030600									Potri.005G223500
						Potri.008G031700									Potri.005G223600
						Potri.008G032700									Potri.005G224800
						Potri.008G033900									Potri.005G225200
						Potri.008G038400									Potri.005G225300
						Potri.008G042500									Potri.005G227200
						Potri.008G043200									Potri.005G228700
						Potri.008G045800									Potri.005G229600
						Potri.008G048700									Potri.005G230400
						Potri.008G052900									Potri.005G233400
						Potri.008G053600									Potri.005G234000
						Potri.008G057900									Potri.005G237600
						Potri.008G058500									Potri.005G238000
						Potri.008G063300									Potri.005G239000
						Potri.008G064200									Potri.005G240500
						Potri.008G064300									Potri.005G240700
						Potri.008G065000									Potri.005G242300
						Potri.008G066700									Potri.005G242600
						Potri.008G066800									Potri.005G243400
						Potri.008G067000									Potri.005G245700
						Potri.008G067300									Potri.005G246600
						Potri.008G068000									Potri.005G246800
						Potri.008G069100									Potri.005G247600
						Potri.008G069300									Potri.005G248900
						Potri.008G074500									Potri.005G249600
						Potri.008G077300									Potri.005G250200
						Potri.008G079400									Potri.005G256100
						Potri.008G084200									Potri.005G257300
						Potri.008G084500									Potri.005G259300
						Potri.008G088500									Potri.006G002000
						Potri.008G089100									Potri.006G003000
						Potri.008G089300									Potri.006G003900
						Potri.008G089800									Potri.006G006000
						Potri.008G090700									Potri.006G007100
						Potri.008G092500									Potri.006G007200
						Potri.008G094900									Potri.006G007400
						Potri.008G100200									Potri.006G007500
						Potri.008G100300									Potri.006G007900
						Potri.008G101100									Potri.006G008500
						Potri.008G102500									Potri.006G010200
						Potri.008G103600									Potri.006G013200
						Potri.008G108100									Potri.006G014000
						Potri.008G113400									Potri.006G014100
						Potri.008G113600									Potri.006G018000
						Potri.008G114100									Potri.006G018900
						Potri.008G115600									Potri.006G020000
						Potri.008G116600									Potri.006G024300
						Potri.008G118600									Potri.006G025400
						Potri.008G119900									Potri.006G025800
						Potri.008G120800									Potri.006G026000
						Potri.008G121100									Potri.006G028600
						Potri.008G121900									Potri.006G030700
						Potri.008G122300									Potri.006G032400
						Potri.008G123500									Potri.006G033200
						Potri.008G126500									Potri.006G034000
						Potri.008G127400									Potri.006G034600
						Potri.008G127700									Potri.006G036400
						Potri.008G128500									Potri.006G037900
						Potri.008G128700									Potri.006G039500
						Potri.008G129200									Potri.006G040000
						Potri.008G130000									Potri.006G042200
						Potri.008G130400									Potri.006G044300
						Potri.008G130500									Potri.006G045500
						Potri.008G130800									Potri.006G047300
						Potri.008G131100									Potri.006G048200
						Potri.008G131200									Potri.006G051100
						Potri.008G132800									Potri.006G051500
						Potri.008G136300									Potri.006G051700
						Potri.008G142200									Potri.006G053200
						Potri.008G142600									Potri.006G054400
						Potri.008G142700									Potri.006G056000
						Potri.008G143600									Potri.006G056200
						Potri.008G144500									Potri.006G057900
						Potri.008G146000									Potri.006G058700
						Potri.008G146800									Potri.006G062500
						Potri.008G147300									Potri.006G063300
						Potri.008G149800									Potri.006G063600
						Potri.008G151600									Potri.006G064800
						Potri.008G151900									Potri.006G066100
						Potri.008G153200									Potri.006G066700
						Potri.008G153300									Potri.006G067100
						Potri.008G154100									Potri.006G067300
						Potri.008G158200									Potri.006G068200
						Potri.008G161600									Potri.006G069500
						Potri.008G162300									Potri.006G070900
						Potri.008G162500									Potri.006G072200
						Potri.008G164400									Potri.006G072700
						Potri.008G165100									Potri.006G073800
						Potri.008G165400									Potri.006G073900
						Potri.008G165900									Potri.006G074700
						Potri.008G167700									Potri.006G075200
						Potri.008G168600									Potri.006G075500
						Potri.008G168900									Potri.006G075800
						Potri.008G169400									Potri.006G076300
						Potri.008G170300									Potri.006G078300
						Potri.008G171700									Potri.006G079100
						Potri.008G172100									Potri.006G079200
						Potri.008G172400									Potri.006G081200
						Potri.008G172500									Potri.006G082500
						Potri.008G173300									Potri.006G084200
						Potri.008G174900									Potri.006G089700
						Potri.008G176800									Potri.006G091900
						Potri.008G177800									Potri.006G092000
						Potri.008G179300									Potri.006G093200
						Potri.008G181800									Potri.006G093300
						Potri.008G181900									Potri.006G094000
						Potri.008G184700									Potri.006G094300
						Potri.008G187400									Potri.006G094700
						Potri.008G192800									Potri.006G094800
						Potri.008G193000									Potri.006G096600
						Potri.008G195700									Potri.006G097300
						Potri.008G204200									Potri.006G097500
						Potri.008G206400									Potri.006G097600
						Potri.008G207700									Potri.006G098300
						Potri.008G209600									Potri.006G099300
						Potri.008G213200									Potri.006G099500
						Potri.008G214900									Potri.006G100300
						Potri.008G220100									Potri.006G100600
						Potri.008G220200									Potri.006G101800
						Potri.008G220900									Potri.006G102800
						Potri.008G221200									Potri.006G103800
						Potri.008G221700									Potri.006G104600
						Potri.008G226100									Potri.006G106300
						Potri.009G004400									Potri.006G109500
						Potri.009G005400									Potri.006G109600
						Potri.009G006100									Potri.006G112000
						Potri.009G009600									Potri.006G112800
						Potri.009G012700									Potri.006G114400
						Potri.009G022200									Potri.006G119200
						Potri.009G027000									Potri.006G120400
						Potri.009G033200									Potri.006G124400
						Potri.009G034600									Potri.006G124500
						Potri.009G037000									Potri.006G128200
						Potri.009G038300									Potri.006G131100
						Potri.009G038600									Potri.006G133300
						Potri.009G042000									Potri.006G133500
						Potri.009G043600									Potri.006G134300
						Potri.009G043800									Potri.006G134500
						Potri.009G044800									Potri.006G137400
						Potri.009G047900									Potri.006G137700
						Potri.009G050100									Potri.006G143800
						Potri.009G052500									Potri.006G144100
						Potri.009G053500									Potri.006G144500
						Potri.009G056700									Potri.006G144600
						Potri.009G058800									Potri.006G145000
						Potri.009G062500									Potri.006G145100
						Potri.009G063400									Potri.006G145600
						Potri.009G067200									Potri.006G146900
						Potri.009G067300									Potri.006G147800
						Potri.009G069100									Potri.006G148100
						Potri.009G071300									Potri.006G150300
						Potri.009G072500									Potri.006G151500
						Potri.009G074100									Potri.006G153300
						Potri.009G076300									Potri.006G158600
						Potri.009G076900									Potri.006G159700
						Potri.009G077400									Potri.006G159800
						Potri.009G079000									Potri.006G163400
						Potri.009G083300									Potri.006G165500
						Potri.009G083600									Potri.006G170700
						Potri.009G086400									Potri.006G171700
						Potri.009G086600									Potri.006G173500
						Potri.009G087700									Potri.006G173900
						Potri.009G091000									Potri.006G175200
						Potri.009G091800									Potri.006G177600
						Potri.009G095800									Potri.006G178200
						Potri.009G096100									Potri.006G179000
						Potri.009G096400									Potri.006G184800
						Potri.009G097900									Potri.006G185100
						Potri.009G099600									Potri.006G185500
						Potri.009G103700									Potri.006G187000
						Potri.009G104100									Potri.006G189100
						Potri.009G104300									Potri.006G190300
						Potri.009G104900									Potri.006G193300
						Potri.009G105000									Potri.006G193700
						Potri.009G106300									Potri.006G195700
						Potri.009G106700									Potri.006G199600
						Potri.009G107000									Potri.006G199900
						Potri.009G108800									Potri.006G200100
						Potri.009G110500									Potri.006G200700
						Potri.009G112600									Potri.006G201900
						Potri.009G114400									Potri.006G203200
						Potri.009G114800									Potri.006G204100
						Potri.009G116300									Potri.006G208100
						Potri.009G117100									Potri.006G211300
						Potri.009G121100									Potri.006G211800
						Potri.009G124100									Potri.006G211900
						Potri.009G125700									Potri.006G212000
						Potri.009G129200									Potri.006G212500
						Potri.009G129500									Potri.006G218500
						Potri.009G131300									Potri.006G220400
						Potri.009G133300									Potri.006G220500
						Potri.009G134000									Potri.006G222800
						Potri.009G137500									Potri.006G223000
						Potri.009G139800									Potri.006G223900
						Potri.009G140500									Potri.006G226900
						Potri.009G141800									Potri.006G228000
						Potri.009G142200									Potri.006G228700
						Potri.009G148000									Potri.006G230500
						Potri.009G148400									Potri.006G230600
						Potri.009G149900									Potri.006G232900
						Potri.009G150100									Potri.006G233900
						Potri.009G150800									Potri.006G234300
						Potri.009G155000									Potri.006G235700
						Potri.009G155700									Potri.006G235800
						Potri.009G155800									Potri.006G236700
						Potri.009G159400									Potri.006G237100
						Potri.009G160800									Potri.006G237400
						Potri.009G161700									Potri.006G238100
						Potri.009G163100									Potri.006G238500
						Potri.009G163200									Potri.006G240600
						Potri.009G163900									Potri.006G243200
						Potri.010G000600									Potri.006G243400
						Potri.010G002900									Potri.006G244000
						Potri.010G003600									Potri.006G244300
						Potri.010G007400									Potri.006G244700
						Potri.010G012700									Potri.006G245900
						Potri.010G014300									Potri.006G247700
						Potri.010G015200									Potri.006G248500
						Potri.010G016200									Potri.006G250200
						Potri.010G019600									Potri.006G253400
						Potri.010G023600									Potri.006G255100
						Potri.010G031700									Potri.006G259300
						Potri.010G032800									Potri.006G263800
						Potri.010G034400									Potri.006G263900
						Potri.010G035500									Potri.006G264300
						Potri.010G036100									Potri.006G266600
						Potri.010G038900									Potri.006G267700
						Potri.010G039600									Potri.006G268000
						Potri.010G042000									Potri.006G270500
						Potri.010G042500									Potri.006G271600
						Potri.010G042700									Potri.006G272800
						Potri.010G044100									Potri.006G275400
						Potri.010G045100									Potri.006G275700
						Potri.010G048300									Potri.006G275800
						Potri.010G049800									Potri.006G277000
						Potri.010G052000									Potri.006G277400
						Potri.010G053000									Potri.006G277700
						Potri.010G053100									Potri.006G279400
						Potri.010G053400									Potri.006G280600
						Potri.010G054800									Potri.006G280700
						Potri.010G057000									Potri.006G281100
						Potri.010G057100									Potri.007G000100
						Potri.010G057300									Potri.007G001400
						Potri.010G059700									Potri.007G002200
						Potri.010G059800									Potri.007G004500
						Potri.010G060200									Potri.007G005300
						Potri.010G061600									Potri.007G005400
						Potri.010G065800									Potri.007G005500
						Potri.010G069000									Potri.007G005800
						Potri.010G071000									Potri.007G006200
						Potri.010G072200									Potri.007G007400
						Potri.010G073500									Potri.007G007900
						Potri.010G073700									Potri.007G008300
						Potri.010G077300									Potri.007G010000
						Potri.010G079200									Potri.007G012200
						Potri.010G081500									Potri.007G012700
						Potri.010G082500									Potri.007G014200
						Potri.010G083600									Potri.007G015200
						Potri.010G086700									Potri.007G016400
						Potri.010G089400									Potri.007G016900
						Potri.010G094200									Potri.007G018900
						Potri.010G094600									Potri.007G019900
						Potri.010G097100									Potri.007G020000
						Potri.010G098700									Potri.007G020100
						Potri.010G099200									Potri.007G022000
						Potri.010G100900									Potri.007G022200
						Potri.010G101200									Potri.007G022300
						Potri.010G109100									Potri.007G023200
						Potri.010G110200									Potri.007G025200
						Potri.010G113100									Potri.007G025600
						Potri.010G114000									Potri.007G026500
						Potri.010G114200									Potri.007G029500
						Potri.010G115600									Potri.007G030500
						Potri.010G117000									Potri.007G031800
						Potri.010G117100									Potri.007G035400
						Potri.010G118400									Potri.007G036500
						Potri.010G119100									Potri.007G039000
						Potri.010G120900									Potri.007G040400
						Potri.010G121300									Potri.007G042300
						Potri.010G123300									Potri.007G043500
						Potri.010G123500									Potri.007G043800
						Potri.010G124400									Potri.007G044300
						Potri.010G124900									Potri.007G045100
						Potri.010G125400									Potri.007G049000
						Potri.010G125800									Potri.007G050300
						Potri.010G126800									Potri.007G051400
						Potri.010G127300									Potri.007G051900
						Potri.010G127900									Potri.007G052600
						Potri.010G128000									Potri.007G053500
						Potri.010G132100									Potri.007G055300
						Potri.010G133100									Potri.007G055800
						Potri.010G139500									Potri.007G057300
						Potri.010G139700									Potri.007G058500
						Potri.010G144900									Potri.007G059200
						Potri.010G145100									Potri.007G060400
						Potri.010G146900									Potri.007G060900
						Potri.010G147000									Potri.007G065100
						Potri.010G148500									Potri.007G067900
						Potri.010G150500									Potri.007G068500
						Potri.010G150700									Potri.007G069600
						Potri.010G150800									Potri.007G071300
						Potri.010G150900									Potri.007G074200
						Potri.010G152000									Potri.007G074900
						Potri.010G152600									Potri.007G075000
						Potri.010G156400									Potri.007G075400
						Potri.010G157600									Potri.007G079900
						Potri.010G158800									Potri.007G080800
						Potri.010G159500									Potri.007G081700
						Potri.010G161100									Potri.007G082200
						Potri.010G165300									Potri.007G084700
						Potri.010G166600									Potri.007G086400
						Potri.010G167300									Potri.007G087700
						Potri.010G169900									Potri.007G092300
						Potri.010G171500									Potri.007G095700
						Potri.010G175800									Potri.007G096400
						Potri.010G176000									Potri.007G099200
						Potri.010G177700									Potri.007G099400
						Potri.010G177900									Potri.007G100700
						Potri.010G181200									Potri.007G101900
						Potri.010G182700									Potri.007G103100
						Potri.010G186600									Potri.007G103400
						Potri.010G186700									Potri.007G103500
						Potri.010G189300									Potri.007G103600
						Potri.010G189800									Potri.007G104500
						Potri.010G190500									Potri.007G105000
						Potri.010G190600									Potri.007G106100
						Potri.010G190800									Potri.007G106300
						Potri.010G193300									Potri.007G110700
						Potri.010G195100									Potri.007G111500
						Potri.010G195500									Potri.007G111600
						Potri.010G196300									Potri.007G112300
						Potri.010G196900									Potri.007G112700
						Potri.010G200000									Potri.007G115200
						Potri.010G200500									Potri.007G115800
						Potri.010G205300									Potri.007G116500
						Potri.010G208000									Potri.007G120200
						Potri.010G208700									Potri.007G120400
						Potri.010G210200									Potri.007G120500
						Potri.010G211400									Potri.007G120700
						Potri.010G211600									Potri.007G122600
						Potri.010G211800									Potri.007G123200
						Potri.010G213600									Potri.007G126600
						Potri.010G214100									Potri.007G130300
						Potri.010G214200									Potri.007G131100
						Potri.010G217100									Potri.007G132000
						Potri.010G218500									Potri.007G132100
						Potri.010G218800									Potri.007G133500
						Potri.010G219100									Potri.007G133600
						Potri.010G221100									Potri.007G134400
						Potri.010G221700									Potri.007G134600
						Potri.010G222100									Potri.007G138200
						Potri.010G230600									Potri.007G140400
						Potri.010G233400									Potri.007G141000
						Potri.010G236800									Potri.007G141400
						Potri.010G238600									Potri.007G141900
						Potri.010G243400									Potri.007G144700
						Potri.010G243500									Potri.007G145600
						Potri.010G244300									Potri.007G146400
						Potri.010G244400									Potri.008G000800
						Potri.010G248200									Potri.008G001100
						Potri.010G250500									Potri.008G002900
						Potri.010G253700									Potri.008G003600
						Potri.010G254700									Potri.008G003800
						Potri.011G000100									Potri.008G006300
						Potri.011G001500									Potri.008G008500
						Potri.011G001900									Potri.008G008600
						Potri.011G002500									Potri.008G009500
						Potri.011G004100									Potri.008G010600
						Potri.011G004700									Potri.008G011000
						Potri.011G005600									Potri.008G011500
						Potri.011G006000									Potri.008G012100
						Potri.011G010200									Potri.008G012300
						Potri.011G015600									Potri.008G012400
						Potri.011G025200									Potri.008G012800
						Potri.011G026000									Potri.008G015600
						Potri.011G026100									Potri.008G016000
						Potri.011G026600									Potri.008G016200
						Potri.011G027200									Potri.008G016400
						Potri.011G031300									Potri.008G017600
						Potri.011G031400									Potri.008G018400
						Potri.011G037100									Potri.008G019200
						Potri.011G044200									Potri.008G020700
						Potri.011G044700									Potri.008G021000
						Potri.011G046600									Potri.008G021200
						Potri.011G047700									Potri.008G022100
						Potri.011G048000									Potri.008G022300
						Potri.011G048100									Potri.008G023000
						Potri.011G048500									Potri.008G025100
						Potri.011G048700									Potri.008G025800
						Potri.011G049000									Potri.008G026100
						Potri.011G051300									Potri.008G026500
						Potri.011G054600									Potri.008G026700
						Potri.011G055900									Potri.008G028900
						Potri.011G057100									Potri.008G029200
						Potri.011G057800									Potri.008G030200
						Potri.011G062200									Potri.008G032300
						Potri.011G063100									Potri.008G034900
						Potri.011G064000									Potri.008G035700
						Potri.011G064800									Potri.008G036200
						Potri.011G066000									Potri.008G036300
						Potri.011G066200									Potri.008G036900
						Potri.011G070200									Potri.008G038800
						Potri.011G071700									Potri.008G039600
						Potri.011G074200									Potri.008G040100
						Potri.011G076900									Potri.008G041600
						Potri.011G078200									Potri.008G045100
						Potri.011G079700									Potri.008G045300
						Potri.011G080400									Potri.008G045500
						Potri.011G080900									Potri.008G047700
						Potri.011G081400									Potri.008G048200
						Potri.011G085700									Potri.008G049400
						Potri.011G089700									Potri.008G049900
						Potri.011G093200									Potri.008G051800
						Potri.011G094100									Potri.008G052600
						Potri.011G094400									Potri.008G053500
						Potri.011G098800									Potri.008G054400
						Potri.011G099200									Potri.008G054800
						Potri.011G100500									Potri.008G055800
						Potri.011G100600									Potri.008G056000
						Potri.011G101100									Potri.008G056700
						Potri.011G101700									Potri.008G057400
						Potri.011G103100									Potri.008G058000
						Potri.011G104900									Potri.008G058400
						Potri.011G105100									Potri.008G060200
						Potri.011G110200									Potri.008G061100
						Potri.011G112300									Potri.008G062300
						Potri.011G113200									Potri.008G065100
						Potri.011G113400									Potri.008G065500
						Potri.011G114000									Potri.008G067500
						Potri.011G114300									Potri.008G067600
						Potri.011G116100									Potri.008G068200
						Potri.011G117600									Potri.008G068400
						Potri.011G117700									Potri.008G071700
						Potri.011G118400									Potri.008G073500
						Potri.011G119500									Potri.008G074600
						Potri.011G121200									Potri.008G076300
						Potri.011G122400									Potri.008G077600
						Potri.011G125500									Potri.008G077900
						Potri.011G126700									Potri.008G079100
						Potri.011G127100									Potri.008G081300
						Potri.011G127800									Potri.008G081600
						Potri.011G129900									Potri.008G082700
						Potri.011G130400									Potri.008G082800
						Potri.011G137300									Potri.008G086200
						Potri.011G139600									Potri.008G086700
						Potri.011G140400									Potri.008G086800
						Potri.011G140700									Potri.008G087700
						Potri.011G142300									Potri.008G089400
						Potri.011G143300									Potri.008G091600
						Potri.011G144500									Potri.008G091900
						Potri.011G146000									Potri.008G093900
						Potri.011G146200									Potri.008G095200
						Potri.011G147700									Potri.008G097200
						Potri.011G149800									Potri.008G099100
						Potri.011G151000									Potri.008G099400
						Potri.011G153000									Potri.008G100500
						Potri.011G154300									Potri.008G102900
						Potri.011G154500									Potri.008G105400
						Potri.011G156400									Potri.008G106700
						Potri.011G156600									Potri.008G107000
						Potri.011G156700									Potri.008G109200
						Potri.011G157300									Potri.008G110400
						Potri.011G163600									Potri.008G110800
						Potri.011G164200									Potri.008G112600
						Potri.011G166500									Potri.008G113700
						Potri.011G166700									Potri.008G114200
						Potri.011G167900									Potri.008G115200
						Potri.011G169700									Potri.008G116900
						Potri.012G001600									Potri.008G117500
						Potri.012G005100									Potri.008G117900
						Potri.012G005800									Potri.008G118000
						Potri.012G006300									Potri.008G118100
						Potri.012G011100									Potri.008G120200
						Potri.012G011200									Potri.008G123000
						Potri.012G011500									Potri.008G123100
						Potri.012G018000									Potri.008G124300
						Potri.012G019200									Potri.008G126700
						Potri.012G022500									Potri.008G128100
						Potri.012G023100									Potri.008G130600
						Potri.012G029700									Potri.008G131300
						Potri.012G029800									Potri.008G132300
						Potri.012G030200									Potri.008G132500
						Potri.012G030300									Potri.008G133100
						Potri.012G031400									Potri.008G133800
						Potri.012G031900									Potri.008G135200
						Potri.012G033700									Potri.008G136200
						Potri.012G035200									Potri.008G136400
						Potri.012G037900									Potri.008G139100
						Potri.012G040600									Potri.008G139300
						Potri.012G044300									Potri.008G139600
						Potri.012G048300									Potri.008G140000
						Potri.012G049600									Potri.008G140500
						Potri.012G049900									Potri.008G140600
						Potri.012G050000									Potri.008G140800
						Potri.012G050500									Potri.008G141000
						Potri.012G051900									Potri.008G141300
						Potri.012G052500									Potri.008G142300
						Potri.012G054300									Potri.008G146500
						Potri.012G055300									Potri.008G149600
						Potri.012G065100									Potri.008G152300
						Potri.012G065700									Potri.008G155000
						Potri.012G067200									Potri.008G155900
						Potri.012G070000									Potri.008G157000
						Potri.012G071400									Potri.008G157600
						Potri.012G076100									Potri.008G160200
						Potri.012G077400									Potri.008G161800
						Potri.012G083300									Potri.008G162400
						Potri.012G090400									Potri.008G162800
						Potri.012G091700									Potri.008G164600
						Potri.012G095100									Potri.008G164700
						Potri.012G097000									Potri.008G165700
						Potri.012G099100									Potri.008G169300
						Potri.012G100000									Potri.008G169800
						Potri.012G100700									Potri.008G170900
						Potri.012G102800									Potri.008G173500
						Potri.012G103400									Potri.008G175000
						Potri.012G104000									Potri.008G175100
						Potri.012G106500									Potri.008G178800
						Potri.012G106600									Potri.008G180900
						Potri.012G109400									Potri.008G181700
						Potri.012G109600									Potri.008G185900
						Potri.012G112400									Potri.008G186200
						Potri.012G116200									Potri.008G186600
						Potri.012G117100									Potri.008G187300
						Potri.012G120500									Potri.008G187800
						Potri.012G122200									Potri.008G188000
						Potri.012G123500									Potri.008G188600
						Potri.012G123900									Potri.008G189400
						Potri.012G124700									Potri.008G189800
						Potri.012G124900									Potri.008G190200
						Potri.012G125300									Potri.008G191500
						Potri.012G127000									Potri.008G194600
						Potri.012G128200									Potri.008G194800
						Potri.012G128400									Potri.008G196800
						Potri.012G130900									Potri.008G197600
						Potri.012G131400									Potri.008G198900
						Potri.012G131500									Potri.008G199000
						Potri.012G136600									Potri.008G199600
						Potri.012G136800									Potri.008G199700
						Potri.012G137600									Potri.008G203000
						Potri.012G144000									Potri.008G204300
						Potri.012G144900									Potri.008G205400
						Potri.013G000400									Potri.008G209300
						Potri.013G001000									Potri.008G209800
						Potri.013G003100									Potri.008G210900
						Potri.013G006100									Potri.008G211500
						Potri.013G008600									Potri.008G216100
						Potri.013G011700									Potri.008G217900
						Potri.013G024200									Potri.008G219700
						Potri.013G024900									Potri.008G221000
						Potri.013G025900									Potri.008G221900
						Potri.013G026100									Potri.009G001200
						Potri.013G026400									Potri.009G002200
						Potri.013G026500									Potri.009G004100
						Potri.013G027900									Potri.009G007600
						Potri.013G029700									Potri.009G008000
						Potri.013G029900									Potri.009G010200
						Potri.013G035200									Potri.009G011200
						Potri.013G037500									Potri.009G011300
						Potri.013G037900									Potri.009G012400
						Potri.013G039000									Potri.009G013300
						Potri.013G041600									Potri.009G015600
						Potri.013G043500									Potri.009G021700
						Potri.013G046000									Potri.009G022700
						Potri.013G047400									Potri.009G025900
						Potri.013G051300									Potri.009G027100
						Potri.013G053100									Potri.009G027300
						Potri.013G054200									Potri.009G027500
						Potri.013G054700									Potri.009G027800
						Potri.013G055900									Potri.009G028300
						Potri.013G056000									Potri.009G028400
						Potri.013G057500									Potri.009G030400
						Potri.013G059100									Potri.009G030500
						Potri.013G059500									Potri.009G030700
						Potri.013G061900									Potri.009G030900
						Potri.013G062400									Potri.009G033100
						Potri.013G069600									Potri.009G035100
						Potri.013G069700									Potri.009G035300
						Potri.013G070500									Potri.009G039000
						Potri.013G071100									Potri.009G039200
						Potri.013G076100									Potri.009G041100
						Potri.013G076600									Potri.009G041700
						Potri.013G076700									Potri.009G045500
						Potri.013G076800									Potri.009G046900
						Potri.013G077200									Potri.009G047700
						Potri.013G079700									Potri.009G048300
						Potri.013G081200									Potri.009G049800
						Potri.013G082900									Potri.009G057500
						Potri.013G083300									Potri.009G057600
						Potri.013G085300									Potri.009G057700
						Potri.013G091600									Potri.009G058700
						Potri.013G094500									Potri.009G060300
						Potri.013G100500									Potri.009G061200
						Potri.013G102000									Potri.009G062800
						Potri.013G105700									Potri.009G063100
						Potri.013G107400									Potri.009G065000
						Potri.013G108400									Potri.009G065100
						Potri.013G109000									Potri.009G068500
						Potri.013G112700									Potri.009G069500
						Potri.013G112900									Potri.009G070400
						Potri.013G117600									Potri.009G071100
						Potri.013G119500									Potri.009G072000
						Potri.013G120200									Potri.009G072400
						Potri.013G120800									Potri.009G073500
						Potri.013G121400									Potri.009G075100
						Potri.013G122000									Potri.009G075600
						Potri.013G122400									Potri.009G078800
						Potri.013G122900									Potri.009G084600
						Potri.013G123600									Potri.009G087200
						Potri.013G126000									Potri.009G087500
						Potri.013G126700									Potri.009G090200
						Potri.013G128200									Potri.009G090800
						Potri.013G128700									Potri.009G091100
						Potri.013G134200									Potri.009G093100
						Potri.013G134800									Potri.009G093300
						Potri.013G134900									Potri.009G094000
						Potri.013G135100									Potri.009G096000
						Potri.013G135400									Potri.009G097800
						Potri.013G144100									Potri.009G098100
						Potri.013G145900									Potri.009G098400
						Potri.013G147200									Potri.009G098500
						Potri.013G148700									Potri.009G099000
						Potri.013G149000									Potri.009G101000
						Potri.013G151100									Potri.009G101100
						Potri.013G153500									Potri.009G102500
						Potri.013G156500									Potri.009G102900
						Potri.013G157000									Potri.009G105200
						Potri.013G159000									Potri.009G107400
						Potri.013G159700									Potri.009G107700
						Potri.014G000900									Potri.009G109800
						Potri.014G005000									Potri.009G110200
						Potri.014G005200									Potri.009G112800
						Potri.014G006700									Potri.009G114000
						Potri.014G008300									Potri.009G114300
						Potri.014G010200									Potri.009G114600
						Potri.014G014400									Potri.009G114700
						Potri.014G016400									Potri.009G116200
						Potri.014G018400									Potri.009G117000
						Potri.014G019400									Potri.009G118600
						Potri.014G019700									Potri.009G118800
						Potri.014G020600									Potri.009G119000
						Potri.014G022000									Potri.009G119200
						Potri.014G024400									Potri.009G120300
						Potri.014G025600									Potri.009G121200
						Potri.014G032600									Potri.009G121700
						Potri.014G033300									Potri.009G124300
						Potri.014G033600									Potri.009G129300
						Potri.014G033700									Potri.009G129400
						Potri.014G033900									Potri.009G130400
						Potri.014G034800									Potri.009G131700
						Potri.014G035000									Potri.009G131800
						Potri.014G035400									Potri.009G135200
						Potri.014G037000									Potri.009G135300
						Potri.014G038800									Potri.009G136400
						Potri.014G042600									Potri.009G138900
						Potri.014G045600									Potri.009G141500
						Potri.014G049200									Potri.009G143100
						Potri.014G049600									Potri.009G143300
						Potri.014G053700									Potri.009G144600
						Potri.014G053900									Potri.009G145000
						Potri.014G054100									Potri.009G146700
						Potri.014G054800									Potri.009G147200
						Potri.014G055000									Potri.009G147300
						Potri.014G055400									Potri.009G147400
						Potri.014G057200									Potri.009G147900
						Potri.014G059200									Potri.009G148800
						Potri.014G059500									Potri.009G149000
						Potri.014G060000									Potri.009G149600
						Potri.014G062000									Potri.009G151000
						Potri.014G062700									Potri.009G151300
						Potri.014G067800									Potri.009G154600
						Potri.014G068700									Potri.009G157700
						Potri.014G071100									Potri.009G158100
						Potri.014G072300									Potri.009G158200
						Potri.014G073000									Potri.009G159700
						Potri.014G074600									Potri.009G162200
						Potri.014G075800									Potri.009G164600
						Potri.014G077200									Potri.009G165900
						Potri.014G081700									Potri.009G166400
						Potri.014G086300									Potri.009G166900
						Potri.014G092200									Potri.009G167800
						Potri.014G093900									Potri.009G168800
						Potri.014G094400									Potri.009G169600
						Potri.014G097600									Potri.010G002000
						Potri.014G097700									Potri.010G002500
						Potri.014G097800									Potri.010G004400
						Potri.014G097900									Potri.010G005800
						Potri.014G098800									Potri.010G006000
						Potri.014G104100									Potri.010G012100
						Potri.014G105900									Potri.010G015100
						Potri.014G106400									Potri.010G021000
						Potri.014G110000									Potri.010G024500
						Potri.014G111200									Potri.010G024800
						Potri.014G113200									Potri.010G031500
						Potri.014G113500									Potri.010G033700
						Potri.014G113900									Potri.010G034300
						Potri.014G115000									Potri.010G038500
						Potri.014G118200									Potri.010G039800
						Potri.014G119000									Potri.010G041100
						Potri.014G120700									Potri.010G043500
						Potri.014G120800									Potri.010G043900
						Potri.014G122900									Potri.010G044200
						Potri.014G124200									Potri.010G046100
						Potri.014G124400									Potri.010G046200
						Potri.014G124900									Potri.010G046300
						Potri.014G129000									Potri.010G047700
						Potri.014G134900									Potri.010G049300
						Potri.014G135400									Potri.010G049600
						Potri.014G136600									Potri.010G049900
						Potri.014G137300									Potri.010G050600
						Potri.014G137800									Potri.010G052100
						Potri.014G140500									Potri.010G053600
						Potri.014G145100									Potri.010G054100
						Potri.014G148500									Potri.010G055500
						Potri.014G150000									Potri.010G055600
						Potri.014G150100									Potri.010G056300
						Potri.014G151700									Potri.010G056600
						Potri.014G152500									Potri.010G059400
						Potri.014G153000									Potri.010G060100
						Potri.014G157600									Potri.010G060300
						Potri.014G162700									Potri.010G060900
						Potri.014G162900									Potri.010G061000
						Potri.014G163900									Potri.010G061100
						Potri.014G164600									Potri.010G061700
						Potri.014G165100									Potri.010G061800
						Potri.014G166800									Potri.010G062900
						Potri.014G169200									Potri.010G063000
						Potri.014G169300									Potri.010G063300
						Potri.014G173500									Potri.010G063500
						Potri.014G173600									Potri.010G064700
						Potri.014G174100									Potri.010G065400
						Potri.014G175000									Potri.010G065700
						Potri.014G175400									Potri.010G067800
						Potri.014G175600									Potri.010G069700
						Potri.014G175800									Potri.010G070100
						Potri.014G179400									Potri.010G070600
						Potri.014G191500									Potri.010G071600
						Potri.014G192500									Potri.010G071700
						Potri.014G197100									Potri.010G072000
						Potri.014G198400									Potri.010G072600
						Potri.015G003600									Potri.010G073200
						Potri.015G004700									Potri.010G073300
						Potri.015G005500									Potri.010G074200
						Potri.015G005600									Potri.010G074600
						Potri.015G006800									Potri.010G074700
						Potri.015G007800									Potri.010G076200
						Potri.015G010600									Potri.010G076600
						Potri.015G011900									Potri.010G077900
						Potri.015G012000									Potri.010G078700
						Potri.015G015100									Potri.010G079300
						Potri.015G018600									Potri.010G079500
						Potri.015G022000									Potri.010G079600
						Potri.015G022100									Potri.010G080400
						Potri.015G023000									Potri.010G081100
						Potri.015G024700									Potri.010G081200
						Potri.015G025300									Potri.010G082000
						Potri.015G025500									Potri.010G082700
						Potri.015G028000									Potri.010G082800
						Potri.015G030100									Potri.010G085700
						Potri.015G030700									Potri.010G086000
						Potri.015G030800									Potri.010G088600
						Potri.015G033900									Potri.010G088800
						Potri.015G034100									Potri.010G091400
						Potri.015G034900									Potri.010G091900
						Potri.015G035400									Potri.010G095400
						Potri.015G036500									Potri.010G095900
						Potri.015G036800									Potri.010G096000
						Potri.015G039200									Potri.010G096100
						Potri.015G041300									Potri.010G096500
						Potri.015G050200									Potri.010G096700
						Potri.015G052200									Potri.010G096900
						Potri.015G054600									Potri.010G097600
						Potri.015G054800									Potri.010G100600
						Potri.015G059100									Potri.010G101700
						Potri.015G062100									Potri.010G101800
						Potri.015G063900									Potri.010G103600
						Potri.015G071500									Potri.010G104600
						Potri.015G072300									Potri.010G105700
						Potri.015G073900									Potri.010G106000
						Potri.015G074800									Potri.010G109000
						Potri.015G075600									Potri.010G111100
						Potri.015G078800									Potri.010G111300
						Potri.015G079600									Potri.010G112600
						Potri.015G083300									Potri.010G113300
						Potri.015G085000									Potri.010G114100
						Potri.015G085100									Potri.010G114600
						Potri.015G086000									Potri.010G116900
						Potri.015G086100									Potri.010G120000
						Potri.015G090000									Potri.010G120800
						Potri.015G092800									Potri.010G122400
						Potri.015G095900									Potri.010G123400
						Potri.015G096200									Potri.010G127800
						Potri.015G096400									Potri.010G128300
						Potri.015G104800									Potri.010G128800
						Potri.015G106700									Potri.010G128900
						Potri.015G108200									Potri.010G129600
						Potri.015G115500									Potri.010G132000
						Potri.015G120200									Potri.010G132400
						Potri.015G125700									Potri.010G132700
						Potri.015G125800									Potri.010G133000
						Potri.015G125900									Potri.010G135200
						Potri.015G132900									Potri.010G136300
						Potri.015G137500									Potri.010G136500
						Potri.015G137800									Potri.010G136900
						Potri.015G138000									Potri.010G137000
						Potri.015G139900									Potri.010G137200
						Potri.015G140600									Potri.010G137800
						Potri.015G141500									Potri.010G138400
						Potri.015G142000									Potri.010G138500
						Potri.015G143400									Potri.010G139400
						Potri.015G144200									Potri.010G139600
						Potri.015G144300									Potri.010G140400
						Potri.015G145500									Potri.010G140500
						Potri.016G000600									Potri.010G140600
						Potri.016G011600									Potri.010G142900
						Potri.016G011700									Potri.010G144000
						Potri.016G012600									Potri.010G144800
						Potri.016G014800									Potri.010G145000
						Potri.016G016500									Potri.010G149100
						Potri.016G016900									Potri.010G149900
						Potri.016G017100									Potri.010G151000
						Potri.016G017200									Potri.010G151900
						Potri.016G019700									Potri.010G154200
						Potri.016G020400									Potri.010G154300
						Potri.016G020800									Potri.010G155300
						Potri.016G020900									Potri.010G155400
						Potri.016G021100									Potri.010G155500
						Potri.016G023400									Potri.010G156300
						Potri.016G025000									Potri.010G156500
						Potri.016G025700									Potri.010G157900
						Potri.016G027600									Potri.010G158200
						Potri.016G028700									Potri.010G158300
						Potri.016G031500									Potri.010G158400
						Potri.016G032500									Potri.010G162500
						Potri.016G034600									Potri.010G163800
						Potri.016G035300									Potri.010G165100
						Potri.016G037900									Potri.010G165400
						Potri.016G038300									Potri.010G165900
						Potri.016G038600									Potri.010G167000
						Potri.016G039100									Potri.010G168100
						Potri.016G040600									Potri.010G169300
						Potri.016G042500									Potri.010G169400
						Potri.016G044200									Potri.010G172800
						Potri.016G046500									Potri.010G173300
						Potri.016G051000									Potri.010G173800
						Potri.016G052700									Potri.010G175200
						Potri.016G054700									Potri.010G175700
						Potri.016G054900									Potri.010G177300
						Potri.016G057400									Potri.010G179100
						Potri.016G061500									Potri.010G181700
						Potri.016G067200									Potri.010G182600
						Potri.016G073700									Potri.010G183900
						Potri.016G073900									Potri.010G184700
						Potri.016G074500									Potri.010G185500
						Potri.016G076700									Potri.010G185700
						Potri.016G077200									Potri.010G185800
						Potri.016G078300									Potri.010G187500
						Potri.016G079700									Potri.010G188200
						Potri.016G079800									Potri.010G190100
						Potri.016G080400									Potri.010G191000
						Potri.016G083900									Potri.010G192800
						Potri.016G086500									Potri.010G197300
						Potri.016G089900									Potri.010G197900
						Potri.016G091800									Potri.010G198100
						Potri.016G092700									Potri.010G204700
						Potri.016G095500									Potri.010G206200
						Potri.016G096600									Potri.010G207000
						Potri.016G099900									Potri.010G207800
						Potri.016G101100									Potri.010G208800
						Potri.016G102100									Potri.010G211200
						Potri.016G102500									Potri.010G211700
						Potri.016G102600									Potri.010G212800
						Potri.016G102700									Potri.010G213900
						Potri.016G102900									Potri.010G214400
						Potri.016G103000									Potri.010G215700
						Potri.016G110400									Potri.010G217500
						Potri.016G110900									Potri.010G218300
						Potri.016G111500									Potri.010G219000
						Potri.016G112300									Potri.010G219800
						Potri.016G113100									Potri.010G220500
						Potri.016G113700									Potri.010G222700
						Potri.016G113800									Potri.010G222900
						Potri.016G115400									Potri.010G223000
						Potri.016G116000									Potri.010G223900
						Potri.016G118600									Potri.010G224200
						Potri.016G119800									Potri.010G225400
						Potri.016G121900									Potri.010G226800
						Potri.016G122200									Potri.010G226900
						Potri.016G124600									Potri.010G228000
						Potri.016G125800									Potri.010G228500
						Potri.016G126600									Potri.010G228600
						Potri.016G126700									Potri.010G229200
						Potri.016G126800									Potri.010G229300
						Potri.016G130500									Potri.010G230700
						Potri.016G131300									Potri.010G231200
						Potri.016G132900									Potri.010G231500
						Potri.016G138500									Potri.010G232200
						Potri.016G141500									Potri.010G232300
						Potri.016G141600									Potri.010G232700
						Potri.016G142400									Potri.010G233200
						Potri.016G144200									Potri.010G234700
						Potri.017G001400									Potri.010G237700
						Potri.017G012300									Potri.010G241000
						Potri.017G013300									Potri.010G241600
						Potri.017G014200									Potri.010G242900
						Potri.017G017800									Potri.010G244100
						Potri.017G027000									Potri.010G245000
						Potri.017G028300									Potri.010G246200
						Potri.017G029100									Potri.010G248800
						Potri.017G039400									Potri.010G249600
						Potri.017G050900									Potri.010G249800
						Potri.017G052100									Potri.010G251300
						Potri.017G055400									Potri.010G252200
						Potri.017G067600									Potri.010G255200
						Potri.017G068400									Potri.011G001200
						Potri.017G068600									Potri.011G003300
						Potri.017G075300									Potri.011G007400
						Potri.017G076300									Potri.011G007800
						Potri.017G079500									Potri.011G009900
						Potri.017G083700									Potri.011G010000
						Potri.017G086900									Potri.011G022400
						Potri.017G088900									Potri.011G027300
						Potri.017G096300									Potri.011G030500
						Potri.017G097000									Potri.011G031100
						Potri.017G100600									Potri.011G031600
						Potri.017G101000									Potri.011G033200
						Potri.017G102700									Potri.011G039000
						Potri.017G106700									Potri.011G039400
						Potri.017G107300									Potri.011G041700
						Potri.017G109800									Potri.011G044300
						Potri.017G110500									Potri.011G044500
						Potri.017G111700									Potri.011G046700
						Potri.017G112900									Potri.011G048200
						Potri.017G113400									Potri.011G049100
						Potri.017G114100									Potri.011G050000
						Potri.017G114600									Potri.011G050100
						Potri.017G116000									Potri.011G050500
						Potri.017G118000									Potri.011G052200
[truncated: 1,098 more rows]
