# Supplementary material for: Deciphering Genetic Architecture of Adventitious Root and Related Shoot Traits in Populus Using QTL Mapping and RNA-Seq Data
Source: Int J Mol Sci. 2019 Dec 4;20(24):6114. doi: 10.3390/ijms20246114 (PMC6941115; doi:10.3390/ijms20246114)
Supplement: Supplementary file 1 [file ijms-20-06114-s001.zip › Table S9.xlsx]

## Sheet: Sheet1
Table S9. Primers for qRT-PCR
Gene name	Gene ID	Forward primer sequence	Reverse primer sequence
PtActin	Potri.001G309500	AAACTGTAATGGTCCTCCCTCCG	GCATCATCACAATCACTCTCCGA
PtAAAP19	Potri.004G111400	GCCAACTTTGACACCAACCT	AGCCCAATGGTGACTAATGC
